# Supplementary material for: Adipocyte Myoglobin Is a Determinant of Energy Expenditure and a Potential Target to Limit Obesity
Source: Adv Sci (Weinh). 2026 Jun 25:e76191. Online ahead of print. doi: 10.1002/advs.76191 (PMC13335111; doi:10.1002/advs.76191)
Supplement: Supplementary file 2 — Supporting File 2: advs76191‐sup‐0002‐TableS1‐S9.xlsx. [file ADVS-9999-e76191-s002.xlsx]

## Sheet: Supplementary Table Contents
Supplementary Table Number	Contents
Supplementary Table S1	RNA sequencing data of BAT of male chow-fed ATMBKO mice vs. WT littermates after acute cold exposure (8 °C, 24 hours).
Supplementary Table S2	RNA sequencing data of BAT of male chow-fed ATMBKO mice vs. WT littermates housed at thermoneutrality (30 °C).
Supplementary Table S3	Gene Set Enrichment Analysis (HALLMARK pathways) for transcriptomics data from BAT of male chow-fed ATMBKO mice vs. WT littermates after acute cold exposure (8 °C, 24 hours).
Supplementary Table S4	Untargeted Proteomics in BAT of male HFD-fed ATMBKO mice vs. WT littermates after cold exposure (8 °C, 5 days).
Supplementary Table S5	Untargeted Proteomics in iWAT of male HFD-fed ATMBKO mice vs. WT littermates after cold exposure (8 °C, 5 days).
Supplementary Table S6	Untargeted Proteomics in BAT of female HFD-fed ATMBKO mice vs. WT littermates housed at RT (23 °C).
Supplementary Table S7	Untargeted Proteomics in iWAT of female HFD-fed ATMBKO mice vs. WT littermates housed at RT (23 °C).
Supplementary Table S8	Gene Set Enrichment Analysis (HALLMARK pathways) for proteomics data of BAT and iWAT of male HFD-fed ATMBKO mice vs. WT littermates after cold exposure (8 °C, 5 days). Gene Set Enrichment Analysis (HALLMARK pathways) for proteomics data of BAT and iWAT of female HFD-fed ATMBKO mice vs. WT littermates housed at RT (23 °C).
Supplementary Table S9	Primer sequences used for PCR.

## Sheet: Supplementary Table S1
Supplementary Table S1: RNA sequencing data of BAT of male chow-fed ATMBKO mice vs. WT littermates after acute cold exposure (8 °C, 24 hours).
ENSEMBL	baseMean	log2FoldChange	pvalue	padj	Genes
ENSMUSG00000022875.19	277.087	3.86703	2.62337e-77	4.5345e-73	Kng1
ENSMUSG00000022884.17	7492.59	0.482068	1.24573e-16	5.38312e-13	Eif4a2
ENSMUSG00000038763.13	73.9781	-2.11768	2.27257e-08	7.85626e-05	Alpk3
ENSMUSG00000038132.7	16.5331	-2.54856	5.57591e-08	0.000146771	Rbm24
ENSMUSG00000041120.7	116.768	-0.755684	6.39219e-08	0.000146771	Nbl1
ENSMUSG00000018893.16	311.312	-3.07921	6.793e-08	0.000146771	Mb
ENSMUSG00000046818.8	22.3524	-2.68196	8.81408e-08	0.000169279	Ddit4l
ENSMUSG00000032425.16	204.939	0.688831	1.00301e-07	0.00017337	Zfp949
ENSMUSG00000031791.9	209.432	-0.927917	3.76552e-07	0.000542392	Tmem38a
ENSMUSG00000020216.14	13.8144	-3.20929	6.54097e-07	0.000869697	Jsrp1
ENSMUSG00000059811.14	5387.99	-0.317671	1.14354e-06	0.00141186	Atl2
ENSMUSG00000047746.15	65.2804	-1.48033	1.07532e-05	0.0123913	Fbxo40
ENSMUSG00000063142.17	14.8872	-2.1015	2.32064e-05	0.0235955	Kcnma1
ENSMUSG00000090021.3	174.025	0.836467	3.03552e-05	0.0283306	Gm6493
ENSMUSG00000097177.9	316.907	-0.447142	3.11415e-05	0.0283306	9330159M07Rik
ENSMUSG00000024059.11	29.1564	-1.48397	5.24279e-05	0.0453108	Clip4
ENSMUSG00000042828.13	20.4402	-2.4099	5.69364e-05	0.0468641	Trim72
ENSMUSG00000030401.17	56.7393	-1.21703	7.29646e-05	0.0573269	Rtn2
ENSMUSG00000060459.15	3768.77	0.386308	8.13261e-05	0.0611183	Kng2
ENSMUSG00000061816.16	1372.46	-0.488671	9.92777e-05	0.0715006	Myl1
ENSMUSG00000000031.19	64.1502	-1.6472	0.000129829	0.0897638	H19
ENSMUSG00000001027.8	47.6766	-2.5979	0.000145539	0.0931717	Scn4a
ENSMUSG00000017817.12	118.551	-0.832779	0.000160372	0.099001	Jph2
ENSMUSG00000060600.16	269.691	-1.70197	0.000178572	0.104319	Eno3
ENSMUSG00000038546.10	2769.06	-0.187642	0.000184539	0.104319	Ranbp9
ENSMUSG00000050315.15	419.219	-0.481732	0.000187093	0.104319	Synpo2
ENSMUSG00000021200.15	32.5876	-1.3234	0.000204409	0.109451	Asb2
ENSMUSG00000028464.17	719.915	-1.60438	0.000224438	0.109451	Tpm2
ENSMUSG00000029298.16	305.335	0.43329	0.000239152	0.109451	Gbp9
ENSMUSG00000031519.5	18.0118	-2.60456	0.000239525	0.109451	Asb5
ENSMUSG00000021798.15	153.178	-2.28191	0.000239912	0.109451	Ldb3
ENSMUSG00000071984.13	380.567	-0.473751	0.000246011	0.109451	Fndc1
ENSMUSG00000051243.15	14.6364	-2.11532	0.000246953	0.109451	Islr2
ENSMUSG00000028834.14	30.0074	-1.91507	0.000277421	0.117005	Trim63
ENSMUSG00000006369.15	85.0739	-0.80517	0.000280175	0.117005	Fbln1
ENSMUSG00000090799.3	34.1176	-1.31027	0.000287881	0.117005	Klhl33
ENSMUSG00000048416.16	14.9792	-2.1348	0.000292771	0.117005	Mlf1
ENSMUSG00000008845.10	391.584	-0.683516	0.000298569	0.117005	Cd163
ENSMUSG00000024561.12	1348.08	-0.486948	0.000310495	0.117005	Mbd1
ENSMUSG00000024049.16	404.936	-0.803549	0.000311381	0.117005	Myom1
ENSMUSG00000004267.17	23.8027	1.29282	0.000323388	0.118931	Eno2
ENSMUSG00000056900.14	67.6529	-2.37809	0.000383852	0.138227	Usp13
ENSMUSG00000025172.4	31.4013	-2.13578	0.000414348	0.146163	Ankrd2
ENSMUSG00000032368.15	493.646	0.453967	0.000474417	0.164006	Zic1
ENSMUSG00000028927.7	38.902	-1.28502	0.000494955	0.167751	Padi2
ENSMUSG00000075307.4	88.2219	-2.64894	0.000557628	0.181841	Klhl41
ENSMUSG00000022358.8	454.889	-0.494756	0.000571481	0.181841	Fbxo32
ENSMUSG00000032377.9	214.333	-0.534924	0.000578541	0.181841	Plscr4
ENSMUSG00000054072.13	365.095	0.532853	0.00057861	0.181841	Iigp1
ENSMUSG00000030785.9	26.9913	-3.32161	0.000629364	0.19426	Cox6a2
ENSMUSG00000033022.9	21582.6	-0.290659	0.000644223	0.195358	Cdo1
ENSMUSG00000006221.8	117.302	-2.78098	0.000736636	0.21953	Hspb7
ENSMUSG00000029683.8	56.3598	-3.7895	0.00077663	0.227526	Lmod2
ENSMUSG00000055775.17	14.6814	-2.59032	0.00080103	0.230723	Myh8
ENSMUSG00000091898.9	21.7005	-1.71257	0.000817378	0.230723	Tnnc1
ENSMUSG00000080717.12	178.574	0.364291	0.000827587	0.230723	B230307C23Rik
ENSMUSG00000097073.8	120.469	-0.639509	0.000962337	0.263077	9430037G07Rik
ENSMUSG00000029862.17	13.4785	-1.85124	0.000974077	0.263077	Clcn1
ENSMUSG00000044086.9	24.044	-1.45873	0.00102869	0.273553	Lmod3
ENSMUSG00000053091.17	212.545	0.341195	0.0011313	0.289145	Lins1
ENSMUSG00000064370.1	817093	-0.175291	0.00114139	0.289145	mt-Cytb
ENSMUSG00000026872.19	2832.64	0.233599	0.00115534	0.289145	Zeb2
ENSMUSG00000032648.15	377.991	-1.88939	0.00116571	0.289145	Pygm
ENSMUSG00000046671.19	2335.94	-0.159982	0.00117097	0.289145	Mtfr1l
ENSMUSG00000049551.3	11.6606	-1.3556	0.00127136	0.302917	Fzd9
ENSMUSG00000022807.10	3199.56	-0.180962	0.00129888	0.302917	Osbpl11
ENSMUSG00000064358.1	313627	-0.190215	0.00131412	0.302917	mt-Co3
ENSMUSG00000028637.17	14.8717	1.40209	0.00131902	0.302917	Ccdc30
ENSMUSG00000025049.7	135.74	0.424684	0.0013399	0.302917	Taf5
ENSMUSG00000052305.7	5403.06	-0.395067	0.00134947	0.302917	Hbb-b1
ENSMUSG00000023153.10	16.283	-1.52216	0.00138018	0.302917	Tmem52
ENSMUSG00000027499.13	81.0273	-0.832253	0.00138704	0.302917	Pkia
ENSMUSG00000020893.18	2771.27	-0.488556	0.00139421	0.302917	Per1
ENSMUSG00000068463.6	23.5926	1.17372	0.00140199	0.302917	C730014E05Rik
ENSMUSG00000037003.17	5956.04	-0.18974	0.00144095	0.307196	Tns2
ENSMUSG00000055027.18	50.2715	-1.37056	0.00145734	0.307196	Smyd1
ENSMUSG00000041889.8	20.7251	-1.53171	0.00148542	0.309343	Shisa4
ENSMUSG00000017765.18	449.207	0.298014	0.00159356	0.320697	Slc12a4
ENSMUSG00000037989.17	23.0437	-1.25922	0.0015956	0.320697	Wnk2
ENSMUSG00000023046.7	159.78	-0.583945	0.00169209	0.336182	Igfbp6
ENSMUSG00000055632.19	653.799	-0.601909	0.00190718	0.370401	Hmcn2
ENSMUSG00000030088.16	2349.83	-0.34052	0.0020421	0.392197	Aldh1l1
ENSMUSG00000066258.14	170.572	0.458633	0.00213358	0.405262	Trim12a
ENSMUSG00000020492.12	91.0174	0.538218	0.00218468	0.408289	Ska2
ENSMUSG00000098882.3	204.582	0.520168	0.00219675	0.408289	Mir6392
ENSMUSG00000063015.13	6592.59	-0.146909	0.00228415	0.419712	Ccni
ENSMUSG00000067642.12	26.1313	-1.05725	0.00233047	0.419712	Adgrf3
ENSMUSG00000030787.5	114.514	-0.651408	0.00233106	0.419712	Lyve1
ENSMUSG00000020687.14	2270.4	-0.169725	0.00239331	0.422819	Cdc27
ENSMUSG00000071181.3	31.6989	0.80626	0.00242746	0.423824	3830408C21Rik
ENSMUSG00000120104.1	74.5859	-0.579845	0.00246572	0.4262	4122401K19Rik
ENSMUSG00000026950.19	1667.72	-2.47673	0.00255727	0.434423	Neb
ENSMUSG00000026303.7	114.052	0.52066	0.00256356	0.434423	Mlph
ENSMUSG00000119011.1	184.11	-0.484766	0.00259008	0.434655	Gm57565
ENSMUSG00000037206.16	121.675	-0.525311	0.00261604	0.43479	Islr
ENSMUSG00000041445.10	704.16	0.24623	0.00267442	0.439383	Mmrn2
ENSMUSG00000038070.16	114.767	-0.441753	0.00273775	0.439383	Cntln
ENSMUSG00000021067.9	2396.85	-0.341444	0.00274553	0.439383	Sav1
ENSMUSG00000019809.17	1783.73	-0.154798	0.00279218	0.439383	Pex3
ENSMUSG00000030852.19	907.337	-0.305216	0.00279284	0.439383	Tacc2
ENSMUSG00000029471.14	924.118	0.192563	0.00279619	0.439383	Camkk2
ENSMUSG00000000794.10	13.8198	-1.34538	0.00290372	0.440982	Kcnn3
ENSMUSG00000048490.15	1166.38	-0.328245	0.00295264	0.440982	Nrip1
ENSMUSG00000021356.11	632.631	-0.508571	0.00301013	0.440982	Irf4
ENSMUSG00000021061.16	56.2535	-2.06098	0.00301579	0.440982	Sptb
ENSMUSG00000008658.18	24.4542	-1.38904	0.00301608	0.440982	Rbfox1
ENSMUSG00000052713.10	296.154	0.333046	0.00304495	0.440982	Zfp608
ENSMUSG00000048450.11	51.9013	0.575119	0.00306627	0.440982	Msx1
ENSMUSG00000014837.16	49.687	0.580945	0.00313346	0.440982	Matcap1
ENSMUSG00000026657.18	610.905	0.324642	0.00313802	0.440982	Frmd4a
ENSMUSG00000064367.1	605093	-0.170308	0.00320281	0.446457	mt-Nd5
ENSMUSG00000024339.13	668	0.228049	0.00331195	0.452296	Tap2
ENSMUSG00000044338.10	176.095	0.750701	0.00334937	0.452296	Aplnr
ENSMUSG00000097888.3	8.55638	1.66118	0.0034728	0.463982	Gm26682
ENSMUSG00000059741.14	23.7866	-1.55189	0.0034896	0.463982	Myl3
ENSMUSG00000040666.21	55.7676	-0.745927	0.00354285	0.467467	Sh3bgr
ENSMUSG00000023066.11	315.898	0.285918	0.00359172	0.470325	Rttn
ENSMUSG00000023224.13	765.323	-0.31737	0.00380212	0.486812	Serping1
ENSMUSG00000020484.20	1060.18	0.235603	0.003887	0.494021	Xbp1
ENSMUSG00000074141.14	33.6266	0.891103	0.00391771	0.494289	Il4i1
ENSMUSG00000082769.4	140.773	-0.383826	0.0039789	0.498372	Gm15793
ENSMUSG00000030087.12	1819.69	-0.29951	0.0040677	0.505829	Klf15
ENSMUSG00000021033.12	4193.35	-0.329708	0.00413539	0.507383	Gstz1
ENSMUSG00000052374.17	125.896	-1.80027	0.00413891	0.507383	Actn2
ENSMUSG00000047419.6	760.042	-0.993079	0.00425578	0.518037	Cmya5
ENSMUSG00000032060.11	379.363	-1.00301	0.00431906	0.522062	Cryab
ENSMUSG00000024621.17	446.291	-0.382518	0.00449058	0.535062	Csf1r
ENSMUSG00000039252.12	85.5674	-0.464672	0.00455893	0.535062	Lgi2
ENSMUSG00000066057.9	67.7912	0.534219	0.00456686	0.535062	Gm1976
ENSMUSG00000019997.12	143.551	-0.592092	0.00458138	0.535062	Ccn2
ENSMUSG00000051329.14	428.884	0.21218	0.00466873	0.536116	Nup160
ENSMUSG00000070283.5	569.692	-0.233824	0.00468345	0.536116	Ndufaf3
ENSMUSG00000035373.3	63.8561	2.33916	0.00473172	0.538077	Ccl7
ENSMUSG00000025856.16	138.068	0.369131	0.00477194	0.539104	Pdgfa
ENSMUSG00000022881.16	151.085	0.484993	0.00483685	0.542889	Rfc4
ENSMUSG00000017009.4	10326	-0.340032	0.00491166	0.544218	Sdc4
ENSMUSG00000038170.16	2010.81	-0.310894	0.00500536	0.544957	Pde4dip
ENSMUSG00000024011.18	297.002	-0.687222	0.00502843	0.544957	Pi16
ENSMUSG00000073599.11	216.838	0.321525	0.00507879	0.544957	Ecscr
ENSMUSG00000007817.16	3943.51	-0.195486	0.00509017	0.544957	Zmiz1
ENSMUSG00000034220.8	422.415	-0.569762	0.00510749	0.544957	Gpc1
ENSMUSG00000025810.10	9839.23	0.129305	0.00517481	0.548752	Nrp1
ENSMUSG00000030672.13	203.45	-2.45853	0.00521866	0.550028	Mylpf
ENSMUSG00000038393.15	20363.3	-0.437014	0.005365	0.562025	Txnip
ENSMUSG00000007877.3	132.19	-2.64253	0.00544398	0.566863	Tcap
ENSMUSG00000020227.11	707.299	0.264972	0.00550889	0.569791	Irak3
ENSMUSG00000041836.11	124.548	0.55425	0.00554327	0.569791	Ptpre
ENSMUSG00000074649.7	708.958	-0.205442	0.00557099	0.569791	Mmp24os1
ENSMUSG00000030711.17	404.186	-0.442832	0.00564599	0.574065	Sult1a1
ENSMUSG00000062713.9	40.5245	-0.960782	0.00574208	0.58042	Sim2
ENSMUSG00000020374.17	12.4005	-1.29932	0.00583852	0.586737	Rasgef1c
ENSMUSG00000037410.14	412.715	0.307089	0.00592624	0.592057	Tbc1d2b
ENSMUSG00000001542.8	2678.55	-0.176988	0.00595996	0.592057	Ell2
ENSMUSG00000072720.10	76.3132	-2.71528	0.00600611	0.593232	Myo18b
ENSMUSG00000005628.13	31.9306	-1.10713	0.00608429	0.59754	Tmod4
ENSMUSG00000071713.7	201.844	0.531525	0.00624505	0.609862	Csf2rb
ENSMUSG00000024617.17	27.6532	-1.11702	0.00640183	0.615433	Camk2a
ENSMUSG00000061603.9	32.4666	-1.22681	0.00642984	0.615433	Akap6
ENSMUSG00000001604.15	17.534	-1.38487	0.00650334	0.615433	Tcea3
ENSMUSG00000027713.7	10.7373	1.52638	0.00654938	0.615433	1810062G17Rik
ENSMUSG00000031636.8	68.0502	-2.02415	0.00660984	0.615433	Pdlim3
ENSMUSG00000046727.14	157.451	-0.397232	0.00661269	0.615433	Cystm1
ENSMUSG00000037613.17	187.27	0.365304	0.00661547	0.615433	Tnfrsf23
ENSMUSG00000036854.15	625.485	-0.352472	0.00663395	0.615433	Hspb6
ENSMUSG00000026586.17	500.781	0.417466	0.00673834	0.615433	Prrx1
ENSMUSG00000032366.16	1460.29	-0.292427	0.00674129	0.615433	Tpm1
ENSMUSG00000033849.4	231.607	-0.659847	0.00677429	0.615433	B3galt2
ENSMUSG00000032126.17	1351.77	-0.157933	0.00679152	0.615433	Hmbs
ENSMUSG00000025089.16	28.4216	-0.998344	0.00681263	0.615433	Gfra1
ENSMUSG00000041757.18	181.149	-0.521727	0.00688382	0.615433	Plekha6
ENSMUSG00000073940.4	1307.6	-0.385989	0.00689744	0.615433	Hbb-bt
ENSMUSG00000026418.17	19.9212	-1.94575	0.00693581	0.615433	Tnni1
ENSMUSG00000042496.19	384.994	0.25037	0.00694298	0.615433	Prdm10
ENSMUSG00000018899.18	413.16	0.281167	0.00707171	0.623645	Irf1
ENSMUSG00000021012.17	2750.46	-0.111502	0.00715626	0.627156	Zc3h14
ENSMUSG00000070336.4	26.3219	-0.825833	0.0072063	0.627156	Fbxo47
ENSMUSG00000024471.13	94.0241	-3.42191	0.00722037	0.627156	Myot
ENSMUSG00000054435.17	418.148	0.267036	0.00733005	0.628134	Gimap4
ENSMUSG00000031099.17	16.1571	1.0519	0.00746374	0.628134	Smarca1
ENSMUSG00000096916.8	36.6745	0.659933	0.00750417	0.628134	Zfp850
ENSMUSG00000043263.14	34.2617	1.51048	0.00751424	0.628134	Ifi209
ENSMUSG00000028312.20	126.957	0.44386	0.00756564	0.628134	Smc2
ENSMUSG00000023873.14	15.1178	1.21352	0.00768498	0.628134	1700010I14Rik
ENSMUSG00000024384.5	1316.73	0.222273	0.00768629	0.628134	Iws1
ENSMUSG00000064363.1	493361	-0.140724	0.00770463	0.628134	mt-Nd4
ENSMUSG00000040187.16	184.093	0.403368	0.00771101	0.628134	Bmal2
ENSMUSG00000038236.9	226.089	-0.571613	0.00777533	0.628134	Hoxa7
ENSMUSG00000038963.16	973.808	0.330298	0.00777673	0.628134	Slco4a1
ENSMUSG00000031230.4	11.9269	1.16224	0.00793965	0.638311	Fgf16
ENSMUSG00000060487.8	102.765	0.418636	0.00812438	0.646985	Samd5
ENSMUSG00000073514.5	44.3451	-0.755614	0.00818435	0.646985	Dok6
ENSMUSG00000058056.17	1402.17	-0.18258	0.00819726	0.646985	Palld
ENSMUSG00000038239.12	46.4497	-2.58647	0.00823864	0.647001	Hrc
ENSMUSG00000043251.7	90.6148	0.555204	0.00827233	0.647001	Exoc3l
ENSMUSG00000021262.16	245.496	0.352502	0.00831655	0.647529	Evl
ENSMUSG00000031431.14	1215.61	-0.352984	0.00839089	0.650388	Tsc22d3
ENSMUSG00000037405.9	192.89	0.513936	0.00853629	0.658704	Icam1
ENSMUSG00000015766.15	617.385	0.295218	0.00869347	0.662927	Eps8
ENSMUSG00000041797.8	468.439	-0.422546	0.00874442	0.662927	Abca9
ENSMUSG00000049134.16	206.242	-2.66679	0.00879185	0.663612	Nrap
ENSMUSG00000028328.14	54.2382	-0.868086	0.00887868	0.666791	Tmod1
ENSMUSG00000078922.10	101.119	0.668878	0.00891112	0.666791	Tgtp1
ENSMUSG00000117310.3	505.638	-0.268599	0.00896344	0.667815	Ptp4a1
ENSMUSG00000115783.3	171.681	-0.445851	0.00904186	0.669117	Bc1
ENSMUSG00000022652.8	13.9201	1.23927	0.00905833	0.669117	Morc1
ENSMUSG00000023087.17	9193.55	-0.290301	0.00913798	0.669352	Noct
ENSMUSG00000036875.16	66.4438	0.546978	0.00913897	0.669352	Dna2
ENSMUSG00000024222.19	592.201	-0.535494	0.00921385	0.671989	Fkbp5
ENSMUSG00000030116.15	113.515	-0.693187	0.00933932	0.67544	Mfap5
ENSMUSG00000030737.18	648.313	-0.299459	0.00937844	0.675443	Slco2b1
ENSMUSG00000064357.1	410037	-0.133601	0.00952375	0.679264	mt-Atp6
ENSMUSG00000027845.16	522.067	-0.216411	0.00953284	0.679264	Dclre1b
ENSMUSG00000055491.15	498.202	0.236717	0.00962512	0.679264	Pprc1
ENSMUSG00000103897.2	119.802	0.341969	0.00973236	0.679264	Pcdhga8
ENSMUSG00000021794.17	5578.02	-0.11702	0.00976813	0.679264	Glud1
ENSMUSG00000042686.6	148.671	-0.396726	0.00977756	0.679264	Jph1
ENSMUSG00000020067.9	42.0006	-2.40534	0.00978517	0.679264	Mypn
ENSMUSG00002076161.1	117863	-0.232648	0.0098893	0.683746	Rn7sk
ENSMUSG00000025185.15	21.1031	0.988224	0.0100574	0.692599	Loxl4
ENSMUSG00000030470.16	42.5729	-3.55309	0.0101045	0.693084	Csrp3
ENSMUSG00000050503.10	18.3211	-0.998516	0.0101643	0.694428	Fbxl22
ENSMUSG00000029428.14	266.279	-0.264049	0.0103398	0.696429	Stx2
ENSMUSG00000034973.17	1575.54	-0.162216	0.0103603	0.696429	Dop1a
ENSMUSG00000028684.15	1808.46	-0.14529	0.0103767	0.696429	Urod
ENSMUSG00000031972.6	1335.67	-2.75796	0.0104353	0.696429	Acta1
ENSMUSG00000068394.5	157.222	0.393301	0.0106482	0.707903	Cep152
ENSMUSG00000033542.14	208.804	0.284091	0.0107679	0.710392	Arhgef5
ENSMUSG00000096225.8	104.504	0.649287	0.0108376	0.712276	Lhx8
ENSMUSG00000024190.8	3329.37	-0.390599	0.0111183	0.723013	Dusp1
ENSMUSG00000068699.13	460.178	-1.46769	0.0113875	0.7372	Flnc
ENSMUSG00000021922.18	350.377	1.63531	0.0114978	0.739316	Itih4
ENSMUSG00000028756.13	4170.65	-0.25223	0.0115105	0.739316	Pink1
ENSMUSG00000023473.14	22.133	1.00747	0.0115485	0.739316	Celsr3
ENSMUSG00000044921.6	280.824	0.44056	0.0118011	0.748972	Rassf9
ENSMUSG00000025260.11	1773.75	-0.251105	0.0118604	0.748972	Hsd17b10
ENSMUSG00000085272.8	12.5096	-1.50583	0.0119395	0.748972	Sbk3
ENSMUSG00000087938.4	11.6938	-1.20285	0.0119737	0.748972	Gm26049
ENSMUSG00000016308.14	1193.81	-0.168552	0.0120597	0.748972	Ube2a
ENSMUSG00000053279.9	199.438	-0.404853	0.0120872	0.748972	Aldh1a1
ENSMUSG00000038526.15	827.829	-0.385338	0.0121187	0.748972	Car14
ENSMUSG00000031543.19	37.9896	-0.79548	0.0121827	0.748972	Ank1
ENSMUSG00000038544.15	268.513	0.234296	0.0121889	0.748972	Inip
ENSMUSG00000020061.19	177.252	-3.01881	0.0122349	0.748972	Mybpc1
ENSMUSG00000110105.2	81.5211	0.484501	0.0122479	0.748972	Vmn2r29
ENSMUSG00000029864.8	838.483	-0.201427	0.0123059	0.748972	Gstk1
ENSMUSG00000020733.4	473.64	0.290685	0.0124554	0.752395	Nherf1
ENSMUSG00000014905.5	1788.45	-0.216941	0.0124695	0.752395	Dnajb9
ENSMUSG00000016349.11	69.2413	-3.09126	0.0124964	0.752395	Eef1a2
ENSMUSG00000038227.16	19.9258	-0.997836	0.0126355	0.752769	Hoxa9
ENSMUSG00000120035.1	19.9896	0.868445	0.0126733	0.752769	Gm32934
ENSMUSG00000040253.16	328.842	0.368043	0.0127103	0.752769	Gbp7
ENSMUSG00000051906.16	31.1123	-0.987945	0.0127167	0.752769	Cd209f
ENSMUSG00000002325.16	356.41	0.441292	0.0127669	0.753161	Irf9
ENSMUSG00000118559.3	23.3611	0.879393	0.0129055	0.758448	A930007A09Rik
ENSMUSG00000020817.17	1499.92	-0.172477	0.0130226	0.760458	Rabep1
ENSMUSG00000051177.17	589.529	-0.214838	0.0131502	0.763023	Plcb1
ENSMUSG00000027956.12	21.7926	0.775489	0.0131548	0.763023	Tmem144
ENSMUSG00000051341.7	271.978	-0.390531	0.0132277	0.764684	Zfp52
ENSMUSG00000024795.12	37.4626	0.59362	0.013297	0.76613	Kif20b
ENSMUSG00000036052.15	193.783	-0.279991	0.0133522	0.766756	Dnajb5
ENSMUSG00000026749.12	212.479	0.590465	0.0133991	0.766899	Nek6
ENSMUSG00000035000.9	67.1546	-0.600715	0.0134524	0.767408	Dpp4
ENSMUSG00000065947.1	75510.3	-0.160457	0.0135549	0.767901	mt-Nd4l
ENSMUSG00000030528.13	86.4623	0.502047	0.0136587	0.767901	Blm
ENSMUSG00000037892.14	248.972	0.379958	0.0136651	0.767901	Pcdh18
ENSMUSG00000028398.9	508.667	-0.213446	0.0137624	0.767901	Dmac1
ENSMUSG00000027955.17	665.151	0.324753	0.0137626	0.767901	Gask1b
ENSMUSG00000121137.1	138.906	-0.562821	0.013772	0.767901	5033421B08Rik
ENSMUSG00000064179.15	32.6177	-3.46022	0.0139758	0.770476	Tnnt1
ENSMUSG00000072612.4	12.6101	-0.979909	0.014028	0.770476	Gm10382
ENSMUSG00000067736.3	75680.7	-0.160462	0.0140678	0.770476	Gm10222
ENSMUSG00000034413.15	274.001	0.298118	0.0141079	0.770476	Neurl1b
ENSMUSG00000032782.20	202.49	0.309241	0.0141088	0.770476	Cntrob
ENSMUSG00000025577.8	78.2268	0.541616	0.0141203	0.770476	Cbx2
ENSMUSG00000018983.10	909.516	0.387896	0.0141302	0.770476	E2f2
ENSMUSG00000024974.11	1029.21	0.147915	0.014268	0.775541	Smc3
ENSMUSG00000097141.3	303.288	-0.456962	0.0143819	0.779283	Gm10524
ENSMUSG00000045231.6	27.5695	0.817881	0.0145106	0.781485	BC106179
ENSMUSG00000101389.2	29.9996	-0.871111	0.014513	0.781485	Ms4a4a
ENSMUSG00000033356.4	95.8855	0.395834	0.0146076	0.784135	Pus7l
ENSMUSG00000004360.10	37.0344	-1.02773	0.0147589	0.789805	9330159F19Rik
ENSMUSG00000024883.9	80.5402	0.477214	0.0149951	0.799968	Rin1
ENSMUSG00000120369.1	328.188	0.291963	0.0150988	0.800467	Snhg7
ENSMUSG00000026697.11	25.1869	-1.63552	0.0151433	0.800467	Myoc
ENSMUSG00000034422.15	682.621	0.337685	0.0155522	0.814975	Parp14
ENSMUSG00000049907.9	15.957	1.1258	0.0155593	0.814975	Rasl11b
ENSMUSG00000017446.15	225.217	-0.304517	0.0158071	0.824782	C1qtnf1
ENSMUSG00000019984.17	866.729	0.182233	0.0158419	0.824782	Med23
ENSMUSG00000020475.4	54.1544	-2.64644	0.0159001	0.825327	Pgam2
ENSMUSG00000039031.17	582.063	0.235589	0.0162818	0.84242	Arhgap18
ENSMUSG00000100862.2	558264	-0.131666	0.0165803	0.850706	Atp6-ps
ENSMUSG00000032754.15	409.248	0.263473	0.0166049	0.850706	Slc8b1
ENSMUSG00000046417.15	27.6542	0.69611	0.0166352	0.850706	Lrrc75a
ENSMUSG00000019929.17	3004.91	-0.225831	0.0167291	0.852119	Dcn
ENSMUSG00000037868.16	19.0102	1.24667	0.0167839	0.852119	Egr2
ENSMUSG00000026365.16	267.052	-0.557885	0.0168341	0.852119	Cfh
ENSMUSG00000032333.7	175.126	0.273962	0.01686	0.852119	Stoml1
ENSMUSG00000034271.17	237.958	-0.316874	0.017162	0.857354	Jdp2
ENSMUSG00000044881.8	125.582	-0.342571	0.0172621	0.85987	Coa4
ENSMUSG00000032419.9	77.9163	-0.439869	0.017499	0.868166	Tbx18
ENSMUSG00000037296.8	420.1	-0.28107	0.0176165	0.870002	Lsm1
ENSMUSG00000003380.12	1984.26	-0.128959	0.0177373	0.870966	Rabac1
ENSMUSG00000072844.7	15.3833	1.26625	0.0177551	0.870966	G530011O06Rik
ENSMUSG00000004127.13	230.316	0.274077	0.0178085	0.870966	Trmt10a
ENSMUSG00000096199.3	240.592	-0.262261	0.0179188	0.870966	Ptrhd1
ENSMUSG00000036862.16	270.136	0.334645	0.0180117	0.870966	Dchs1
ENSMUSG00000059277.14	21.2931	-0.723631	0.0180477	0.870966	R74862
ENSMUSG00000021750.17	83.4152	-0.468716	0.0180503	0.870966	Fam107a
ENSMUSG00000027257.14	169.202	-0.340481	0.0182445	0.870966	Pacsin3
ENSMUSG00000040128.10	1965.69	-0.257553	0.018247	0.870966	Pnrc1
ENSMUSG00000032392.12	352.617	0.37459	0.0182485	0.870966	Parp16
ENSMUSG00000026526.15	11949	-0.145017	0.0182727	0.870966	Fh1
ENSMUSG00000035042.3	11.4356	1.18219	0.0183098	0.870966	Ccl5
ENSMUSG00000045534.5	253.646	-0.415013	0.0183414	0.870966	Kcna5
ENSMUSG00000061723.20	657.903	-2.67139	0.0184768	0.87499	Tnnt3
ENSMUSG00000089706.9	42.4189	0.530063	0.0186577	0.877572	B230216N24Rik
ENSMUSG00000031304.19	140.279	0.513478	0.018711	0.877572	Il2rg
ENSMUSG00000042428.7	19.387	0.916116	0.0187373	0.877572	Mgat3
ENSMUSG00000020034.8	504.056	-0.190466	0.0187651	0.877572	Tcp11l2
ENSMUSG00000057147.14	369.578	0.209222	0.0187852	0.877572	Dph6
ENSMUSG00000032816.17	25.1844	-0.834224	0.0189857	0.883818	Igdcc4
ENSMUSG00000036578.8	27.9025	-0.771488	0.0191151	0.883818	Fxyd7
ENSMUSG00000021622.4	37.0023	-2.79123	0.0191888	0.883818	Ckmt2
ENSMUSG00000023852.15	2087.59	-0.272756	0.019211	0.883818	Chd1
ENSMUSG00000086429.11	351.847	-0.219976	0.0192225	0.883818	Gt(ROSA)26Sor
ENSMUSG00000074151.15	448.376	0.309387	0.0192257	0.883818	Nlrc5
ENSMUSG00000021418.16	190.785	0.315186	0.0194829	0.893268	Rpp40
ENSMUSG00000037710.9	2968	-0.126449	0.0196014	0.893525	Cisd1
ENSMUSG00000028862.7	784.026	-0.29191	0.0196532	0.893525	Map3k6
ENSMUSG00000078606.9	1415.5	0.322836	0.0198709	0.893525	Gvin2
ENSMUSG00000024790.9	168.401	0.317817	0.0199206	0.893525	Sac3d1
ENSMUSG00000035674.14	6960.09	-0.132467	0.020041	0.893525	Ndufa3
ENSMUSG00000022637.12	1721.52	-0.337998	0.0202032	0.893525	Cblb
ENSMUSG00000032315.7	234.141	-0.562458	0.02021	0.893525	Cyp1a1
ENSMUSG00000091575.3	34.6291	-0.898901	0.0202839	0.893525	2010016I18Rik
ENSMUSG00000041828.17	1221.14	-0.318923	0.0203745	0.893525	Abca8a
ENSMUSG00000058638.15	570.739	-0.200264	0.0204396	0.893525	Zfp110
ENSMUSG00000032374.15	172.556	-0.476162	0.0204518	0.893525	Plod2
ENSMUSG00000077391.3	264.01	-0.401807	0.0205803	0.893525	Gm24336
ENSMUSG00000044461.7	22.9528	-1.10212	0.0205872	0.893525	Shisa2
ENSMUSG00000079610.10	186.634	0.284066	0.0206921	0.893525	Ankrd39
ENSMUSG00000079164.11	130.285	-0.455138	0.020702	0.893525	Tlr5
ENSMUSG00000035385.6	96.7677	2.21576	0.020715	0.893525	Ccl2
ENSMUSG00000031488.15	233.426	0.281898	0.0207848	0.893525	Rab11fip1
ENSMUSG00000073409.13	125.807	0.572012	0.0209829	0.893525	H2-Q6
ENSMUSG00000023348.12	455.994	-0.200202	0.0210225	0.893525	Trip6
ENSMUSG00000025825.13	3091.97	-0.159362	0.0211117	0.893525	Iscu
ENSMUSG00000079243.6	49.9692	-2.04966	0.0211577	0.893525	Xirp1
ENSMUSG00000109408.2	132.143	0.336342	0.0211817	0.893525	A930037H05Rik
ENSMUSG00000045868.13	1402.23	0.318618	0.021223	0.893525	Gvin1
ENSMUSG00000079588.4	640.886	-0.398136	0.0212911	0.893525	Tmem182
ENSMUSG00000040694.5	44.1552	-2.95978	0.0213077	0.893525	Apobec2
ENSMUSG00000032348.7	913.11	-0.164086	0.0213395	0.893525	Gsta4
ENSMUSG00000014599.11	497.863	0.648925	0.0213462	0.893525	Csf1
ENSMUSG00000026938.11	33.4334	-0.760042	0.0214117	0.893525	Fcna
ENSMUSG00000079168.5	17.2085	-1.18163	0.0215823	0.893525	Cd209g
ENSMUSG00000026333.15	328.644	0.261024	0.0216008	0.893525	Gin1
ENSMUSG00000064341.1	749808	-0.137731	0.0217537	0.893525	mt-Nd1
ENSMUSG00000028655.12	2794.84	-0.863696	0.0217736	0.893525	Mfsd2a
ENSMUSG00000050714.10	435.636	0.241243	0.02188	0.893525	Zbtb26
ENSMUSG00000026107.12	7720.51	0.2663	0.0219053	0.893525	Nabp1
ENSMUSG00000042677.8	456.699	0.273279	0.021929	0.893525	Zc3h12a
ENSMUSG00000079105.5	149.936	-0.332688	0.0220006	0.893525	C7
ENSMUSG00000079316.11	1825.06	-0.153511	0.0220086	0.893525	Rab9
ENSMUSG00000007122.12	94.1883	-2.51219	0.0220357	0.893525	Casq1
ENSMUSG00000039103.13	47.2627	-1.13042	0.0220732	0.893525	Nexn
ENSMUSG00000017144.9	272.675	0.321247	0.022171	0.894982	Rnd3
ENSMUSG00000037169.16	16.3095	0.921541	0.0222127	0.894982	Mycn
ENSMUSG00000024646.15	2093.88	-0.22565	0.0222684	0.895137	Cyb5a
ENSMUSG00000056394.21	64.6564	0.589557	0.0224606	0.898234	Lig1
ENSMUSG00000069919.8	1936.42	-0.382109	0.0224761	0.898234	Hba-a1
ENSMUSG00000039994.16	104.48	0.376433	0.022544	0.898234	Timeless
ENSMUSG00000030592.20	476.866	-2.45406	0.0225533	0.898234	Ryr1
ENSMUSG00000072115.12	28.2584	-0.710983	0.022667	0.899241	Ang
ENSMUSG00000075224.11	21.9623	-0.974435	0.0226826	0.899241	Lrrc55
ENSMUSG00000027765.7	445.231	0.391578	0.022748	0.89977	P2ry1
ENSMUSG00000020380.17	290.911	0.219785	0.0229665	0.901932	Rad50
ENSMUSG00000020102.16	292.812	-0.31749	0.0229698	0.901932	Slc16a7
ENSMUSG00000060477.15	1630.67	-0.205832	0.0230114	0.901932	Irak2
ENSMUSG00000025964.16	317.774	0.258599	0.0232678	0.907863	Adam23
ENSMUSG00000069917.8	1918.02	-0.379113	0.0233875	0.910479	Hba-a2
ENSMUSG00000005148.9	11.6125	-1.33154	0.023443	0.910587	Klf5
ENSMUSG00000063873.11	4329.85	-0.170319	0.0235397	0.911077	Slc24a3
ENSMUSG00000027699.20	17.8763	1.3973	0.0235931	0.911077	Ect2
ENSMUSG00000035493.11	381.178	-0.329942	0.0236288	0.911077	Tgfbi
ENSMUSG00000090220.2	29.0594	0.776026	0.0237191	0.911077	Pitpnm2os1
ENSMUSG00000055489.9	21.644	-2.61075	0.0238487	0.914026	Ano5
ENSMUSG00000069094.13	314.225	0.218436	0.023988	0.915686	Pde7a
ENSMUSG00000021496.13	504.768	-0.242772	0.023998	0.915686	Pcbd2
ENSMUSG00000066687.6	3408.48	-0.670645	0.0243469	0.923393	Zbtb16
ENSMUSG00000023272.5	269.041	0.281668	0.0243603	0.923393	Creld2
ENSMUSG00000041592.17	203.522	-0.263202	0.0245042	0.926817	Sdk2
ENSMUSG00000027692.17	59.7163	-0.584181	0.0245702	0.927283	Tnik
ENSMUSG00000024184.16	22.4222	1.15893	0.0247438	0.931802	Pdia2
ENSMUSG00000051124.7	103.705	0.343103	0.0249637	0.932162	Gimap9
ENSMUSG00000039997.17	411.262	0.36189	0.0249647	0.932162	Ifi203
ENSMUSG00000074305.10	1440.66	0.188086	0.0250155	0.932162	Peak1
ENSMUSG00000021536.8	15.5278	-0.895345	0.0250267	0.932162	Adcy2
ENSMUSG00000021414.9	13.8188	-0.900475	0.0251764	0.932162	Fam217a
ENSMUSG00000016262.15	27.4678	0.662841	0.0252796	0.932162	Sertad4
ENSMUSG00000028389.13	32.477	-0.658214	0.0253029	0.932162	Zfp37
ENSMUSG00000027488.13	1082.4	-0.176998	0.0253187	0.932162	Snta1
ENSMUSG00000026196.8	13.7549	1.17972	0.0253282	0.932162	Bard1
ENSMUSG00000019961.18	631.452	0.195776	0.0254628	0.932162	Tmpo
ENSMUSG00000000223.14	23.2975	-0.927034	0.025571	0.932162	Drp2
ENSMUSG00000022146.13	590.818	0.281689	0.0255934	0.932162	Osmr
ENSMUSG00000069495.13	557.244	-0.168294	0.0257053	0.932162	Epc2
ENSMUSG00000040435.13	421.607	-0.294664	0.0257074	0.932162	Ppp1r15a
ENSMUSG00000032578.8	1122.26	0.706434	0.0257241	0.932162	Cish
ENSMUSG00000068606.7	21.6963	0.94033	0.0259043	0.936319	Gm4841
ENSMUSG00000056427.11	881.896	-0.218474	0.0259642	0.936319	Slit3
ENSMUSG00000032495.9	15.1273	-1.49816	0.0260013	0.936319	Lrrc2
ENSMUSG00000064351.1	1.6607e+06	-0.151084	0.026063	0.936587	mt-Co1
ENSMUSG00000024076.11	15.5692	-1.15946	0.0261429	0.93751	Vit
ENSMUSG00000068206.14	257.315	0.266045	0.0262127	0.938069	Pick1
ENSMUSG00000033196.18	257.944	-2.99139	0.0263361	0.940537	Myh2
ENSMUSG00000026208.10	1518.91	-0.372589	0.0267256	0.950519	Des
ENSMUSG00000035954.11	681.436	0.220891	0.0268742	0.953401	Dock4
ENSMUSG00000025408.16	436.426	0.254593	0.0270435	0.953401	Ddit3
ENSMUSG00000032577.17	1380.95	0.155828	0.0270769	0.953401	Mapkapk3
ENSMUSG00000029715.6	328.723	-0.210936	0.0270824	0.953401	Pop7
ENSMUSG00000044475.15	320.88	-0.228093	0.0271664	0.954413	Ascc1
ENSMUSG00000021431.17	624.915	0.177663	0.0273041	0.956585	Snrnp48
ENSMUSG00000027133.4	1001.73	-0.199325	0.0273389	0.956585	Nop10
ENSMUSG00000051375.16	1307.15	0.198546	0.0274395	0.956813	Pcdh1
ENSMUSG00000039756.13	664.852	-0.20599	0.0274628	0.956813	Dnttip2
ENSMUSG00000022517.18	3806.68	-0.109075	0.0275115	0.956813	Mgrn1
ENSMUSG00000097785.4	40.8015	0.546333	0.0278837	0.964461	B230217O12Rik
ENSMUSG00000023034.8	1840.56	-1.48252	0.0279307	0.964461	Nr4a1
ENSMUSG00000029924.13	578.102	0.160709	0.0279853	0.964461	Slc37a3
ENSMUSG00000029553.11	10.0076	1.06041	0.02804	0.964461	Tfec
ENSMUSG00000000416.17	15.1939	0.783212	0.0281027	0.964461	Cttnbp2
ENSMUSG00000055200.8	84.1765	0.343492	0.028122	0.964461	Sertad3
ENSMUSG00000053113.4	59.9657	0.745972	0.0282228	0.965478	Socs3
ENSMUSG00000025270.14	314.381	-0.343473	0.0282633	0.965478	Alas2
ENSMUSG00000035547.15	41.9674	-0.546738	0.0283786	0.967503	Capn5
ENSMUSG00000032186.16	253.487	-0.25977	0.0285779	0.972379	Tmod2
ENSMUSG00000033863.3	7486.45	-0.125786	0.0286421	0.972651	Klf9
ENSMUSG00000026433.14	140.303	0.315704	0.0288831	0.978759	Rab29
ENSMUSG00000041439.16	179.414	0.354923	0.0289353	0.978759	Mfsd6
ENSMUSG00000099241.3	126.8	0.377619	0.0292389	0.983259	Gvin-ps2
ENSMUSG00000052920.17	171.175	-0.375046	0.0293855	0.985041	Prkg1
ENSMUSG00000027996.14	45.7358	-0.654605	0.0294427	0.985041	Sfrp2
ENSMUSG00000089824.11	388.104	0.209977	0.0294629	0.985041	Rbm12
ENSMUSG00000040033.18	525.202	0.355502	0.0295548	0.985317	Stat2
ENSMUSG00000002897.6	175.668	0.260189	0.0296813	0.985317	Il17ra
ENSMUSG00000079363.8	304.191	0.433239	0.0297778	0.985317	Gbp4
ENSMUSG00000045629.9	139.146	0.367368	0.0298811	0.985317	Sh3tc2
ENSMUSG00000006191.18	798.936	0.142951	0.0299522	0.985317	Cdkal1
ENSMUSG00000061353.12	3540.91	0.162493	0.0299764	0.985317	Cxcl12
ENSMUSG00000039361.12	10792.2	-0.10411	0.0299832	0.985317	Picalm
ENSMUSG00000091537.3	1558.72	-0.141977	0.0299842	0.985317	Tma7
ENSMUSG00000031595.10	12.6597	-0.899361	0.0300704	0.985336	Pdgfrl
ENSMUSG00000018830.11	691.431	-0.237401	0.0303861	0.99247	Myh11
ENSMUSG00000009621.19	707.069	0.191958	0.0304598	0.99247	Vav2
ENSMUSG00000026470.15	1243.38	0.134253	0.0304958	0.99247	Stx6
ENSMUSG00000037997.13	219.493	0.315066	0.0305464	0.99247	Parp11
ENSMUSG00000038174.15	6173.43	-0.188208	0.0307192	0.993159	Hycc2
ENSMUSG00000044080.10	6109.21	-0.153921	0.0309409	0.993159	S100a1
ENSMUSG00000020495.14	380.362	-0.188828	0.0310221	0.993159	Smg8
ENSMUSG00000022195.8	618.028	0.142377	0.0311414	0.993159	6030458C11Rik
ENSMUSG00000026694.20	193.019	0.283413	0.0311709	0.993159	Mettl13
ENSMUSG00000087090.9	14.0225	-2.58538	0.0312146	0.993159	Nctc1
ENSMUSG00000029455.15	11569.8	-0.203751	0.0312335	0.993159	Aldh2
ENSMUSG00000069874.8	338.218	0.420003	0.0313211	0.993159	Irgm2
ENSMUSG00000063856.9	5047.98	-0.257922	0.0313654	0.993159	Gpx1
ENSMUSG00000071655.13	2429.78	-0.130454	0.0314791	0.993159	Ubxn1
ENSMUSG00000060260.14	395.947	0.264197	0.0314795	0.993159	Pwwp2b
ENSMUSG00000062040.15	584.818	-0.199408	0.0315207	0.993159	Zfp27
ENSMUSG00000098934.2	145.645	0.365616	0.0315376	0.993159	Gvin-ps4
ENSMUSG00000085614.3	18.5676	0.732368	0.0315444	0.993159	1700123M08Rik
ENSMUSG00000030996.9	19.6542	-2.95846	0.0317968	0.999285	Art1
ENSMUSG00000000682.8	48.6203	0.825689	0.0320208	0.999555	Cd52
ENSMUSG00000038217.14	447.393	-0.354867	0.0321438	0.999555	Tlcd2
ENSMUSG00000026202.14	1528.01	-0.219348	0.0322493	0.999555	Tuba4a
ENSMUSG00000032245.13	153.256	0.274254	0.0323061	0.999555	Cln6
ENSMUSG00000022464.15	14.6713	-1.16081	0.0326843	0.999555	Slc38a4
ENSMUSG00000024912.7	20.4077	1.41857	0.032952	0.999555	Fosl1
ENSMUSG00000044501.18	311.045	-0.228962	0.0330079	0.999555	Zfp758
ENSMUSG00000078853.9	185.74	0.508826	0.033026	0.999555	Igtp
ENSMUSG00000073678.5	118.515	0.348606	0.0330921	0.999555	Pgap1
ENSMUSG00000020773.12	246.652	0.231983	0.0331192	0.999555	Trim47
ENSMUSG00000015697.15	886.278	0.169411	0.0331354	0.999555	Setdb1
ENSMUSG00000041718.17	219.396	0.241615	0.0332308	0.999555	Alg13
ENSMUSG00000055675.7	2978.17	0.264716	0.0333445	0.999555	Kbtbd11
ENSMUSG00000093812.2	94.9693	0.468595	0.0333695	0.999555	Gm5627
ENSMUSG00000074733.15	465.027	0.23456	0.033537	0.999555	Zfp950
ENSMUSG00000015653.14	19.3093	1.25283	0.0335541	0.999555	Steap2
ENSMUSG00000044167.7	5548.15	-0.333071	0.0336381	0.999555	Foxo1
ENSMUSG00000003378.10	98.5556	-0.425397	0.033743	0.999555	Grik5
ENSMUSG00000039115.14	202.621	-0.279793	0.033785	0.999555	Itga9
ENSMUSG00000059851.16	1142.68	0.16277	0.0339467	0.999555	Kmt5c
ENSMUSG00000037379.8	8.91123	-1.20007	0.0339549	0.999555	Spon2
ENSMUSG00000039304.12	239.723	0.410239	0.0339754	0.999555	Tnfsf10
ENSMUSG00000006850.9	174.729	-0.275269	0.0340376	0.999555	Tmco6
ENSMUSG00000005950.15	1599.41	0.17475	0.0342428	0.999555	P2rx5
ENSMUSG00000032355.17	16.6856	-1.73227	0.0342588	0.999555	Mlip
ENSMUSG00000020363.7	167.175	-0.400605	0.0343009	0.999555	Gfpt2
ENSMUSG00000091363.2	22.2122	0.719121	0.0343534	0.999555	Gm7701
ENSMUSG00000003849.9	45.3168	-0.533883	0.0343586	0.999555	Nqo1
ENSMUSG00000020902.13	222.084	-0.308025	0.0345926	0.999555	Ntn1
ENSMUSG00000002580.8	787.476	-0.150121	0.0346125	0.999555	Mien1
ENSMUSG00000022858.17	2044.76	-0.122439	0.0346517	0.999555	Tra2b
ENSMUSG00000032253.14	1251.23	0.212767	0.0347063	0.999555	Phip
ENSMUSG00000041997.17	1253.04	-0.147832	0.0349077	0.999555	Tlk1
ENSMUSG00000033961.17	194.877	0.286609	0.0350549	0.999555	Zfp446
ENSMUSG00000032384.17	639.528	0.153575	0.0350584	0.999555	Csnk1g1
ENSMUSG00000045427.14	1716.14	-0.160265	0.0351542	0.999555	Hnrnph2
ENSMUSG00000063455.17	76.8205	0.464699	0.0354933	0.999555	D630045J12Rik
ENSMUSG00000031137.18	10.4286	-1.01659	0.0361969	0.999555	Fgf13
ENSMUSG00000019899.18	1095.92	-0.22539	0.0362416	0.999555	Lama2
ENSMUSG00000002870.9	93.0059	0.450148	0.0362923	0.999555	Mcm2
ENSMUSG00000035953.15	1159.61	-0.118181	0.0366263	0.999555	Pip4p1
ENSMUSG00000026574.6	672.133	-0.225779	0.0366709	0.999555	Dpt
ENSMUSG00000031832.16	202.962	0.260815	0.0367186	0.999555	Taf1c
ENSMUSG00000024302.17	33.788	-0.695128	0.0367997	0.999555	Dtna
ENSMUSG00000002204.10	18.0062	1.33983	0.0368121	0.999555	Napsa
ENSMUSG00000097157.3	27.3728	-0.686804	0.0368731	0.999555	Gm26512
ENSMUSG00000046862.15	302.097	-0.207316	0.0368963	0.999555	Pramel12
ENSMUSG00000035948.14	5417.01	-0.308622	0.0371537	0.999555	Acss3
ENSMUSG00000038403.11	26.2122	-1.99471	0.03753	0.999555	Hjv
ENSMUSG00000034858.18	4395.31	-0.252572	0.0376565	0.999555	Atosa
ENSMUSG00000057375.14	650.673	-0.160268	0.0376759	0.999555	Yipf1
ENSMUSG00000027357.17	5586.5	-0.114708	0.0377116	0.999555	Crls1
ENSMUSG00000031661.13	34.3244	-1.05619	0.0377307	0.999555	Nkd1
ENSMUSG00000021373.17	54.4413	-0.610164	0.0377587	0.999555	Cap2
ENSMUSG00000021189.12	578.639	0.169691	0.0378423	0.999555	Atxn3
ENSMUSG00000050192.9	101.347	0.343293	0.0379317	0.999555	Eif5a2
ENSMUSG00000026921.21	1200.61	0.217914	0.0379661	0.999555	Egfl7
ENSMUSG00000060002.15	44609.9	-0.101229	0.0380795	0.999555	Chpt1
ENSMUSG00000021684.18	47.8276	0.484506	0.0380997	0.999555	Pde8b
ENSMUSG00000031312.6	25.3489	-0.657286	0.038185	0.999555	Itgb1bp2
ENSMUSG00000010358.14	199.015	0.345994	0.0382566	0.999555	Ifi35
ENSMUSG00000062753.15	89.6034	-0.380663	0.038346	0.999555	Smim29
ENSMUSG00000114456.2	60.6886	0.484594	0.0383573	0.999555	H2bc9
ENSMUSG00000033917.16	4826.37	-0.118679	0.0384295	0.999555	Gde1
ENSMUSG00000029036.19	4014.62	-0.116384	0.0385766	0.999555	Atad3a
ENSMUSG00000091694.10	9.41382	1.15526	0.038756	0.999555	Apol11b
ENSMUSG00000050973.12	168.31	0.296972	0.0388162	0.999555	Gdpgp1
ENSMUSG00000044786.7	654.645	-0.354304	0.0389052	0.999555	Zfp36
ENSMUSG00000045827.11	160.419	0.246487	0.0389096	0.999555	Serpinb9
ENSMUSG00000033769.17	946.732	0.121224	0.0391211	0.999555	Exoc6b
ENSMUSG00000020705.7	1320.07	-0.13002	0.0393454	0.999555	Ddx42
ENSMUSG00000022221.15	57.8474	0.441588	0.0395899	0.999555	Ripk3
ENSMUSG00000043556.11	141.176	0.333045	0.0398765	0.999555	Fbxl7
ENSMUSG00000047731.18	1748.83	-0.149687	0.0399095	0.999555	Wbp1l
ENSMUSG00000020620.15	309.804	-0.300881	0.0399586	0.999555	Abca8b
ENSMUSG00000053964.18	578.109	-0.196227	0.0399989	0.999555	Lgals4
ENSMUSG00000027239.15	9.63324	1.01133	0.0400254	0.999555	Mdk
ENSMUSG00000112280.2	70.9049	0.412187	0.0402056	0.999555	A830082N09Rik
ENSMUSG00000040767.12	107.095	-0.348688	0.040206	0.999555	Snrnp25
ENSMUSG00000027187.11	22399.6	-0.124566	0.0402367	0.999555	Cat
ENSMUSG00000027397.15	911.464	-0.309093	0.0402439	0.999555	Slc20a1
ENSMUSG00000031880.8	12.2506	0.910365	0.0403911	0.999555	Rrad
ENSMUSG00000032667.18	802.72	-0.179256	0.0404769	0.999555	Pon2
ENSMUSG00000097494.9	88.6402	-0.405057	0.0405555	0.999555	4933406C10Rik
ENSMUSG00000121866.1	17.8418	0.796214	0.0405769	0.999555	Zfp133-ps
ENSMUSG00000084146.2	10.572	1.02744	0.0406734	0.999555	Gm12104
ENSMUSG00000038007.15	2149.54	-0.32519	0.0407734	0.999555	Acer2
ENSMUSG00000044477.13	2813.17	-0.154044	0.0408365	0.999555	Zfand3
ENSMUSG00000114515.3	41.75	0.678	0.0408976	0.999555	Gm57854
ENSMUSG00000026928.15	33.7848	0.673762	0.0410266	0.999555	Card9
ENSMUSG00000027762.7	35.5934	-0.662501	0.0411541	0.999555	Sucnr1
ENSMUSG00000061462.19	487.268	-2.19516	0.0412243	0.999555	Obscn
ENSMUSG00000029029.15	212.32	0.241693	0.0413628	0.999555	Wrap73
ENSMUSG00000045871.6	16.2774	0.838495	0.0415177	0.999555	Slitrk6
ENSMUSG00000000346.10	3232.38	-0.102627	0.0416216	0.999555	Dazap2
ENSMUSG00000034168.8	892.982	0.216532	0.0416365	0.999555	Irf2bpl
ENSMUSG00000090066.3	36.024	-2.45985	0.0416946	0.999555	1110002E22Rik
ENSMUSG00000025858.13	747.989	-0.147516	0.0417814	0.999555	Get4
ENSMUSG00000026029.15	382.605	0.257604	0.041858	0.999555	Casp8
ENSMUSG00000022769.10	125.223	0.594569	0.0418742	0.999555	Sdf2l1
ENSMUSG00000030759.17	520.456	0.225836	0.0418986	0.999555	Far1
ENSMUSG00000101067.3	102.753	0.488793	0.0419422	0.999555	Gm29007
ENSMUSG00000028648.14	4080.43	-0.107165	0.0419539	0.999555	Ndufs5
ENSMUSG00000070873.6	20.0372	-0.700099	0.0419812	0.999555	Lilra5
ENSMUSG00000022969.14	58.6306	0.465521	0.0420382	0.999555	Il10rb
ENSMUSG00000056708.6	170.794	0.420247	0.042121	0.999555	Ier5
ENSMUSG00000030643.15	430.941	0.197937	0.0421322	0.999555	Rab30
ENSMUSG00000032316.9	1664.77	0.12003	0.0422959	0.999555	Clk3
ENSMUSG00000048787.14	1589.63	-0.303874	0.0424499	0.999555	Dcun1d3
ENSMUSG00000060261.17	3789.4	-0.0916235	0.0427276	0.999555	Gtf2i
ENSMUSG00000059883.17	457.668	0.178173	0.042839	0.999555	Irak4
ENSMUSG00000076431.5	204.806	0.291365	0.0428831	0.999555	Sox4
ENSMUSG00000038619.13	1455.69	-0.104525	0.0429693	0.999555	Ensa
ENSMUSG00000038179.14	47.7928	0.958464	0.0430907	0.999555	Slamf7
ENSMUSG00000037406.8	13.9109	0.991345	0.0431648	0.999555	Htra4
ENSMUSG00000025245.15	663.165	-0.127197	0.0432827	0.999555	Lztfl1
ENSMUSG00000040415.16	292.474	0.27872	0.0432902	0.999555	Dtx3
ENSMUSG00000089857.10	114.858	0.288217	0.0433292	0.999555	Zfp882
ENSMUSG00000025372.17	193.111	0.276705	0.0435375	0.999555	Baiap2
ENSMUSG00000047139.10	88.2722	-0.501427	0.0435527	0.999555	Cd24a
ENSMUSG00000018263.12	208.138	0.380359	0.0437455	0.999555	Tbx5
ENSMUSG00000004631.16	451.947	-0.193586	0.0439405	0.999555	Sgce
ENSMUSG00000016194.15	2494.15	-0.44228	0.0441939	0.999555	Hsd11b1
ENSMUSG00000028069.17	256.481	0.202305	0.044351	0.999555	Gpatch4
ENSMUSG00000022108.9	9556.11	-0.119805	0.0444458	0.999555	Itm2b
ENSMUSG00000121871.1	128.757	0.337209	0.0444714	0.999555	Slc2a4rg-ps
ENSMUSG00000019856.15	12.8975	-1.05447	0.0445179	0.999555	Fam184a
ENSMUSG00000032715.10	114.893	0.49357	0.0445541	0.999555	Trib3
ENSMUSG00000044938.9	86.6318	-2.67588	0.0446213	0.999555	Klhl31
ENSMUSG00000047875.7	152.767	0.238619	0.0447505	0.999555	Gpr157
ENSMUSG00000022032.15	305.808	-0.339887	0.0447936	0.999555	Scara5
ENSMUSG00000007655.17	23811.6	-0.125798	0.0448172	0.999555	Cav1
ENSMUSG00000039209.13	33.8635	0.80362	0.04484	0.999555	Rpl39l
ENSMUSG00000021932.14	87.1335	0.356618	0.0448543	0.999555	Rnaseh2b
ENSMUSG00000057143.16	131.667	0.328587	0.044936	0.999555	Trim12c
ENSMUSG00000033538.14	29.869	0.704048	0.0450792	0.999555	Casp4
ENSMUSG00000037262.8	479.778	-0.204155	0.0451287	0.999555	Kin
ENSMUSG00000112278.3	12.8454	-1.10213	0.0451627	0.999555	Gm30025
ENSMUSG00000034192.6	248.081	-0.22465	0.0451972	0.999555	Lsm3
ENSMUSG00000024387.14	1897.28	-0.140158	0.0452059	0.999555	Csnk2b
ENSMUSG00000031097.16	340.33	-2.52866	0.0453041	0.999555	Tnni2
ENSMUSG00000022836.12	1684.84	-0.12742	0.0454096	0.999555	Mylk
ENSMUSG00000031633.5	6792.12	-0.193216	0.0455899	0.999555	Slc25a4
ENSMUSG00000002910.12	130.498	-0.298033	0.045791	0.999555	Arrdc2
ENSMUSG00000003037.17	1376.02	-0.1271	0.0458444	0.999555	Rab8a
ENSMUSG00000068697.8	77.137	-2.59393	0.045989	0.999555	Myoz1
ENSMUSG00000025880.13	697.51	0.234529	0.0460483	0.999555	Smad7
ENSMUSG00000075514.6	47.3148	-0.434772	0.0462289	0.999555	Gm13375
ENSMUSG00000050910.6	132.221	0.317175	0.0462915	0.999555	Cdr2l
ENSMUSG00000041560.13	1208.16	-0.128959	0.046339	0.999555	Nop53
ENSMUSG00000025429.10	89.7033	-0.493684	0.046368	0.999555	Pstpip2
ENSMUSG00000021025.9	951.901	-0.31337	0.0463781	0.999555	Nfkbia
ENSMUSG00000001052.16	1687.26	-0.156004	0.0464447	0.999555	Sec24b
ENSMUSG00000031562.17	22.1662	0.734617	0.0465861	0.999555	Dctd
ENSMUSG00000044378.13	16.628	-1.03282	0.0466365	0.999555	Slc15a5
ENSMUSG00000022519.15	2670.76	-0.150341	0.0467503	0.999555	Srl
ENSMUSG00000087141.2	67.5367	0.406371	0.0467556	0.999555	Plcxd2
ENSMUSG00000087222.3	82.7691	0.388158	0.0468154	0.999555	E030042O20Rik
ENSMUSG00000078921.4	195.92	0.517333	0.0469189	0.999555	Tgtp2
ENSMUSG00000032121.10	152.477	-0.243095	0.0469255	0.999555	Tmem218
ENSMUSG00000026748.14	477.951	-0.250565	0.046955	0.999555	Plxdc2
ENSMUSG00000109771.3	13.4814	0.818628	0.0469702	0.999555	Gm35315
ENSMUSG00000057967.13	16.5331	0.705075	0.0471744	0.999555	Fgf18
ENSMUSG00000015850.12	88.3252	-0.357519	0.0472073	0.999555	Adamtsl4
ENSMUSG00000001802.17	835.238	0.128673	0.0472883	0.999555	Lrp3
ENSMUSG00000039208.16	215.399	0.329003	0.0473615	0.999555	Metrnl
ENSMUSG00000079685.11	41.9777	0.489163	0.0473631	0.999555	Ulbp1
ENSMUSG00000034593.17	6181.65	-0.0955738	0.0475232	0.999555	Myo5a
ENSMUSG00000027470.10	65.7281	-2.38138	0.047531	0.999555	Mylk2
ENSMUSG00000030216.13	1255.57	-0.127597	0.0476804	0.999555	Wbp11
ENSMUSG00000026825.18	167.738	-0.327324	0.0476975	0.999555	Dnm1
ENSMUSG00000050965.15	287.043	-0.244912	0.0480211	0.999555	Prkca
ENSMUSG00000031558.16	37.2283	0.719928	0.0480783	0.999555	Slit2
ENSMUSG00000031461.5	109.996	-2.66669	0.0481861	0.999555	Myom2
ENSMUSG00000053063.12	36.1163	0.768273	0.0482024	0.999555	Clec12a
ENSMUSG00000031728.11	129.936	-0.293609	0.0482135	0.999555	Zfp821
ENSMUSG00000022658.11	22.4295	0.822501	0.0483139	0.999555	Tagln3
ENSMUSG00000028064.18	839.626	0.223657	0.0484371	0.999555	Sema4a
ENSMUSG00000031825.17	290.729	-0.24388	0.0485201	0.999555	Crispld2
ENSMUSG00000028259.14	12.335	-0.984252	0.0485231	0.999555	Fhl5
ENSMUSG00000076438.6	25.4868	0.752675	0.0485384	0.999555	Oxct2b
ENSMUSG00000071652.9	496.896	-0.154625	0.0487764	0.999555	Ints5
ENSMUSG00000058192.17	326.211	0.1888	0.0487987	0.999555	Zfp846
ENSMUSG00000024165.10	103.149	0.507408	0.0489131	0.999555	Jpt2
ENSMUSG00000038145.18	16399.3	-0.215538	0.0490684	0.999555	Snrk
ENSMUSG00000030380.18	11.913	-0.988852	0.0491739	0.999555	Mzf1
ENSMUSG00000056665.3	46.9987	0.517523	0.0492651	0.999555	Them6
ENSMUSG00000020163.13	11220.2	-0.13076	0.0495164	0.999555	Uqcr11
ENSMUSG00000038871.6	589.186	-0.170016	0.0497108	0.999555	Bpgm
ENSMUSG00000051319.7	767.535	-0.171588	0.0498073	0.999555	Mtln
ENSMUSG00000055407.15	289.971	-0.306531	0.0498371	0.999555	Map6
ENSMUSG00000054978.4	44.3411	0.424942	0.0498533	0.999555	Kbtbd13
ENSMUSG00000041538.17	11.4867	1.02616	0.0499386	0.999555	H2-Ob
ENSMUSG00000024457.18	1018.09	0.160526	0.0499892	0.999555	Trim26
ENSMUSG00000027010.17	144.721	-0.33509	0.0500098	0.999555	Slc25a12
ENSMUSG00000058297.17	93.4084	-0.427904	0.0500319	0.999555	Spock2
ENSMUSG00000057948.13	23.605	0.579452	0.0500926	0.999555	Unc13d
ENSMUSG00000051747.17	12794.1	-2.58305	0.0502836	0.999555	Ttn
ENSMUSG00000004568.14	1604.79	0.134067	0.0503266	0.999555	Arhgef18
ENSMUSG00000037031.11	1689.1	0.154459	0.0503585	0.999555	Tspan15
ENSMUSG00000026986.15	155.905	-0.40448	0.0503661	0.999555	Hnmt
ENSMUSG00000025192.14	417.37	0.186848	0.0503671	0.999555	Entpd7
ENSMUSG00000049929.8	40.8648	0.474841	0.0506975	0.999555	Lpar4
ENSMUSG00000049892.8	1139.61	-0.683066	0.0507521	0.999555	Rasd1
ENSMUSG00000026490.19	3215.9	0.098499	0.050802	0.999555	Cdc42bpa
ENSMUSG00000054256.12	16.1725	-0.800947	0.0508145	0.999555	Msi1
ENSMUSG00000116138.2	3270.59	-0.101936	0.050821	0.999555	C030006K11Rik
ENSMUSG00000027075.17	93.2528	-0.386902	0.0509469	0.999555	Slc43a1
ENSMUSG00000010122.15	44.2359	-0.620337	0.0511743	0.999555	Slc47a1
ENSMUSG00000089407.3	57.1546	0.629812	0.051271	0.999555	Gm24878
ENSMUSG00000035559.10	1470.77	-0.148779	0.051295	0.999555	Mpv17l2
ENSMUSG00000042814.9	433.324	-0.172869	0.0514602	0.999555	Mcts2
ENSMUSG00000117713.2	255.559	-0.308112	0.0515018	0.999555	Gm46637
ENSMUSG00000024270.12	179.573	0.283095	0.0515438	0.999555	Slc39a6
ENSMUSG00000026134.12	93.608	0.314633	0.0517108	0.999555	Prim2
ENSMUSG00000031701.7	3017.84	-0.103995	0.051885	0.999555	Dnaja2
ENSMUSG00000037321.18	253.758	0.317112	0.0519163	0.999555	Tap1
ENSMUSG00000026707.16	120.046	-0.292371	0.0521976	0.999555	Nsun6
ENSMUSG00000024845.20	1817.25	-0.138284	0.0523099	0.999555	Tmem134
ENSMUSG00000053702.17	109.575	0.390264	0.0524099	0.999555	Nebl
ENSMUSG00000005262.14	2122.34	-0.109202	0.0524883	0.999555	Ufd1
ENSMUSG00000032478.15	108.375	0.298076	0.0525096	0.999555	Nme6
ENSMUSG00000004565.16	905.679	0.144953	0.0525397	0.999555	Pnpla6
ENSMUSG00000070056.7	403.255	0.235575	0.0527252	0.999555	Mfhas1
ENSMUSG00000042439.14	1658.48	0.114105	0.0527806	0.999555	Zfp532
ENSMUSG00000036550.17	5254.91	-0.0909592	0.0527853	0.999555	Cnot1
ENSMUSG00000025780.8	3328.27	-0.2339	0.0528046	0.999555	Itih5
ENSMUSG00000062270.15	3596.9	-0.0944515	0.0532259	0.999555	Morf4l1
ENSMUSG00000033453.9	58.141	0.517319	0.0533449	0.999555	Adamts15
ENSMUSG00000039831.17	3898.55	0.134822	0.0535198	0.999555	Arhgap29
ENSMUSG00000033065.15	2015.48	-0.169158	0.0535342	0.999555	Pfkm
ENSMUSG00000001300.17	513.191	0.333907	0.0536062	0.999555	Efnb2
ENSMUSG00000044864.17	1188.9	0.123912	0.053628	0.999555	Ankrd50
ENSMUSG00000040659.4	362.118	0.257465	0.0536557	0.999555	Efhd2
ENSMUSG00000060594.7	65.155	0.456274	0.0536824	0.999555	Layn
ENSMUSG00000079559.6	60.9848	-0.420678	0.0537414	0.999555	Pou2af3
ENSMUSG00000038058.15	474.848	0.219449	0.0539956	0.999555	Nod1
ENSMUSG00000090272.10	249.638	0.291703	0.0540909	0.999555	Mndal
ENSMUSG00000002808.8	62.4306	-0.575663	0.0541954	0.999555	Epdr1
ENSMUSG00000042717.6	49.3107	-2.45599	0.0542774	0.999555	Ppp1r3a
ENSMUSG00000066829.8	197.221	-0.233335	0.0542801	0.999555	Zfp810
ENSMUSG00000023143.11	338.237	0.172495	0.0545039	0.999555	Nagpa
ENSMUSG00000019996.18	300.583	-0.21745	0.054623	0.999555	Map7
ENSMUSG00000043323.18	1605.18	0.109685	0.0546529	0.999555	Fbrsl1
ENSMUSG00000040322.11	201.349	0.311837	0.0546931	0.999555	Slc25a24
ENSMUSG00000042476.13	61.5045	-0.512775	0.0547297	0.999555	Abcb4
ENSMUSG00000029627.13	169.37	-0.292819	0.054793	0.999555	Zkscan14
ENSMUSG00000056724.16	812.126	0.157234	0.0549433	0.999555	Nbeal2
ENSMUSG00000035778.18	545.759	0.136729	0.0549774	0.999555	Ggta1
ENSMUSG00000029442.20	42.4541	-0.500037	0.0549902	0.999555	Cfap251
ENSMUSG00000021068.18	529.756	0.18958	0.0550103	0.999555	Nin
ENSMUSG00000039007.11	537.534	-0.186695	0.05503	0.999555	Cpq
ENSMUSG00000040710.11	458.516	0.289953	0.0552595	0.999555	St8sia4
ENSMUSG00000030730.13	1819.9	-2.50025	0.0553266	0.999555	Atp2a1
ENSMUSG00000003418.12	96.9692	0.301569	0.0553395	0.999555	St8sia6
ENSMUSG00000036879.17	2932.53	-0.129008	0.0554794	0.999555	Phkb
ENSMUSG00000064373.14	9485.19	-0.124742	0.0555034	0.999555	Selenop
ENSMUSG00000003200.11	618.246	0.169311	0.0555208	0.999555	Sh3gl1
ENSMUSG00000015092.10	4956.54	-0.107049	0.0555516	0.999555	Edf1
ENSMUSG00000030751.19	3561.1	-0.140817	0.0556578	0.999555	Psma1
ENSMUSG00000036887.6	368.124	-0.352981	0.0556904	0.999555	C1qa
ENSMUSG00000051855.16	48.7609	0.581556	0.0557444	0.999555	Mest
ENSMUSG00000112023.2	174.297	1.17794	0.055766	0.999555	Lilrb4b
ENSMUSG00000093445.8	12.6211	1.09457	0.0557693	0.999555	Lrch4
ENSMUSG00000042228.15	552.65	0.219326	0.0558559	0.999555	Lyn
ENSMUSG00000035351.17	138.935	0.256242	0.055949	0.999555	Nup37
ENSMUSG00000026201.13	1723.07	-0.181435	0.0560775	0.999555	Stk16
ENSMUSG00000120686.1	29.562	-0.502645	0.0561614	0.999555	Gm6297
ENSMUSG00000001657.8	173.615	-0.73025	0.0561644	0.999555	Hoxc8
ENSMUSG00000026387.16	66.4465	-0.477748	0.0561732	0.999555	Sctr
ENSMUSG00000041477.15	178.677	0.259788	0.0563272	0.999555	Dcp1b
ENSMUSG00000010651.5	1004.96	0.340645	0.0563483	0.999555	Acaa1b
ENSMUSG00000032593.6	37.7434	0.49017	0.0563917	0.999555	Amigo3
ENSMUSG00000087396.9	97.5999	0.328483	0.0565431	0.999555	4933407K13Rik
ENSMUSG00000044337.6	3811.72	-0.237392	0.0566531	0.999555	Ackr3
ENSMUSG00000020255.9	791.641	0.223089	0.0566715	0.999555	Nopchap1
ENSMUSG00000025656.18	430.975	-0.21783	0.0569269	0.999555	Arhgef9
ENSMUSG00000024188.17	1131.55	0.143851	0.057183	0.999555	Luc7l
ENSMUSG00000020407.14	92.2451	0.355686	0.0572258	0.999555	Upp1
ENSMUSG00000037536.15	480.035	-0.151098	0.0572275	0.999555	Fbxo34
ENSMUSG00000098973.3	322.645	-2.41013	0.057243	0.999555	Mir6236
ENSMUSG00000013419.8	223.152	0.200669	0.0572754	0.999555	Zbtb47
ENSMUSG00000015341.18	1205.72	-0.115332	0.0573062	0.999555	Golga7
ENSMUSG00000045854.5	273.751	-0.215524	0.05733	0.999555	Lyrm2
ENSMUSG00000020538.16	11166.9	0.202185	0.0574218	0.999555	Srebf1
ENSMUSG00000028910.13	4682	-0.127067	0.0574722	0.999555	Mecr
ENSMUSG00000007721.7	1029.03	-0.127818	0.0574784	0.999555	Ccdc124
ENSMUSG00000013698.13	996.532	-0.155047	0.0575497	0.999555	Pea15a
ENSMUSG00000039109.18	501.277	-0.275157	0.0576633	0.999555	F13a1
ENSMUSG00000029713.16	2932.07	-0.11703	0.0577142	0.999555	Gnb2
ENSMUSG00000007783.11	45.1429	0.496018	0.057731	0.999555	Cpt1c
ENSMUSG00000026617.17	3964.84	-0.0935512	0.0577586	0.999555	Bpnt1
ENSMUSG00000071847.15	86.8993	-0.598171	0.0578649	0.999555	Apcdd1
ENSMUSG00000100005.9	25.2467	0.648831	0.0579058	0.999555	B130024G19Rik
ENSMUSG00000029594.13	500.296	0.143534	0.0579094	0.999555	Rbm19
ENSMUSG00000025017.11	114.96	0.603234	0.058012	0.999555	Pik3ap1
ENSMUSG00000044847.14	170.024	0.257246	0.0580745	0.999555	Lsm11
ENSMUSG00000025742.6	87.9658	0.35201	0.0582833	0.999555	Prps2
ENSMUSG00000074207.11	875.5	-0.225503	0.058323	0.999555	Adh1
ENSMUSG00000014039.19	379.214	0.268892	0.0583719	0.999555	Prdm15
ENSMUSG00000004356.9	981.281	0.128698	0.0584014	0.999555	Utp20
ENSMUSG00000025069.16	118.479	-0.291194	0.0584124	0.999555	Gsto2
ENSMUSG00000051910.14	2143.31	-0.119935	0.058467	0.999555	Sox6
ENSMUSG00000024570.8	881.687	-0.150882	0.0584987	0.999555	Rbfa
ENSMUSG00000020027.19	204.848	-0.413878	0.0587664	0.999555	Socs2
ENSMUSG00000023939.8	933.84	-0.150154	0.0587736	0.999555	Mrpl14
ENSMUSG00000054474.16	127.732	-0.287774	0.0588327	0.999555	Thnsl2
ENSMUSG00000078773.12	13.9253	0.814688	0.0590132	0.999555	Rad54b
ENSMUSG00000052125.18	56.1326	0.505277	0.0591564	0.999555	F730043M19Rik
ENSMUSG00000021990.17	397.138	0.189017	0.0592409	0.999555	Spata13
ENSMUSG00000112639.2	16.0798	-0.741873	0.0595134	0.999555	A730063M14Rik
ENSMUSG00000023015.15	32.0111	0.884374	0.0595445	0.999555	Racgap1
ENSMUSG00000092200.3	60.8709	-0.360165	0.0596106	0.999555	Tnxa
ENSMUSG00000017754.14	1138.24	-0.196405	0.0596999	0.999555	Pltp
ENSMUSG00000030546.15	50987.2	-0.11511	0.0597522	0.999555	Plin1
ENSMUSG00000060924.16	53.5325	0.526864	0.0598955	0.999555	Csmd1
ENSMUSG00000023336.7	11.3806	-0.992147	0.060047	0.999555	Wfdc1
ENSMUSG00000034640.10	2360.82	-0.167622	0.0600929	0.999555	Tiparp
ENSMUSG00000054074.11	36.8137	0.496194	0.0601515	0.999555	Skida1
ENSMUSG00000036898.17	257.416	0.222494	0.0601906	0.999555	Zfp157
ENSMUSG00000036023.7	365.827	0.188028	0.0602171	0.999555	Parp2
ENSMUSG00000040856.18	59.0014	0.718016	0.0602287	0.999555	Dlk1
ENSMUSG00000056851.16	6179.93	-0.122255	0.0603437	0.999555	Pcbp2
ENSMUSG00000030214.8	7000.58	-0.146266	0.060554	0.999555	Plbd1
ENSMUSG00000033257.15	656.104	0.127021	0.0606062	0.999555	Ttll4
ENSMUSG00000066191.13	43.2752	0.466116	0.0606552	0.999555	Anks6
ENSMUSG00000035606.9	11.3734	-1.60587	0.0608322	0.999555	Ky
ENSMUSG00000034601.18	286.003	0.180516	0.0610408	0.999555	2700049A03Rik
ENSMUSG00000040479.13	485.691	0.215542	0.0613054	0.999555	Dgkz
ENSMUSG00000032243.9	76.7596	-0.452634	0.0613306	0.999555	Itga11
ENSMUSG00000097572.4	19.2581	-0.711213	0.0614581	0.999555	Gm26797
ENSMUSG00000048482.15	14.0851	0.820575	0.0616991	0.999555	Bdnf
ENSMUSG00000028163.18	1144.24	0.13936	0.0617555	0.999555	Nfkb1
ENSMUSG00000028108.17	359.487	-0.266133	0.0617763	0.999555	Ecm1
ENSMUSG00000089371.3	10.984	-1.02792	0.0618395	0.999555	Mir1938
ENSMUSG00000057789.15	831.534	-0.122168	0.0618524	0.999555	Bak1
ENSMUSG00000060601.14	1525.78	-0.104492	0.0618758	0.999555	Nr1h2
ENSMUSG00000037493.7	11557.5	-0.146962	0.0619688	0.999555	Cib2
ENSMUSG00000073802.6	26.2533	-0.575919	0.0620936	0.999555	Cdkn2b
ENSMUSG00000035441.15	258.812	0.187687	0.0621267	0.999555	Myo1d
ENSMUSG00000035198.10	1114.92	-0.154144	0.0624092	0.999555	Tubg1
ENSMUSG00000042216.14	24.0267	0.738868	0.0624444	0.999555	Sgsm1
ENSMUSG00000045103.20	336.639	-0.257606	0.0624886	0.999555	Dmd
ENSMUSG00000079293.13	24.9074	1.11159	0.06257	0.999555	Clec7a
ENSMUSG00000007610.17	480.657	0.148951	0.0626524	0.999555	Gtpbp3
ENSMUSG00000040723.15	270.38	-0.298297	0.0627415	0.999555	Rcsd1
ENSMUSG00000008398.17	641.64	0.184248	0.0627468	0.999555	Elk3
ENSMUSG00000016541.11	848.026	-0.16187	0.0627576	0.999555	Atxn10
ENSMUSG00000041966.19	384.289	0.156232	0.0629362	0.999555	Dcaf17
ENSMUSG00000036555.15	189.391	0.246553	0.06298	0.999555	Iqce
ENSMUSG00000097520.4	10.4352	-0.832946	0.0629898	0.999555	Gm30606
ENSMUSG00000032527.14	10351	-0.147009	0.0630086	0.999555	Pccb
ENSMUSG00000038893.13	1097.43	-0.235473	0.0630177	0.999555	Fam117a
ENSMUSG00000028211.12	1043.3	-0.33774	0.0632579	0.999555	Trp53inp1
ENSMUSG00000044749.14	191.595	-0.371733	0.0632638	0.999555	Abca6
ENSMUSG00000028136.16	2784.81	0.0912659	0.0633601	0.999555	Snx27
ENSMUSG00000029516.20	89.6805	0.31519	0.0633781	0.999555	Cit
ENSMUSG00000025785.6	305.184	0.167865	0.0634358	0.999555	Exosc7
ENSMUSG00000038984.5	31.7813	0.61196	0.063467	0.999555	Tspyl5
ENSMUSG00000052539.16	522.528	-0.165321	0.0635059	0.999555	Magi3
ENSMUSG00000048402.15	25.6885	-0.609919	0.0635177	0.999555	Gli2
ENSMUSG00000081480.2	12.5419	-0.886292	0.0635505	0.999555	Gm13608
ENSMUSG00000071540.5	45.5989	-2.44938	0.0635897	0.999555	3425401B19Rik
ENSMUSG00000030577.15	11.1684	0.902331	0.0636814	0.999555	Cd22
ENSMUSG00000020458.17	7231.83	-0.119601	0.0638269	0.999555	Rtn4
ENSMUSG00000038502.18	1054.94	-0.155552	0.0638549	0.999555	Ptov1
ENSMUSG00000021458.19	621.426	0.257423	0.0639532	0.999555	Aopep
ENSMUSG00000040433.17	2531.19	-0.152444	0.0640355	0.999555	Zbtb38
ENSMUSG00000031796.8	221.316	0.189712	0.0640402	0.999555	Cfap20
ENSMUSG00000044308.19	7307.7	-0.0925214	0.064067	0.999555	Ubr3
ENSMUSG00000004609.12	65.281	-0.493922	0.0640821	0.999555	Cd33
ENSMUSG00000013936.13	40.6357	-4.50482	0.0642312	0.999555	Myl2
ENSMUSG00000090698.3	612.346	-0.358161	0.0644564	0.999555	Apold1
ENSMUSG00000045751.17	28.0632	0.656257	0.0644634	0.999555	Mms22l
ENSMUSG00000043773.6	14.9091	0.758649	0.0644884	0.999555	1700048O20Rik
ENSMUSG00000032579.15	1087.74	0.223102	0.0647553	0.999555	Hemk1
ENSMUSG00000024601.10	1814.6	-0.108687	0.0648945	0.999555	Isoc1
ENSMUSG00000040663.10	22.6829	0.718818	0.0648986	0.999555	Clcf1
ENSMUSG00000035168.17	1609.5	0.131331	0.0649654	0.999555	Tanc1
ENSMUSG00000024789.14	754.774	0.178266	0.065068	0.999555	Jak2
ENSMUSG00000026360.10	2204.05	-0.759674	0.0651976	0.999555	Rgs2
ENSMUSG00000033576.13	591.065	-0.32265	0.0653325	0.999555	Apol6
ENSMUSG00000029669.15	5897.62	0.0971692	0.0654396	0.999555	Tspan12
ENSMUSG00000019787.10	61.9105	-2.41669	0.0657892	0.999555	Trdn
ENSMUSG00000020120.16	133.891	0.965812	0.0658966	0.999555	Plek
ENSMUSG00000020409.11	755.666	-0.128399	0.0659387	0.999555	Slu7
ENSMUSG00000023886.11	573.756	-0.215479	0.0659739	0.999555	Smoc2
ENSMUSG00000002504.16	1455.89	-0.173409	0.0659774	0.999555	Nherf2
ENSMUSG00000052565.8	403.834	0.24078	0.0660396	0.999555	H1f3
ENSMUSG00000021876.16	378.805	-0.293015	0.066122	0.999555	Rnase4
ENSMUSG00000035919.17	182.836	0.226042	0.0661592	0.999555	Bbs9
ENSMUSG00000060950.13	129.611	0.260859	0.0662171	0.999555	Trmt61a
ENSMUSG00000018822.8	37.9092	-0.567397	0.0664027	0.999555	Sfrp5
ENSMUSG00000022261.7	300.708	-0.230215	0.0666195	0.999555	Sdc2
ENSMUSG00000081232.4	63.2307	-0.333556	0.066626	0.999555	Gm14373
ENSMUSG00000062101.13	66.2092	-0.353778	0.0666952	0.999555	Zfp119b
ENSMUSG00000020032.15	336.123	0.204353	0.066769	0.999555	Nuak1
ENSMUSG00000031753.17	2321.34	-0.115646	0.0669883	0.999555	Cog4
ENSMUSG00000024887.11	712.112	-0.173437	0.0670354	0.999555	Asah2
ENSMUSG00000070348.6	1039.82	0.243485	0.0672034	0.999555	Ccnd1
ENSMUSG00000072568.5	302.787	0.413619	0.0672561	0.999555	Lratd2
ENSMUSG00000027006.14	648.357	0.13436	0.0672586	0.999555	Dnajc10
ENSMUSG00000047747.11	1724.64	-0.117218	0.0674659	0.999555	Rnf150
ENSMUSG00000021127.9	1320.8	0.181689	0.0674946	0.999555	Zfp36l1
ENSMUSG00000020922.12	2359.95	-0.100321	0.0675092	0.999555	Lsm12
ENSMUSG00000041483.15	437.043	0.177602	0.0675297	0.999555	Zfp281
ENSMUSG00000041609.17	84.1336	0.348435	0.0675735	0.999555	Bicdl1
ENSMUSG00000064061.14	122.657	0.294809	0.0675952	0.999555	Dzip3
ENSMUSG00000025732.7	4949.24	-0.130557	0.0676056	0.999555	Mcrip2
ENSMUSG00000028333.11	902.189	0.184945	0.0676509	0.999555	Anp32b
ENSMUSG00000029096.16	991.866	-0.215616	0.0678361	0.999555	Htra3
ENSMUSG00000047446.19	3976.01	-0.170962	0.0678625	0.999555	Arl4a
ENSMUSG00000055413.13	55.0835	0.423656	0.0678738	0.999555	H2-Q5
ENSMUSG00000037958.14	341.916	-0.167671	0.0679818	0.999555	Nsrp1
ENSMUSG00000100182.8	23.282	-0.640407	0.0680798	0.999555	1810006J02Rik
ENSMUSG00000001472.18	5238.33	-0.0935196	0.0681689	0.999555	Tcf25
ENSMUSG00000029017.14	4852.87	-0.131273	0.0681998	0.999555	Pmpcb
ENSMUSG00000041058.16	2756.65	-0.110323	0.0683848	0.999555	Wwp1
ENSMUSG00000023266.12	101.314	-0.292157	0.0684007	0.999555	Frs3
ENSMUSG00000039853.19	74.0005	0.408949	0.0685096	0.999555	Trim14
ENSMUSG00000017837.13	1481.11	-0.125252	0.0685827	0.999555	Nkiras2
ENSMUSG00000020782.19	278.081	0.1742	0.0685867	0.999555	Llgl2
ENSMUSG00000027263.13	1050.94	0.129085	0.0687896	0.999555	Tubgcp4
ENSMUSG00000068036.17	2321.85	0.149244	0.0688042	0.999555	Afdn
ENSMUSG00000002111.10	77.037	0.700029	0.0688482	0.999555	Spi1
ENSMUSG00000061613.14	944.18	-0.124628	0.0688989	0.999555	U2af1
ENSMUSG00000024590.9	98.0312	0.42768	0.0689901	0.999555	Lmnb1
ENSMUSG00000074802.12	79.2588	0.55071	0.0691286	0.999555	Gas2l3
ENSMUSG00000024197.11	3274.69	-0.175107	0.0691915	0.999555	Plin3
ENSMUSG00000018796.14	110327	-0.110869	0.0692475	0.999555	Acsl1
ENSMUSG00000097039.10	69.0139	0.441238	0.0693158	0.999555	Pvt1
ENSMUSG00000003299.11	2685.58	-0.119746	0.0694551	0.999555	Mrpl4
ENSMUSG00000006442.11	355.861	0.189255	0.0695261	0.999555	Srm
ENSMUSG00000020205.9	105.442	0.377984	0.0700152	0.999555	Phlda1
ENSMUSG00000060969.10	12.5547	1.28484	0.070031	0.999555	Irx1
ENSMUSG00000031214.14	1060.91	-0.126833	0.0700707	0.999555	Ophn1
ENSMUSG00000051498.8	10.911	0.956104	0.0701749	0.999555	Tlr6
ENSMUSG00000099689.7	142.444	-0.285578	0.070839	0.999555	Zfp383
ENSMUSG00000025738.9	34.4102	0.517573	0.070852	0.999555	Fbxl16
ENSMUSG00000044951.18	165.202	-2.76172	0.0708539	0.999555	Mylk4
ENSMUSG00000049295.18	2041.33	-0.0937254	0.0708916	0.999555	Zfp219
ENSMUSG00000078866.11	317.76	-0.258205	0.0709354	0.999555	Zfp970
ENSMUSG00000032786.17	8614.53	-0.0952456	0.0709662	0.999555	Alas1
ENSMUSG00000030144.5	18.1367	1.4672	0.0710063	0.999555	Clec4d
ENSMUSG00000026104.15	805.519	0.192284	0.0713505	0.999555	Stat1
ENSMUSG00000002603.16	512.891	0.26959	0.0714116	0.999555	Tgfb1
ENSMUSG00000034066.14	789.251	-0.147981	0.0714981	0.999555	Farp2
ENSMUSG00000024030.8	724.955	0.303951	0.0715141	0.999555	Abcg1
ENSMUSG00000064345.1	573904	-0.0907033	0.0715413	0.999555	mt-Nd2
ENSMUSG00000055805.16	218.867	0.298713	0.0716418	0.999555	Fmnl1
ENSMUSG00000064451.3	25.2925	-0.51988	0.0717963	0.999555	Snora23
ENSMUSG00000034832.16	2162.97	0.165149	0.0718104	0.999555	Tet3
ENSMUSG00000032047.6	18577	-0.12376	0.071905	0.999555	Acat1
ENSMUSG00000107875.2	13.5979	0.860466	0.0720315	0.999555	Gm16630
ENSMUSG00000002257.9	50.5126	0.400069	0.0720403	0.999555	Def6
ENSMUSG00000020681.15	549.205	-0.167793	0.0720454	0.999555	Ace
ENSMUSG00000031502.12	26706.2	0.213054	0.0721909	0.999555	Col4a1
ENSMUSG00000035293.14	216.344	0.268145	0.0722497	0.999555	G2e3
ENSMUSG00000033149.18	283.488	0.205642	0.0722895	0.999555	Phldb2
ENSMUSG00000040287.10	46.4072	-0.519254	0.0723777	0.999555	Stac3
ENSMUSG00000026582.8	10.5694	0.937367	0.0724411	0.999555	Sele
ENSMUSG00000014470.5	570.082	-0.165625	0.0724432	0.999555	Rnf166
ENSMUSG00000032097.11	6395.09	-0.0931537	0.0724724	0.999555	Ddx6
ENSMUSG00000121504.1	354.377	0.174571	0.0726377	0.999555	Ppp4r1l-ps
ENSMUSG00000069515.7	20.8296	-0.84881	0.0727025	0.999555	Lyz1
ENSMUSG00000041566.4	11.9582	0.8328	0.0728783	0.999555	Tssk1
ENSMUSG00000027332.12	5907.17	-0.167976	0.0728807	0.999555	Ivd
ENSMUSG00000029762.7	401.979	0.168204	0.0728869	0.999555	Akr1b8
ENSMUSG00000024958.15	1219.35	-0.113831	0.0729254	0.999555	Gpr137
ENSMUSG00000041000.9	39.7309	0.437415	0.0729385	0.999555	Trim62
ENSMUSG00000056569.12	41.9031	-0.805344	0.0731091	0.999555	Mpz
ENSMUSG00000037938.5	255.895	0.176976	0.0731858	0.999555	Chchd5
ENSMUSG00000035283.6	1935.08	0.208668	0.0733269	0.999555	Adrb1
ENSMUSG00000006356.11	769.742	0.167305	0.0733311	0.999555	Crip2
ENSMUSG00000037465.11	1962.59	0.479671	0.0734178	0.999555	Klf10
ENSMUSG00000035314.11	250.556	0.274861	0.0734425	0.999555	Gdpd5
ENSMUSG00000049539.4	43.7877	0.841736	0.073544	0.999555	H1f1
ENSMUSG00000026924.18	3398.27	-0.0809946	0.0735483	0.999555	Sec16a
ENSMUSG00000028646.17	5441.26	-0.085819	0.0737614	0.999555	Rragc
ENSMUSG00000028996.10	472.551	-0.222313	0.0740796	0.999555	Rbp7
ENSMUSG00000110726.2	29.6064	0.585883	0.0741286	0.999555	Gm18101
ENSMUSG00000027852.15	1362.76	0.121561	0.0742512	0.999555	Nras
ENSMUSG00000021238.12	12494.7	-0.137127	0.0743298	0.999555	Aldh6a1
ENSMUSG00000021495.11	1005	0.193101	0.0744738	0.999555	Fam193b
ENSMUSG00000120645.1	83.4735	-0.276762	0.0745237	0.999555	Gm29688
ENSMUSG00000022337.8	2338.2	-0.128116	0.0746613	0.999555	Emc2
ENSMUSG00000026554.16	4476.85	-0.103669	0.0746618	0.999555	Dcaf8
ENSMUSG00000040701.18	850.944	-0.131535	0.0747573	0.999555	Ap1g2
ENSMUSG00000004070.16	2468.53	-0.145727	0.0747694	0.999555	Hmox2
ENSMUSG00000034518.15	409.957	0.200029	0.0747824	0.999555	Hmgxb4
ENSMUSG00000030319.9	33.3402	-0.61761	0.0748527	0.999555	Cand2
ENSMUSG00000031391.19	96.2697	0.390973	0.0749081	0.999555	L1cam
ENSMUSG00000034387.14	16.923	0.768353	0.074982	0.999555	Ssu2
ENSMUSG00000017390.16	14.7818	0.79899	0.0750569	0.999555	Aldoc
ENSMUSG00000003198.11	113.477	0.276064	0.0750816	0.999555	Zfp959
ENSMUSG00000027253.16	39.4141	-0.455747	0.0753707	0.999555	Lrp4
ENSMUSG00000049532.12	65.3266	0.342113	0.0757098	0.999555	Sall2
ENSMUSG00000068250.14	773.535	0.200484	0.0757148	0.999555	Amn1
ENSMUSG00000044468.15	252.227	-0.32279	0.0757804	0.999555	Tent5c
ENSMUSG00000097184.4	19.2239	0.608554	0.0758144	0.999555	4632428C04Rik
ENSMUSG00000029632.8	15836.2	-0.149017	0.075904	0.999555	Ndufa4
ENSMUSG00000040859.15	1163.28	-0.13154	0.0759376	0.999555	Bsdc1
ENSMUSG00000028184.14	479.131	0.175909	0.0761203	0.999555	Adgrl2
ENSMUSG00000020519.6	696.494	0.150148	0.0762916	0.999555	Sap30l
ENSMUSG00000003421.14	485.745	-0.153094	0.0763171	0.999555	Nosip
ENSMUSG00000036777.9	39.5834	0.662864	0.0764042	0.999555	Anln
ENSMUSG00000121503.1	15.15	0.718575	0.0764255	0.999555	H2-K2
ENSMUSG00000024949.18	3076.19	-0.0982408	0.0764308	0.999555	Sf1
ENSMUSG00000075270.12	37.7546	0.780421	0.0764831	0.999555	Pde11a
ENSMUSG00000011382.9	7620.63	-0.11256	0.076495	0.999555	Dhdh
ENSMUSG00000001127.13	1840.35	-0.103739	0.0765484	0.999555	Araf
ENSMUSG00000110669.2	52.893	0.337234	0.0766062	0.999555	Gm10060
ENSMUSG00000021606.9	4157.49	-0.112096	0.0766254	0.999555	Ndufs6
ENSMUSG00000074604.10	65.2982	-0.398653	0.0766961	0.999555	Mgst2
ENSMUSG00000027022.15	444.259	-2.75787	0.0767061	0.999555	Xirp2
ENSMUSG00000027646.16	82.2562	0.32862	0.0769677	0.999555	Src
ENSMUSG00000099471.2	143.227	0.335492	0.0771844	0.999555	Gm8451
ENSMUSG00000027134.5	70.4855	-0.399549	0.0772506	0.999555	Lpcat4
ENSMUSG00000070423.7	43.249	0.495343	0.0774249	0.999555	Or51e1
ENSMUSG00000041777.13	330.732	-0.211031	0.0777048	0.999555	Cir1
ENSMUSG00000041974.11	242.479	0.216394	0.0777482	0.999555	Spidr
ENSMUSG00000031508.15	925.735	0.211328	0.0780057	0.999555	Ankrd10
ENSMUSG00000029141.17	456.225	0.12897	0.0780116	0.999555	Slc4a1ap
ENSMUSG00000026172.13	866.231	-0.153704	0.0782301	0.999555	Bcs1l
ENSMUSG00000030317.9	1147.87	-0.254744	0.0782547	0.999555	Timp4
ENSMUSG00000068823.11	27020.4	-0.0976514	0.0784341	0.999555	Csde1
ENSMUSG00000070737.11	115.15	-0.281773	0.0784756	0.999555	Tmem35b
ENSMUSG00000032501.10	4071.65	-0.241352	0.0785239	0.999555	Trib1
ENSMUSG00000029863.14	231.341	0.233338	0.0785404	0.999555	Casp2
ENSMUSG00000043629.13	9.00352	-0.860104	0.0785452	0.999555	1700019D03Rik
ENSMUSG00000026407.18	100.645	-2.37802	0.0785571	0.999555	Cacna1s
ENSMUSG00000086657.4	22.8342	-0.543693	0.078558	0.999555	Stamos
ENSMUSG00000032531.16	2301.2	0.192326	0.0786862	0.999555	Amotl2
ENSMUSG00000027523.21	94703.6	-0.108047	0.0787348	0.999555	Gnas
ENSMUSG00000106568.2	20.1664	-0.67906	0.0787506	0.999555	Gm42814
ENSMUSG00000040451.19	1493.84	-0.213956	0.078803	0.999555	Sgms1
ENSMUSG00000036053.19	193.25	0.278169	0.078908	0.999555	Fmnl2
ENSMUSG00000027433.6	1413.17	-0.103499	0.0789971	0.999555	Xrn2
ENSMUSG00000029778.13	182.32	0.199081	0.0791173	0.999555	Adcyap1r1
ENSMUSG00000040363.16	584.215	0.168911	0.0792184	0.999555	Bcor
ENSMUSG00000071454.14	73.5352	0.348663	0.079387	0.999555	Dtnb
ENSMUSG00000029699.14	87.3046	-0.278972	0.0794332	0.999555	Ssc4d
ENSMUSG00000022353.11	5925.54	-0.147115	0.0795033	0.999555	Mtss1
ENSMUSG00000003662.11	1295.37	-0.137532	0.0795631	0.999555	Ciao1
ENSMUSG00000017300.10	292.875	-2.56384	0.0796416	0.999555	Tnnc2
ENSMUSG00000005774.13	221.481	0.303194	0.0796759	0.999555	Rfx5
ENSMUSG00000026778.14	19.7816	-0.781657	0.0797275	0.999555	Prkcq
ENSMUSG00000032596.15	265.872	0.332735	0.0798103	0.999555	Uba7
ENSMUSG00000051444.10	26.2212	0.588579	0.0798619	0.999555	Bbs12
ENSMUSG00000027221.6	187.147	-0.292226	0.0798805	0.999555	Chst1
ENSMUSG00000028634.18	298.628	0.211879	0.0800366	0.999555	Hivep3
ENSMUSG00000087543.2	51.8302	0.422241	0.0801385	0.999555	Gm16576
ENSMUSG00000055401.15	655.355	-0.15707	0.0802466	0.999555	Fbxo6
ENSMUSG00000053318.8	19.2566	1.1541	0.0802613	0.999555	Slamf8
ENSMUSG00000027959.15	61.728	0.351282	0.0804391	0.999555	Sass6
ENSMUSG00000056144.15	99.581	0.4365	0.0806112	0.999555	Trim34a
ENSMUSG00000036469.17	38.865	-0.557666	0.0808952	0.999555	Marchf1
ENSMUSG00000036206.13	671.379	0.194162	0.0811175	0.999555	Sh3bp4
ENSMUSG00000079450.13	41.2249	0.436552	0.0811619	0.999555	Cldn34c1
ENSMUSG00000021115.16	261.894	0.18599	0.0811639	0.999555	Vrk1
ENSMUSG00000021113.6	295.006	0.186435	0.0812967	0.999555	Snapc1
ENSMUSG00000022419.17	25754.1	0.172233	0.081313	0.999555	Deptor
ENSMUSG00000036103.10	133.576	-0.32658	0.0813631	0.999555	Colec12
ENSMUSG00000030218.3	310.7	-0.29267	0.0815364	0.999555	Mgp
ENSMUSG00000032463.11	229.585	-0.17771	0.0815401	0.999555	Faim
ENSMUSG00000075394.5	577.26	-0.184237	0.0815479	0.999555	Hoxc4
ENSMUSG00000060376.8	11748.7	-0.138745	0.0815587	0.999555	Bckdha
ENSMUSG00000027698.15	265.676	0.346329	0.0816488	0.999555	Nceh1
ENSMUSG00000025630.9	886.41	-0.143527	0.081693	0.999555	Hprt1
ENSMUSG00000001632.17	1269.33	-0.134184	0.0817387	0.999555	Brpf1
ENSMUSG00000030329.12	9.44722	1.01339	0.0817996	0.999555	Pianp
ENSMUSG00000072647.7	65.5464	0.3558	0.0818232	0.999555	Adam1a
ENSMUSG00000031618.14	358.651	0.204026	0.0820211	0.999555	Nr3c2
ENSMUSG00000055541.20	34.3426	0.630943	0.0820302	0.999555	Lair1
ENSMUSG00000038670.12	183.279	-2.2831	0.0822205	0.999555	Mybpc2
ENSMUSG00000075033.5	16.722	0.629316	0.0822963	0.999555	Nxpe3
ENSMUSG00000021646.10	2205.63	-0.158027	0.0823189	0.999555	Mccc2
ENSMUSG00000020212.15	109.599	0.293674	0.0824646	0.999555	Mdm1
ENSMUSG00000038178.17	3512.67	-0.205896	0.0825003	0.999555	Slc43a2
ENSMUSG00000002379.8	3936.15	-0.150462	0.0825564	0.999555	Ndufa11
ENSMUSG00000020022.18	7343.74	-0.105664	0.082657	0.999555	Ndufa12
ENSMUSG00000015790.17	1066.61	-0.136748	0.082664	0.999555	Surf1
ENSMUSG00000029380.12	14.1751	1.09371	0.0826757	0.999555	Cxcl1
ENSMUSG00000035835.15	9.40696	1.00907	0.0827116	0.999555	Plppr3
ENSMUSG00000060743.13	2763.55	-0.131433	0.0827137	0.999555	H3f3a
ENSMUSG00000030035.15	1192.22	-0.121742	0.0828463	0.999555	Wbp1
ENSMUSG00000001741.13	67.6359	-0.369989	0.0828916	0.999555	Il16
ENSMUSG00000022751.10	584.5	-0.151687	0.0829107	0.999555	Nit2
ENSMUSG00000031807.11	1637.99	-0.134335	0.0829232	0.999555	Pgls
ENSMUSG00000002831.16	21909.2	-0.16037	0.0830357	0.999555	Plin4
ENSMUSG00000039601.17	45.3232	-0.559731	0.0830359	0.999555	Rcan2
ENSMUSG00000027244.15	1756	-0.0999149	0.0832466	0.999555	Atg13
ENSMUSG00000000056.8	1439.51	-0.172443	0.0836012	0.999555	Narf
ENSMUSG00000085241.8	132.024	-0.219865	0.0836588	0.999555	Snhg3
ENSMUSG00000024906.11	393.152	-0.187118	0.0836736	0.999555	Mus81
ENSMUSG00000072066.8	11.4487	0.87134	0.083686	0.999555	Zfp1008
ENSMUSG00000028986.13	682.149	-0.152898	0.0837626	0.999555	Klhl7
ENSMUSG00000027995.11	31.043	0.608296	0.0837796	0.999555	Tlr2
ENSMUSG00000020638.9	207.91	0.687954	0.0839135	0.999555	Cmpk2
ENSMUSG00000091955.3	46.5946	0.495598	0.0839433	0.999555	Tmsb10b
ENSMUSG00000024829.13	1137.54	-0.135742	0.0839682	0.999555	Mrpl21
ENSMUSG00000028268.15	308.98	0.679027	0.0839764	0.999555	Gbp3
ENSMUSG00000000275.17	1018.91	0.242045	0.0841465	0.999555	Trim25
ENSMUSG00000031577.11	521.149	-0.158217	0.0842984	0.999555	Tti2
ENSMUSG00000024889.6	456.776	-0.211042	0.0843198	0.999555	Rce1
ENSMUSG00000033029.13	18.7935	-0.609605	0.0844142	0.999555	1700088E04Rik
ENSMUSG00000026034.18	2178.2	-0.143397	0.0845833	0.999555	Clk1
ENSMUSG00000089809.10	39.258	0.985248	0.0845875	0.999555	A930011G23Rik
ENSMUSG00000007646.14	27.1347	0.52866	0.0845922	0.999555	Rad51c
ENSMUSG00000029136.10	232.947	-0.180774	0.0846792	0.999555	Rbks
ENSMUSG00000031906.10	48.145	-0.514761	0.0851539	0.999555	Smpd3
ENSMUSG00000033826.11	16.6058	0.664133	0.0852566	0.999555	Dnah8
ENSMUSG00000032624.17	329.298	0.197079	0.0854137	0.999555	Eml4
ENSMUSG00000030754.10	3117.43	-0.102494	0.0854444	0.999555	Copb1
ENSMUSG00000037971.11	1583.95	-0.138462	0.0854974	0.999555	Cfap68
ENSMUSG00000031778.14	87.5235	0.364306	0.0855369	0.999555	Cx3cl1
ENSMUSG00000028896.14	183.002	0.257653	0.0855372	0.999555	Rcc1
ENSMUSG00000027132.4	187.167	0.268371	0.0855508	0.999555	Katnbl1
ENSMUSG00000030796.18	94.2749	0.327041	0.0858078	0.999555	Tead2
ENSMUSG00000085696.9	16.167	-0.613352	0.0858983	0.999555	Hoxaas3
ENSMUSG00000078234.7	9531.51	0.215176	0.0859681	0.999555	Klhdc7a
ENSMUSG00000001065.16	439.544	0.182065	0.0861748	0.999555	Zfp276
ENSMUSG00000027408.8	79.7415	0.403201	0.0861832	0.999555	Cpxm1
ENSMUSG00000048458.9	88.8566	0.432464	0.086184	0.999555	Inka2
ENSMUSG00000022634.10	816.688	-0.152017	0.0862838	0.999555	Yaf2
ENSMUSG00000038611.18	1877.02	-0.142345	0.0863535	0.999555	Phrf1
ENSMUSG00000020015.11	2543.2	0.137312	0.0863763	0.999555	Cdk17
ENSMUSG00000032280.18	2711.9	-0.167962	0.0865888	0.999555	Tle3
ENSMUSG00000062510.13	10.0774	0.904552	0.0867057	0.999555	Nsl1
ENSMUSG00000062908.13	53755.2	-0.130741	0.0870067	0.999555	Acadm
ENSMUSG00000001630.14	1094.3	0.125394	0.0870517	0.999555	Stk38l
ENSMUSG00000000359.4	72.5069	0.346856	0.0870996	0.999555	Rem1
ENSMUSG00000010461.17	9.92485	-0.966084	0.0871212	0.999555	Eya4
ENSMUSG00000030483.15	559.584	-1.10183	0.0871619	0.999555	Cyp2b10
ENSMUSG00000021699.18	6924.97	-0.242957	0.0871786	0.999555	Pde4d
ENSMUSG00000020390.13	3923.56	-0.122098	0.0873081	0.999555	Ube2b
ENSMUSG00000008035.13	2232.14	0.269263	0.0873119	0.999555	Mid1ip1
ENSMUSG00000036966.16	313.061	0.172976	0.087342	0.999555	Spryd3
ENSMUSG00000044258.11	202.909	0.224508	0.0874078	0.999555	Ctla2a
ENSMUSG00000031231.5	12078.4	-0.149852	0.0874673	0.999555	Cox7b
ENSMUSG00000037344.15	314.842	0.184851	0.0875036	0.999555	Slc12a9
ENSMUSG00000069763.4	30.1243	-0.513096	0.0875421	0.999555	Tmem100
ENSMUSG00000049173.9	19.3735	-1.8531	0.0875726	0.999555	Myoz3
ENSMUSG00000038347.16	29.5122	0.46854	0.0877175	0.999555	Tcte2
ENSMUSG00000045917.18	1081.84	0.162752	0.0878184	0.999555	Tmem268
ENSMUSG00000035640.20	128.846	0.292646	0.0878771	0.999555	Cbarp
ENSMUSG00000061650.7	536.607	-0.175665	0.0878979	0.999555	Med9
ENSMUSG00000015354.9	122.36	-0.302467	0.0880177	0.999555	Pcolce2
ENSMUSG00000026941.17	142.7	0.355134	0.0880694	0.999555	Mamdc4
ENSMUSG00000036748.17	614.278	-0.144306	0.0880706	0.999555	Cuedc2
ENSMUSG00000013076.18	1974.35	-0.156311	0.0881495	0.999555	Amotl1
ENSMUSG00000039376.14	21.5876	-0.972747	0.0881581	0.999555	Synpo2l
ENSMUSG00000022456.19	12.0805	0.776646	0.0883425	0.999555	Septin3
ENSMUSG00000030657.12	310.348	0.179861	0.0883782	0.999555	Xylt1
ENSMUSG00000026492.12	2293.64	-0.135836	0.0885078	0.999555	Tfb2m
ENSMUSG00000029570.6	281.061	0.231351	0.0886636	0.999555	Lfng
ENSMUSG00000086938.11	580.812	-0.183881	0.0887805	0.999555	4930481A15Rik
ENSMUSG00000032238.18	1239.88	-0.152791	0.0889896	0.999555	Rora
ENSMUSG00000025978.15	50.0094	0.440079	0.0890844	0.999555	Rftn2
ENSMUSG00000027435.9	2567.03	0.193589	0.0891284	0.999555	Cd93
ENSMUSG00000006651.9	56.153	-0.403521	0.089232	0.999555	Aplp1
ENSMUSG00000031166.14	1277.14	-0.110802	0.0892525	0.999555	Wdr13
ENSMUSG00000022371.18	285.528	-0.373169	0.089606	0.999555	Col14a1
ENSMUSG00000067629.14	172.747	0.237081	0.0896108	0.999555	Syngap1
ENSMUSG00000036502.15	8.88427	-0.88513	0.0896254	0.999555	Tmem255a
ENSMUSG00000073598.4	15.9568	0.784767	0.0896287	0.999555	Smim33
ENSMUSG00000111329.2	12.9594	0.74554	0.0897017	0.999555	A830035O19Rik
ENSMUSG00000048175.14	1091.85	-0.119867	0.0898115	0.999555	Asb8
ENSMUSG00000002031.14	383.318	-0.18045	0.0898897	0.999555	Ift46
ENSMUSG00000065990.13	2184.88	-0.0935591	0.0899086	0.999555	Aurkaip1
ENSMUSG00000041025.16	845.957	0.165683	0.0900909	0.999555	Iffo2
ENSMUSG00000107770.2	9.73281	-0.765818	0.0903924	0.999555	Gm44126
ENSMUSG00000064354.1	417784	-0.0955152	0.090425	0.999555	mt-Co2
ENSMUSG00000039164.3	191.603	-0.248754	0.0904683	0.999555	Naif1
ENSMUSG00000004473.11	50.6711	-0.419484	0.0905227	0.999555	Clec11a
ENSMUSG00000027679.14	1219.74	-0.143902	0.0905283	0.999555	Dnajc19
ENSMUSG00000014243.6	324.738	-0.189999	0.0905355	0.999555	Zswim7
ENSMUSG00000021253.8	149.652	-0.295833	0.090688	0.999555	Tgfb3
ENSMUSG00000055159.9	8.93432	-0.831401	0.09069	0.999555	4930583K01Rik
ENSMUSG00000107952.2	42.045	-0.415736	0.0907245	0.999555	Gm6352
ENSMUSG00000048218.7	120.992	-0.327066	0.0907477	0.999555	Amigo2
ENSMUSG00000037138.19	34.0921	-0.528186	0.0907703	0.999555	Aff3
ENSMUSG00000024824.8	139.422	0.268585	0.0907822	0.999555	Rad9a
ENSMUSG00000032898.10	3216.36	-0.191244	0.0907953	0.999555	Fbxo21
ENSMUSG00000050471.18	205.328	0.20567	0.0907958	0.999555	Fam118b
ENSMUSG00000030123.16	2554.99	0.138329	0.0910684	0.999555	Plxnd1
ENSMUSG00000017466.11	992.353	-0.205143	0.0911811	0.999555	Timp2
ENSMUSG00000024892.18	19536.9	-0.173818	0.0912752	0.999555	Pcx
ENSMUSG00000046351.12	534.453	0.148324	0.0913083	0.999555	Zfp322a
ENSMUSG00000049119.15	74.414	0.367147	0.0914155	0.999555	Fam110b
ENSMUSG00000052373.15	50.6801	0.508479	0.0914766	0.999555	Mpp3
ENSMUSG00000118100.3	27.9706	0.506354	0.0916132	0.999555	Gm41806
ENSMUSG00000053175.18	1258.94	0.156672	0.0916345	0.999555	Bcl3
ENSMUSG00000029605.18	32.2654	0.561586	0.0917112	0.999555	Oas1b
ENSMUSG00000026775.10	3330.81	-0.113278	0.0917354	0.999555	Yme1l1
ENSMUSG00000078908.11	631.57	0.116018	0.0918464	0.999555	Mon1b
ENSMUSG00000001053.16	215.921	0.237054	0.0918547	0.999555	N4bp3
ENSMUSG00000004264.18	7171.29	-0.110879	0.0918953	0.999555	Phb2
ENSMUSG00000066000.13	160.201	0.252183	0.0919833	0.999555	Zfp979
ENSMUSG00000103567.2	176.077	0.24779	0.0921021	0.999555	Pcdhga5
ENSMUSG00000024481.6	103.838	-0.46333	0.0922004	0.999555	Lvrn
ENSMUSG00000024269.12	255.633	0.19807	0.0922129	0.999555	Tpgs2
ENSMUSG00000064945.3	1503.86	-0.542739	0.0922406	0.999555	Rny3
ENSMUSG00000018736.15	1653.69	-0.152467	0.0923076	0.999555	Ndel1
ENSMUSG00000030433.16	147.619	-0.438564	0.0927676	0.999555	Sbk2
ENSMUSG00000027833.17	75.0326	-0.969665	0.0928787	0.999555	Shox2
ENSMUSG00000028252.21	717.718	0.14555	0.0929033	0.999555	Ccnc
ENSMUSG00000040562.13	430.328	-0.202281	0.0933054	0.999555	Gstm2
ENSMUSG00000101174.9	25.4886	0.510163	0.093471	0.999555	Hoxd4
ENSMUSG00000033308.17	1102.21	-0.173456	0.0935661	0.999555	Dpyd
ENSMUSG00000024542.10	392.803	0.229696	0.0937905	0.999555	Cep192
ENSMUSG00000052384.15	221.5	0.405429	0.0938614	0.999555	Nrros
ENSMUSG00000056899.11	577.848	-0.160141	0.0940147	0.999555	Immp2l
ENSMUSG00000026271.16	25.1223	0.959853	0.0940282	0.999555	Gpr35
ENSMUSG00000005886.15	2027.08	-0.0957975	0.0943165	0.999555	Ncoa2
ENSMUSG00000043496.8	126.371	0.308009	0.0943247	0.999555	Tril
ENSMUSG00000020758.16	127.345	-0.282993	0.0944705	0.999555	Itgb4
ENSMUSG00000031639.13	188.367	0.239308	0.0945316	0.999555	Tlr3
ENSMUSG00000018666.14	973.497	0.101997	0.0947001	0.999555	Cbx1
ENSMUSG00000058392.14	238.604	0.179208	0.0948934	0.999555	Rrp1b
ENSMUSG00000050846.10	206.064	-0.19182	0.0949201	0.999555	Zfp623
ENSMUSG00000024392.18	5286.66	-0.0776668	0.0949303	0.999555	Bag6
ENSMUSG00000002266.18	90.248	0.294719	0.0949992	0.999555	Zim1
ENSMUSG00000066357.7	724.369	-0.184754	0.0950558	0.999555	Wdr6
ENSMUSG00000027598.17	1996.47	-0.10018	0.0953452	0.999555	Itch
ENSMUSG00000028344.13	259.36	0.206721	0.0954453	0.999555	Invs
ENSMUSG00000071342.6	12.0013	-0.847912	0.0954606	0.999555	Lsmem1
ENSMUSG00000085772.9	9.61912	-0.909086	0.0955193	0.999555	D630024D03Rik
ENSMUSG00000054364.6	3526.06	-0.166032	0.0955725	0.999555	Rhob
ENSMUSG00000020173.18	10.5279	-0.744562	0.0955746	0.999555	Cobl
ENSMUSG00000038692.9	203.113	0.206243	0.0957524	0.999555	Hoxb4
ENSMUSG00000028601.19	343.738	-0.16557	0.0958747	0.999555	Echdc2
ENSMUSG00000027569.16	530.547	0.150988	0.0961608	0.999555	Mrgbp
ENSMUSG00000015247.11	197.715	0.243642	0.0962711	0.999555	Nipsnap3b
ENSMUSG00000102440.2	182.396	0.249711	0.0963363	0.999555	Pcdhga9
ENSMUSG00000026504.18	283.809	0.232033	0.0963705	0.999555	Sdccag8
ENSMUSG00000012819.17	44.0535	-0.514902	0.0964375	0.999555	Cdh23
ENSMUSG00000034432.12	1219.06	-0.112201	0.0964478	0.999555	Cops8
ENSMUSG00000044937.16	65.3937	0.315003	0.0964503	0.999555	Ttc41
ENSMUSG00000044783.17	816.12	0.151676	0.0965955	0.999555	A730008H23Rik
ENSMUSG00000057649.7	599.804	0.148419	0.0970075	0.999555	Brd9
ENSMUSG00000097397.3	24.3002	-0.476532	0.0971723	0.999555	Gm16861
ENSMUSG00000039738.17	253.107	0.194392	0.0972119	0.999555	Slx4
ENSMUSG00000025512.16	1006.88	0.116478	0.0973892	0.999555	Chid1
ENSMUSG00000038663.8	297.764	-0.286143	0.097405	0.999555	Fsd2
ENSMUSG00000050105.6	286.176	0.29305	0.0976499	0.999555	Fam110d
ENSMUSG00000118841.1	22933.9	-0.154805	0.0978059	0.999555	Rn7s2
ENSMUSG00000027559.6	13873.6	-0.445031	0.0979198	0.999555	Car3
ENSMUSG00000033082.11	233.854	0.237792	0.0980553	0.999555	Clec1a
ENSMUSG00000031355.17	78.2164	0.366552	0.0980744	0.999555	Arhgap6
ENSMUSG00000026510.11	641.659	-0.169222	0.0981334	0.999555	Trp53bp2
ENSMUSG00000047454.13	1378.57	-0.112869	0.0981896	0.999555	Gphn
ENSMUSG00000070427.5	148.355	0.271949	0.0982315	0.999555	Il18bp
ENSMUSG00000036955.17	961.072	-0.118646	0.0982431	0.999555	Kifbp
ENSMUSG00000005621.12	1518.42	-0.135716	0.0982748	0.999555	Zfp592
ENSMUSG00000115987.2	727.715	-0.115736	0.0983912	0.999555	Vps28
ENSMUSG00000069539.12	1524.95	-0.114629	0.0984738	0.999555	Scyl2
ENSMUSG00000025823.10	995.008	0.246533	0.0984782	0.999555	Pdia4
ENSMUSG00000101089.3	32.3823	-0.435913	0.0984858	0.999555	2610016A17Rik
ENSMUSG00000038079.15	78.2314	0.319313	0.0988694	0.999555	Tmem237
ENSMUSG00000043740.16	19.6134	1.27107	0.0989625	0.999555	Trem6l
ENSMUSG00000001288.16	349.46	-0.207701	0.0994136	0.999555	Rarg
ENSMUSG00000021215.16	1669.34	-0.195475	0.0995756	0.999555	Net1
ENSMUSG00000098286.3	30.1977	0.469341	0.099628	0.999555	Mir8091
ENSMUSG00000032363.16	77.6196	0.523005	0.0998265	0.999555	Adamts7
ENSMUSG00000026580.17	30.3846	0.743666	0.0998333	0.999555	Selp
ENSMUSG00000060206.12	276.825	0.228617	0.0999065	0.999555	Zfp462
ENSMUSG00000027939.12	13.3943	-0.686141	0.0999351	0.999555	Nup210l
ENSMUSG00000019505.8	9260.16	-0.207857	0.0999611	0.999555	Ubb
ENSMUSG00000073565.6	19.945	0.808629	0.100042	0.999555	Prr16
ENSMUSG00000036775.14	1953.86	-0.120643	0.100066	0.999555	Decr2
ENSMUSG00000020307.17	2676.44	-0.0954427	0.100179	0.999555	Cdc34
ENSMUSG00000086468.3	13.2677	0.702973	0.100216	0.999555	Etaa1os
ENSMUSG00000054293.11	20.567	0.720409	0.100272	0.999555	P2ry10b
ENSMUSG00000007029.17	856.189	0.141438	0.100321	0.999555	Vars1
ENSMUSG00000026482.14	1078.24	0.206333	0.100375	0.999555	Rgl1
ENSMUSG00000003809.15	1276.38	-0.133046	0.100428	0.999555	Gcdh
ENSMUSG00000027900.16	2367.95	-0.142402	0.100532	0.999555	Dram2
ENSMUSG00000059013.13	349.612	-0.210396	0.100546	0.999555	Sh2d3c
ENSMUSG00000036672.6	68.2397	0.381014	0.100572	0.999555	Cenpt
ENSMUSG00000051022.8	33.916	0.449264	0.100666	0.999555	Hs3st1
ENSMUSG00000008348.10	35534	-0.482433	0.100692	0.999555	Ubc
ENSMUSG00000036353.14	13.6647	-0.700233	0.100948	0.999555	P2ry12
ENSMUSG00000034839.6	19.4816	-0.603002	0.100966	0.999555	Larp6
ENSMUSG00000026048.17	692.562	-0.12664	0.101041	0.999555	Ercc5
ENSMUSG00000027329.10	208.515	0.191194	0.101137	0.999555	Spef1
ENSMUSG00000006800.15	850.013	-0.233402	0.101254	0.999555	Sulf2
ENSMUSG00000031537.16	888.77	0.120659	0.101274	0.999555	Ikbkb
ENSMUSG00000006763.15	187.714	0.203155	0.101387	0.999555	Saal1
ENSMUSG00000037259.16	21.9435	0.676814	0.101449	0.999555	Dzank1
ENSMUSG00000023904.11	1999.43	-0.105565	0.10161	0.999555	Hcfc1r1
ENSMUSG00000016757.12	490.181	0.193801	0.101729	0.999555	Ttll12
ENSMUSG00000020894.18	1596.51	-0.142207	0.101852	0.999555	Vamp2
ENSMUSG00000038034.16	251.955	0.195466	0.101884	0.999555	Igsf8
ENSMUSG00000027102.5	169.566	0.259267	0.101976	0.999555	Hoxd8
ENSMUSG00000033871.15	6208.54	-0.0786482	0.102126	0.999555	Ppargc1b
ENSMUSG00000058886.10	331.586	0.202708	0.102146	0.999555	Deaf1
ENSMUSG00000070469.13	215.37	-0.217582	0.102151	0.999555	Adamtsl3
ENSMUSG00000034243.18	2995.3	-0.134189	0.102275	0.999555	Golgb1
ENSMUSG00000033033.11	72.8731	0.310996	0.102343	0.999555	Calhm2
ENSMUSG00000091514.4	226.053	0.208546	0.102384	0.999555	Gm17484
ENSMUSG00000118866.1	22611	-0.153898	0.102499	0.999555	Rn7s1
ENSMUSG00000025551.14	72.6004	0.343693	0.102542	0.999555	Fgf14
ENSMUSG00000023411.13	91.3524	0.321934	0.102632	0.999555	Nfatc4
ENSMUSG00000010554.15	1079.13	0.11632	0.102634	0.999555	Mettl16
ENSMUSG00000037306.15	268.993	0.18079	0.102693	0.999555	Man1c1
ENSMUSG00000019326.15	4876.52	-0.200228	0.102865	0.999555	Aoc3
ENSMUSG00000006782.17	145.674	-0.249143	0.103141	0.999555	Cnp
ENSMUSG00000032834.12	319.437	0.171653	0.103188	0.999555	Pwp2
ENSMUSG00000051000.18	309.292	-0.202794	0.103264	0.999555	Fhip1a
ENSMUSG00000117358.3	16.8774	0.643767	0.103354	0.999555	Gm31645
ENSMUSG00000028359.5	259.887	-0.312478	0.103488	0.999555	Orm3
ENSMUSG00000080440.3	9.73646	-0.823821	0.103557	0.999555	Gm25848
ENSMUSG00000025602.14	71.3757	0.321556	0.103678	0.999555	Zfp202
ENSMUSG00000032076.21	193.251	0.220057	0.103707	0.999555	Cadm1
ENSMUSG00000021681.9	1717.85	0.100818	0.103715	0.999555	Aggf1
ENSMUSG00000006024.14	3240.95	-0.11519	0.103775	0.999555	Napa
ENSMUSG00000066043.14	832.438	0.124894	0.103798	0.999555	Phactr4
ENSMUSG00000038578.16	40.0415	-0.456483	0.10387	0.999555	Susd1
ENSMUSG00000021779.20	1996	-0.113165	0.103874	0.999555	Thrb
ENSMUSG00000040620.16	1020.1	0.117144	0.103886	0.999555	Dhx33
ENSMUSG00000069045.12	3638.01	-0.161341	0.10395	0.999555	Ddx3y
ENSMUSG00000013033.17	318.932	0.191479	0.104146	0.999555	Adgrl1
ENSMUSG00000085936.9	16.2022	0.737842	0.104166	0.999555	2610307P16Rik
ENSMUSG00000025878.17	512.902	0.142939	0.104203	0.999555	Uimc1
ENSMUSG00000046380.4	124.57	0.264338	0.104378	0.999555	Jrk
ENSMUSG00000030213.13	2099.63	0.130614	0.104498	0.999555	Atf7ip
ENSMUSG00000089722.3	45.4045	0.370866	0.104514	0.999555	Cd300ld5
ENSMUSG00000031887.14	93.7513	0.244292	0.104523	0.999555	Tradd
ENSMUSG00000095098.3	400.718	0.169214	0.104545	0.999555	Ccdc85b
ENSMUSG00000024232.3	23.4172	0.473581	0.104712	0.999555	Bambi
ENSMUSG00000022296.11	20.3791	0.669271	0.10479	0.999555	Baalc
ENSMUSG00000055041.9	8.07318	-1.00303	0.104896	0.999555	Commd5
ENSMUSG00000054520.16	90.308	0.531543	0.105039	0.999555	Sh3bp2
ENSMUSG00000081684.5	176.969	0.188755	0.105156	0.999555	Rps2-ps13
ENSMUSG00000027111.17	1877.48	0.127866	0.105179	0.999555	Itga6
ENSMUSG00000026875.15	34.5223	0.4989	0.105226	0.999555	Traf1
ENSMUSG00000027079.16	293.418	-0.174823	0.10524	0.999555	Clp1
ENSMUSG00000031511.17	1695.34	0.105538	0.10532	0.999555	Arhgef7
ENSMUSG00000030802.15	2437.82	-0.139756	0.10542	0.999555	Bckdk
ENSMUSG00000044894.15	19276	-0.121421	0.105606	0.999555	Uqcrq
ENSMUSG00000046491.11	19.4796	-0.512881	0.105843	0.999555	C1qtnf2
ENSMUSG00000031059.10	6486.02	-0.108337	0.106034	0.999555	Ndufb11
ENSMUSG00000004040.17	2309.56	0.175209	0.106341	0.999555	Stat3
ENSMUSG00000030314.17	545.879	-0.145504	0.106384	0.999555	Atg7
ENSMUSG00000015013.10	632.603	-0.129278	0.106399	0.999555	Trappc2l
ENSMUSG00000014778.11	356.601	0.2293	0.106492	0.999555	Fhod1
ENSMUSG00000022546.6	1498.53	-0.199158	0.106551	0.999555	Gpt
ENSMUSG00000034088.16	10950.1	-0.107843	0.106856	0.999555	Hdlbp
ENSMUSG00000022667.19	31.0752	0.937278	0.10695	0.999555	Cd200r1
ENSMUSG00000024038.18	8288.32	-0.103097	0.107016	0.999555	Ndufv3
ENSMUSG00000005687.15	444.49	-0.143341	0.107109	0.999555	Bcas2
ENSMUSG00000061898.11	186.369	-0.181366	0.107173	0.999555	Rbak
ENSMUSG00000049657.10	423.782	-0.155109	0.107206	0.999555	Zbtb5
ENSMUSG00000018858.16	1081.19	-0.126013	0.107206	0.999555	Mrpl58
ENSMUSG00000061607.16	428.896	0.150147	0.107252	0.999555	Mdc1
ENSMUSG00000020376.18	1098.24	-0.118813	0.107279	0.999555	Rnf130
ENSMUSG00000005378.18	460.286	0.13715	0.107429	0.999555	Bud23
ENSMUSG00000102018.9	11.18	-0.791002	0.107553	0.999555	Iqank1
ENSMUSG00000030782.18	282.754	0.22807	0.107572	0.999555	Tgfb1i1
ENSMUSG00000063052.10	358.363	-0.159323	0.107913	0.999555	Lrrc40
ENSMUSG00000050587.15	15.5386	-0.660154	0.107917	0.999555	Lrrc4c
ENSMUSG00000036860.15	1332.47	-0.116906	0.107963	0.999555	Mrpl55
ENSMUSG00000097207.9	86.9739	0.285787	0.108029	0.999555	6030443J06Rik
ENSMUSG00000078578.10	8560	-0.0741414	0.108042	0.999555	Ube2d3
ENSMUSG00000031239.6	61.488	-0.393892	0.108146	0.999555	Itm2a
ENSMUSG00000000915.16	1844.18	-0.132398	0.108174	0.999555	Hip1r
ENSMUSG00000021400.9	292.946	0.186794	0.108198	0.999555	Wrnip1
ENSMUSG00000014873.16	452.373	-0.129219	0.108231	0.999555	Surf2
ENSMUSG00000022220.15	820.992	0.129741	0.108242	0.999555	Adcy4
ENSMUSG00000030254.17	57.8833	-0.351428	0.108304	0.999555	Rad18
ENSMUSG00000033594.12	82.0798	0.290989	0.108411	0.999555	Spata2l
ENSMUSG00000056267.15	178.239	0.201206	0.108412	0.999555	Cep70
ENSMUSG00000081723.2	12.0479	-0.7818	0.10846	0.999555	Gm15931
ENSMUSG00000050762.6	10.0795	-0.816337	0.108521	0.999555	Prss27
ENSMUSG00000004328.16	19.4801	-0.779067	0.108537	0.999555	Hif3a
ENSMUSG00000040170.14	473.166	-0.256894	0.108572	0.999555	Fmo2
ENSMUSG00000053093.17	153.815	-4.38413	0.108589	0.999555	Myh7
ENSMUSG00000022102.14	68.4072	0.59394	0.108627	0.999555	Dok2
ENSMUSG00000043832.14	36.4837	0.650856	0.108764	0.999555	Clec4a3
ENSMUSG00000083337.2	33.3569	0.479547	0.10879	0.999555	Gm11539
ENSMUSG00000053329.8	7619.59	-0.102983	0.108944	0.999555	Gatd3a
ENSMUSG00000046324.13	2999.52	-0.112199	0.10912	0.999555	Ermp1
ENSMUSG00000052155.6	909.968	0.124869	0.109141	0.999555	Acvr2a
ENSMUSG00000037730.14	587.14	0.124061	0.109398	0.999555	Mynn
ENSMUSG00000034445.9	415.871	0.139131	0.109523	0.999555	Cyb561a3
ENSMUSG00000052794.14	211.728	0.182303	0.109666	0.999555	1700030K09Rik
ENSMUSG00000031442.22	2004.35	-0.179063	0.110033	0.999555	Mcf2l
ENSMUSG00000025050.9	86.423	0.33766	0.110061	0.999555	Pcgf6
ENSMUSG00000060671.13	353.837	0.257874	0.110068	0.999555	Atp8b2
ENSMUSG00000030513.15	4854.32	-0.152607	0.110129	0.999555	Pcsk6
ENSMUSG00000013997.11	1367.07	-0.111615	0.110132	0.999555	Nit1
ENSMUSG00000028479.19	880.07	0.121012	0.110179	0.999555	Gne
ENSMUSG00000030879.11	2012.4	-0.0930993	0.110244	0.999555	Mrpl17
ENSMUSG00000025488.10	21243.6	-0.140843	0.110371	0.999555	Cox8b
ENSMUSG00000061878.17	13.7791	0.937738	0.110421	0.999555	Sphk1
ENSMUSG00000042104.19	254.258	0.162139	0.110474	0.999555	Uggt2
ENSMUSG00000037185.10	18.9985	-0.644752	0.110509	0.999555	Krt80
ENSMUSG00000032557.14	980.288	-0.132765	0.110636	0.999555	Uba5
ENSMUSG00000033554.18	273.598	0.174504	0.110677	0.999555	Dph5
ENSMUSG00000028139.6	13.5697	0.695952	0.110881	0.999555	Riiad1
ENSMUSG00000047022.19	79.2599	0.304143	0.11097	0.999555	Mipol1
ENSMUSG00000031527.8	242.392	0.203997	0.110985	0.999555	Eri1
ENSMUSG00000029826.15	838.394	0.194792	0.111081	0.999555	Zc3hav1
ENSMUSG00000045659.19	50.4774	0.335926	0.11113	0.999555	Plekha7
ENSMUSG00000020474.12	65.5057	0.362587	0.111275	0.999555	Polm
ENSMUSG00000103585.2	191.017	0.219876	0.111281	0.999555	Pcdhgb4
ENSMUSG00000096929.9	835.074	-0.201124	0.111421	0.999555	A330023F24Rik
ENSMUSG00000030610.14	377.402	0.159021	0.11149	0.999555	Det1
ENSMUSG00000030729.18	303.926	0.208463	0.111538	0.999555	Pgm2l1
ENSMUSG00000027371.11	473.278	-0.170252	0.111539	0.999555	Fahd2a
ENSMUSG00000030399.3	723.626	-2.55701	0.111628	0.999555	Ckm
ENSMUSG00000071528.5	6957.75	-0.169864	0.11164	0.999555	Atp5mk
ENSMUSG00000005716.17	259.871	-2.44711	0.111654	0.999555	Pvalb
ENSMUSG00000037337.12	26.3873	0.878602	0.111657	0.999555	Map4k1
ENSMUSG00000021754.18	1584.06	0.160069	0.1117	0.999555	Map3k1
ENSMUSG00000074825.5	284.99	0.204906	0.111818	0.999555	Itpripl1
ENSMUSG00000030865.5	46.7275	-0.453448	0.111836	0.999555	Chp2
ENSMUSG00000001445.11	3067.72	-0.0747726	0.111844	0.999555	Mrpl10
ENSMUSG00000024043.14	60.8015	0.415278	0.111855	0.999555	Arhgap28
ENSMUSG00000066705.8	22.4999	-0.750578	0.11186	0.999555	Fxyd6
ENSMUSG00000047822.9	1235.37	0.756237	0.111872	0.999555	Angptl8
ENSMUSG00000009378.5	33.0245	-0.639742	0.112117	0.999555	Slc16a12
ENSMUSG00000036273.16	317.842	0.209616	0.112157	0.999555	Lrrk2
ENSMUSG00000057604.10	166.849	-0.352134	0.11222	0.999555	Lmcd1
ENSMUSG00000038777.20	25.5211	-0.657404	0.112269	0.999555	Sema6c
ENSMUSG00000021460.18	2053.4	-0.113114	0.112594	0.999555	Auh
ENSMUSG00000031808.8	5755.37	-0.19749	0.112597	0.999555	Slc27a1
ENSMUSG00000038622.9	215.182	0.199622	0.112707	0.999555	Med30
ENSMUSG00000091337.4	522.091	0.159711	0.112742	0.999555	Eid1
ENSMUSG00000067377.13	114.381	0.222701	0.112908	0.999555	Tspan6
ENSMUSG00000038876.13	926.066	-0.113429	0.112975	0.999555	Rnf146
ENSMUSG00000003863.19	12.8468	0.610826	0.112979	0.999555	Ppfia3
ENSMUSG00000089762.4	108.354	0.285921	0.11321	0.999555	Ier5l
ENSMUSG00000022018.8	6022.25	-0.178449	0.113236	0.999555	Rgcc
ENSMUSG00000024581.14	961.268	-0.101494	0.113336	0.999555	Napg
ENSMUSG00000066571.14	1960.2	-0.100169	0.113409	0.999555	Garre1
ENSMUSG00000027792.12	1444.5	-0.161903	0.113668	0.999555	Bche
ENSMUSG00000034610.15	561.524	0.148091	0.113877	0.999555	Tut4
ENSMUSG00000026773.20	37628	-0.164135	0.11388	0.999555	Pfkfb3
ENSMUSG00000045932.13	129.482	0.3415	0.114018	0.999555	Ifit2
ENSMUSG00000050017.12	1959.8	-0.0919822	0.114139	0.999555	Pitpnb
ENSMUSG00000010911.13	597.089	-0.119227	0.114253	0.999555	Apip
ENSMUSG00000071637.6	187.602	-0.276545	0.114347	0.999555	Cebpd
ENSMUSG00000044367.8	48.4116	0.386912	0.114448	0.999555	Slc16a13
ENSMUSG00000032332.18	888.484	0.400426	0.114455	0.999555	Col12a1
ENSMUSG00000000567.6	35.5998	0.369237	0.114501	0.999555	Sox9
ENSMUSG00000016534.16	7379.99	-0.0967723	0.114844	0.999555	Lamp2
ENSMUSG00000021763.19	281.668	-0.249077	0.114877	0.999555	Cspg4b
ENSMUSG00000032511.18	22.0212	0.680717	0.115004	0.999555	Scn5a
ENSMUSG00000040532.15	1262.64	-0.110185	0.115006	0.999555	Abhd11
ENSMUSG00000110218.3	24.9888	-0.503433	0.115268	0.999555	Tincr
ENSMUSG00000068762.12	24.9897	0.516389	0.115423	0.999555	Gstm6
ENSMUSG00000037977.7	309.524	0.597106	0.115475	0.999555	6430571L13Rik
ENSMUSG00000021929.10	1208.06	-0.0930544	0.115585	0.999555	Kpna3
ENSMUSG00000005125.14	437.554	-0.168316	0.115589	0.999555	Ndrg1
ENSMUSG00000049760.7	3784.09	-0.119214	0.115602	0.999555	Micos13
ENSMUSG00000009281.7	639.522	-0.205016	0.115715	0.999555	Rarres2
ENSMUSG00000022781.9	2463.94	0.0660671	0.115804	0.999555	Pak2
ENSMUSG00000006307.17	1870.43	0.127656	0.115834	0.999555	Kmt2b
ENSMUSG00000112980.3	14.2299	-0.710214	0.115862	0.999555	D430020J02Rik
ENSMUSG00000051864.11	1222.25	-0.104101	0.115982	0.999555	Tbc1d22a
ENSMUSG00000044627.12	2990.62	-0.117072	0.115996	0.999555	Swi5
ENSMUSG00000031976.15	401.23	-0.144646	0.116034	0.999555	Urb2
ENSMUSG00000084910.3	66.2405	0.309596	0.116116	0.999555	C630043F03Rik
ENSMUSG00000007682.9	19440.7	-0.341902	0.116211	0.999555	Dio2
ENSMUSG00000025958.15	1343.85	0.0875335	0.116246	0.999555	Creb1
ENSMUSG00000038990.15	483.907	0.127046	0.11626	0.999555	Cables2
ENSMUSG00000029513.15	2138.68	0.176183	0.116448	0.999555	Prkab1
ENSMUSG00000022414.9	406.813	0.184116	0.116504	0.999555	Tab1
ENSMUSG00000040687.17	355.977	0.151716	0.116548	0.999555	Madd
ENSMUSG00000031756.6	60.4785	0.302111	0.116582	0.999555	Cenpn
ENSMUSG00000043219.10	24.1676	-0.542414	0.116734	0.999555	Hoxa6
ENSMUSG00000062329.5	17.3421	-0.60468	0.116909	0.999555	Cytl1
ENSMUSG00000074824.4	27.851	-0.453175	0.117109	0.999555	Rslcan18
ENSMUSG00000060771.16	358.439	0.144994	0.11716	0.999555	Tsga10
ENSMUSG00000025224.17	3439.45	-0.086879	0.117168	0.999555	Gbf1
ENSMUSG00000079659.6	567.873	-0.150433	0.117243	0.999555	Tmem243
ENSMUSG00000043415.6	187.86	-0.208173	0.117315	0.999555	Otud1
ENSMUSG00000030714.15	294.801	-0.175828	0.117424	0.999555	Sgf29
ENSMUSG00000056116.19	1287.93	0.187173	0.117434	0.999555	H2-T22
ENSMUSG00000038260.11	339	0.18057	0.117467	0.999555	Trpm4
ENSMUSG00000015745.10	272.01	0.206153	0.117483	0.999555	Plekho1
ENSMUSG00000002265.18	1762.58	-0.158292	0.117669	0.999555	Peg3
ENSMUSG00000005142.11	887.323	-0.102789	0.117678	0.999555	Man2b1
ENSMUSG00000063415.13	70.0554	-0.625168	0.117877	0.999555	Cyp26b1
ENSMUSG00000049950.7	75.7711	-0.280669	0.117885	0.999555	Rpp38
ENSMUSG00000040483.16	150.532	0.316761	0.117898	0.999555	Xaf1
ENSMUSG00000037013.18	1334.05	-0.0939896	0.118071	0.999555	Ss18
ENSMUSG00000029389.18	305.974	0.151499	0.118348	0.999555	Ddx55
ENSMUSG00000051705.14	218.817	0.162911	0.118352	0.999555	Senp8
ENSMUSG00000020019.5	126.406	-0.257996	0.118544	0.999555	Ntn4
ENSMUSG00000025938.17	15.2086	-0.860859	0.118572	0.999555	Slco5a1
ENSMUSG00000097203.4	58.3621	0.440348	0.118634	0.999555	4732419C18Rik
ENSMUSG00000033644.6	15.5386	0.610145	0.118738	0.999555	Piwil2
ENSMUSG00000006373.11	2566.57	-0.100434	0.118762	0.999555	Pgrmc1
ENSMUSG00000032397.8	160.202	0.189195	0.118887	0.999555	Tipin
ENSMUSG00000031314.20	1726.58	0.078049	0.11894	0.999555	Taf1
ENSMUSG00000022351.15	1764.31	-0.196129	0.118941	0.999555	Sqle
ENSMUSG00000039813.15	248.395	0.193189	0.118958	0.999555	Tbc1d2
ENSMUSG00000047459.15	1832.87	-0.12795	0.118986	0.999555	Dynlrb1
ENSMUSG00000022477.14	133926	-0.0964126	0.11908	0.999555	Aco2
ENSMUSG00000045672.16	4379.63	0.181755	0.119098	0.999555	Col27a1
ENSMUSG00000017493.13	1210.27	-0.275525	0.119112	0.999555	Igfbp4
ENSMUSG00000030987.6	5619.33	-0.0963716	0.11919	0.999555	Stim1
ENSMUSG00000045730.5	172.729	-0.346445	0.119229	0.999555	Adrb2
ENSMUSG00000041117.10	23.6025	0.514419	0.119276	0.999555	Ccdc8
ENSMUSG00000066407.4	15.7812	-0.613162	0.119286	0.999555	Gm10263
ENSMUSG00000071042.13	614.038	0.132792	0.119323	0.999555	Rasgrp3
ENSMUSG00000031885.15	509.621	0.16042	0.11934	0.999555	Cbfb
ENSMUSG00000030701.18	74.6281	-0.305416	0.119371	0.999555	Plekhb1
ENSMUSG00000025150.11	161.888	-0.368493	0.119377	0.999555	Cbr2
ENSMUSG00000033767.15	687.825	0.181564	0.119397	0.999555	Tmem131l
ENSMUSG00000020572.9	8725.75	-0.137442	0.119477	0.999555	Nampt
ENSMUSG00000027176.9	311.02	0.171408	0.119487	0.999555	Cstf3
ENSMUSG00000033208.8	1334.78	-0.222008	0.119668	0.999555	S100b
ENSMUSG00000027180.13	3606.87	-0.081046	0.119711	0.999555	Fbxo3
ENSMUSG00000033166.12	668.809	0.125352	0.119729	0.999555	Dis3
ENSMUSG00000059022.16	227.855	-0.300221	0.119729	0.999555	Kcp
ENSMUSG00000071226.12	1076.8	0.11043	0.119729	0.999555	Cecr2
ENSMUSG00000031400.11	10162.9	-0.15068	0.119855	0.999555	G6pdx
ENSMUSG00000074527.12	331.137	0.169134	0.119927	0.999555	Gm14296
ENSMUSG00000047407.18	85.6264	0.366083	0.120002	0.999555	Tgif1
ENSMUSG00000060279.16	1670.77	-0.0821521	0.120033	0.999555	Ap2a1
ENSMUSG00000030007.9	2020.84	-0.119409	0.120074	0.999555	Cct7
ENSMUSG00000021621.16	419.38	-0.135311	0.12021	0.999555	Zcchc9
ENSMUSG00000021877.13	3293.43	-0.0775295	0.120224	0.999555	Arf4
ENSMUSG00000041658.13	45.7996	0.413459	0.120239	0.999555	Rragb
ENSMUSG00000006005.19	3830.17	-0.0740155	0.120281	0.999555	Tpr
ENSMUSG00000028563.17	632.932	-0.132726	0.120454	0.999555	Tm2d1
ENSMUSG00000020160.19	435.128	0.210876	0.120527	0.999555	Meis1
ENSMUSG00000067825.12	423.023	0.212696	0.120775	0.999555	Pex26
ENSMUSG00000021390.7	259.184	-0.25408	0.12081	0.999555	Ogn
ENSMUSG00000067713.8	1624.48	-0.121044	0.120821	0.999555	Prkag1
ENSMUSG00000006589.9	163.826	0.187946	0.120912	0.999555	Aprt
ENSMUSG00000050332.8	342.021	0.127823	0.121045	0.999555	Amer1
ENSMUSG00000020251.15	11.7417	-0.87023	0.121046	0.999555	Glt8d2
ENSMUSG00000007036.16	1152.9	-0.111261	0.121061	0.999555	Abhd16a
ENSMUSG00000031545.7	15489.1	-0.103488	0.121071	0.999555	Gpat4
ENSMUSG00000097891.2	29.6868	-0.413418	0.121133	0.999555	Gm3650
ENSMUSG00000026279.15	615.687	-0.13511	0.121275	0.999555	Thap4
ENSMUSG00000029578.16	6028.92	-0.0782256	0.12134	0.999555	Wipi2
ENSMUSG00000051098.7	470.342	-0.174608	0.12137	0.999555	Mblac2
ENSMUSG00000020641.17	355.384	0.871493	0.121408	0.999555	Rsad2
ENSMUSG00000097145.7	153.917	0.216028	0.121487	0.999555	9230114K14Rik
ENSMUSG00000121485.1	57.9724	0.38693	0.121576	0.999555	Gpr137b-ps
ENSMUSG00000074622.5	1050.31	-0.471213	0.121664	0.999555	Mafb
ENSMUSG00000121881.1	29.7392	0.49582	0.121728	0.999555	Dnaaf8
ENSMUSG00000047810.10	122.313	0.316646	0.121822	0.999555	Ccdc88b
ENSMUSG00000022676.8	71.0718	0.39765	0.121949	0.999555	Snai2
ENSMUSG00000074813.16	150.122	0.290925	0.122017	0.999555	Morrbid
ENSMUSG00000050014.9	31.85	0.466003	0.12219	0.999555	Apol10b
ENSMUSG00000031503.14	22164.7	0.177339	0.122259	0.999555	Col4a2
ENSMUSG00000029171.13	242.127	0.215997	0.122411	0.999555	Pgm2
ENSMUSG00000051314.12	37.3071	-0.477814	0.12246	0.999555	Ffar2
ENSMUSG00000022706.17	861.325	-0.113786	0.122571	0.999555	Mrpl40
ENSMUSG00000024008.17	932.707	0.531396	0.122571	0.999555	Cpne5
ENSMUSG00000018921.12	372.38	0.162884	0.122575	0.999555	Pelp1
ENSMUSG00000040820.17	216.778	-0.186508	0.122584	0.999555	Hlcs
ENSMUSG00000051391.10	34348.3	-0.0761342	0.122611	0.999555	Ywhag
ENSMUSG00000030935.16	565.223	-0.317277	0.122666	0.999555	Acsm3
ENSMUSG00000035673.11	3247	0.131581	0.122797	0.999555	Sbno2
ENSMUSG00000028152.11	255.046	0.151617	0.122867	0.999555	Tspan5
ENSMUSG00000029610.14	187.327	-0.19949	0.122901	0.999555	Aimp2
ENSMUSG00000027210.21	633.991	0.112448	0.122993	0.999555	Meis2
ENSMUSG00000036323.15	2391.51	-0.0735809	0.123016	0.999555	Srp72
ENSMUSG00000040447.16	283.255	0.229565	0.123118	0.999555	Spns2
ENSMUSG00000031875.8	220.802	0.275172	0.123141	0.999555	Cmtm3
ENSMUSG00000018427.9	901.007	0.190948	0.123432	0.999555	Ypel2
ENSMUSG00000002455.15	1528.67	-0.104554	0.123436	0.999555	Prpf6
ENSMUSG00000092867.3	11.2542	0.875917	0.123588	0.999555	Mir3058
ENSMUSG00000027834.16	51.6965	0.346663	0.12362	0.999555	Serpini1
ENSMUSG00000038742.8	43.2477	0.386422	0.12364	0.999555	Angptl6
ENSMUSG00000040312.15	68.8625	0.302282	0.123791	0.999555	Cchcr1
ENSMUSG00000008226.15	1201.11	-0.110958	0.123802	0.999555	Scrn3
ENSMUSG00000030098.16	18.4931	0.752602	0.123814	0.999555	Grip2
ENSMUSG00000061371.8	32.1633	0.434129	0.123859	0.999555	Zfp873
ENSMUSG00000035266.17	399.176	0.151871	0.123903	0.999555	Helq
ENSMUSG00000035505.15	382.848	-0.129212	0.123968	0.999555	Cox18
ENSMUSG00000021835.16	27.2123	-0.591107	0.124058	0.999555	Bmp4
ENSMUSG00000024661.8	38369.3	-0.0977936	0.124218	0.999555	Fth1
ENSMUSG00000030805.15	1145.42	-0.134168	0.124251	0.999555	Stx4a
ENSMUSG00000030824.18	3059.36	-0.102489	0.124324	0.999555	Nucb1
ENSMUSG00000079003.4	285.769	0.182149	0.12436	0.999555	Samd1
ENSMUSG00000112849.2	43.9392	-0.545667	0.124378	0.999555	Gm18040
ENSMUSG00000051146.4	64.2696	0.320877	0.124392	0.999555	Camk2n2
ENSMUSG00000040711.9	433.431	0.31361	0.124557	0.999555	Sh3pxd2b
ENSMUSG00000100813.2	61.0774	-0.333329	0.124706	0.999555	Gm28874
ENSMUSG00000002871.15	613.428	0.163248	0.12472	0.999555	Tpra1
ENSMUSG00000026126.16	256.854	0.269635	0.124756	0.999555	Ptpn18
ENSMUSG00000025521.16	701.098	-0.10711	0.12476	0.999555	Tmem192
ENSMUSG00000040434.17	10.2593	-0.794117	0.124773	0.999555	Large2
ENSMUSG00000043587.16	21.1949	0.590292	0.124819	0.999555	Pxylp1
ENSMUSG00000057657.5	120.983	-0.246331	0.124922	0.999555	Rps18-ps3
ENSMUSG00000061286.8	583.581	-0.131581	0.124928	0.999555	Exosc5
ENSMUSG00000019647.18	535.55	0.264484	0.124975	0.999555	Sema6a
ENSMUSG00000034463.5	66.5564	-0.354219	0.12501	0.999555	Scara3
ENSMUSG00000028107.15	1190.37	0.0994417	0.125611	0.999555	Tars2
ENSMUSG00000027809.15	27559.8	-0.0894354	0.125646	0.999555	Etfdh
ENSMUSG00000121345.1	238.075	0.16522	0.125686	0.999555	2610005L07Rik
ENSMUSG00000054312.7	2202.97	-0.116493	0.125766	0.999555	Mrps21
ENSMUSG00000040385.8	5266.13	-0.126028	0.125811	0.999555	Ppp1ca
ENSMUSG00000037916.15	17833.4	-0.0765188	0.125818	0.999555	Ndufv1
ENSMUSG00000027130.16	450.646	0.126739	0.125821	0.999555	Slc12a6
ENSMUSG00000021690.11	1499.9	-0.118036	0.125877	0.999555	Jmy
ENSMUSG00000033454.7	459.953	0.163147	0.125957	0.999555	Zbtb1
ENSMUSG00000015501.11	3469.09	-0.117972	0.125999	0.999555	Hivep2
ENSMUSG00000034218.17	560.482	0.141554	0.126075	0.999555	Atm
ENSMUSG00000032602.7	21129.5	-0.0987335	0.126201	0.999555	Slc25a20
ENSMUSG00000002010.18	24304.9	-0.110789	0.126351	0.999555	Idh3g
ENSMUSG00000047866.21	7202.67	-0.0946648	0.126557	0.999555	Lonp2
ENSMUSG00000071660.11	1129.81	-0.112112	0.126595	0.999555	Ttc9c
ENSMUSG00000078894.10	261.89	0.171153	0.126627	0.999555	2210418O10Rik
ENSMUSG00000002500.16	26.0414	-1.43272	0.12664	0.999555	Rpl3l
ENSMUSG00000023044.3	4396.51	-0.0876253	0.126701	0.999555	Csad
ENSMUSG00000052769.10	10.5143	-0.748844	0.126735	0.999555	Gm9889
ENSMUSG00000036285.11	686.337	0.117909	0.126757	0.999555	Noa1
ENSMUSG00000038028.10	1503.49	-0.194602	0.126892	0.999555	Tigar
ENSMUSG00000100826.7	75.0641	0.303727	0.126905	0.999555	Ipw
ENSMUSG00000006315.10	2812.89	-0.140711	0.126932	0.999555	Tmem147
ENSMUSG00000028345.16	318.968	0.177251	0.127026	0.999555	Tex10
ENSMUSG00000012428.10	1699.92	0.172922	0.127074	0.999555	Steap4
ENSMUSG00000118161.2	102.685	0.214596	0.127188	0.999555	Rps2-ps8
ENSMUSG00000038930.12	129.699	0.249066	0.127214	0.999555	Rccd1
ENSMUSG00000036537.7	21.3556	-0.540167	0.127246	0.999555	Rnf113a1
ENSMUSG00000021711.18	1074.11	-0.0835738	0.127276	0.999555	Trappc13
ENSMUSG00000022425.17	2247.58	-0.145355	0.127471	0.999555	Enpp2
ENSMUSG00000051853.11	2221.29	-0.0809299	0.127516	0.999555	Arf3
ENSMUSG00000039735.17	695.042	0.15922	0.127594	0.999555	Fnbp1l
ENSMUSG00000050555.10	60.8362	0.44132	0.127663	0.999555	Hyls1
ENSMUSG00000040586.9	208.304	-0.197205	0.127677	0.999555	Ofd1
ENSMUSG00000037112.17	13831.9	-0.0770842	0.127686	0.999555	Sik2
ENSMUSG00000057778.15	671.931	0.13485	0.127705	0.999555	Cyb5d2
ENSMUSG00000036087.19	2999.7	-0.0656821	0.127775	0.999555	Slain2
ENSMUSG00000041779.6	230.072	0.211316	0.127925	0.999555	Tram2
ENSMUSG00000021943.8	184.389	-0.285213	0.127945	0.999555	Gdf10
ENSMUSG00000074890.5	383.231	-0.136511	0.12802	0.999555	Lcmt2
ENSMUSG00000043644.6	43.9573	-0.552341	0.128083	0.999555	0610009L18Rik
ENSMUSG00000068396.10	47.8068	-0.400891	0.128083	0.999555	Rpl34-ps1
ENSMUSG00000075706.12	18127.2	-0.131649	0.12821	0.999555	Gpx4
ENSMUSG00000022160.19	331.63	0.140503	0.12828	0.999555	Mettl3
ENSMUSG00000027820.13	8308.63	-0.0938027	0.128287	0.999555	Mme
ENSMUSG00000099583.3	91.9828	0.304362	0.128589	0.999555	H3c4
ENSMUSG00000056328.15	576.483	-1.92802	0.128713	0.999555	Myh1
ENSMUSG00000035877.18	2502.4	-0.151998	0.128756	0.999555	Zhx3
ENSMUSG00000030019.7	823.013	0.0927118	0.128806	0.999555	Fbxl14
ENSMUSG00000023977.16	3841.9	-0.0795941	0.128999	0.999555	Ubr2
ENSMUSG00000022468.13	31.3075	-0.485945	0.129035	0.999555	Endou
ENSMUSG00000029163.10	147.46	0.33784	0.129046	0.999555	Emilin1
ENSMUSG00000043419.12	21.3529	0.494035	0.12917	0.999555	Rnf227
ENSMUSG00000082194.4	16.0251	-0.615323	0.129331	0.999555	Gm12444
ENSMUSG00000032526.12	990.419	-0.129569	0.129394	0.999555	Ss18l2
ENSMUSG00000029335.6	32.4151	-0.501133	0.129448	0.999555	Bmp3
ENSMUSG00000071266.14	267.091	-0.145362	0.129458	0.999555	Zfp946
ENSMUSG00000002732.15	278.227	-0.16203	0.129493	0.999555	Fkbp7
ENSMUSG00000031783.11	878.865	-0.136999	0.129538	0.999555	Polr2c
ENSMUSG00000045689.4	19.8665	-0.487486	0.12963	0.999555	Pcdhb4
ENSMUSG00000063605.6	67.1068	0.331568	0.129713	0.999555	Ccdc102a
ENSMUSG00000089947.2	40.534	0.4089	0.129747	0.999555	Gm15509
ENSMUSG00000022434.9	237.336	0.158719	0.129857	0.999555	Fam118a
ENSMUSG00000016239.12	39.5831	0.460772	0.129909	0.999555	Lonrf3
ENSMUSG00000086765.9	66.8904	-0.35842	0.129917	0.999555	Gm11827
ENSMUSG00000049233.8	98.0623	-0.309206	0.130003	0.999555	Apoo-ps
ENSMUSG00000021868.8	4223.33	-0.109078	0.130067	0.999555	Ppif
ENSMUSG00000020190.14	12092.4	-0.129867	0.130086	0.999555	Mknk2
ENSMUSG00000032309.16	361.982	0.161913	0.130235	0.999555	Fbxo22
ENSMUSG00000028273.17	1890.03	-0.0773656	0.1304	0.999555	Pdlim5
ENSMUSG00000054408.10	561.455	0.158373	0.130412	0.999555	Spcs3
ENSMUSG00000030313.16	1255.74	-0.101663	0.130513	0.999555	Dennd5b
ENSMUSG00000061894.16	134.904	0.211163	0.130638	0.999555	Zscan20
ENSMUSG00000030606.9	21.7097	0.577324	0.130645	0.999555	Hapln3
ENSMUSG00000027219.14	426.711	0.135067	0.130705	0.999555	Slc28a2
ENSMUSG00000026385.17	29990.9	-0.0899576	0.130815	0.999555	Dbi
ENSMUSG00000089715.13	371.756	0.202981	0.130979	0.999555	Cbx6
ENSMUSG00000022554.8	117.256	0.258846	0.131011	0.999555	Hgh1
ENSMUSG00000036430.9	210.582	-0.209415	0.131014	0.999555	Tbcc
ENSMUSG00000024767.12	1250.02	-0.139649	0.131133	0.999555	Otub1
ENSMUSG00000028965.14	12.0046	0.711815	0.131146	0.999555	Tnfrsf9
ENSMUSG00000087006.4	20.2061	0.525596	0.131401	0.999555	Gm13889
ENSMUSG00000001158.14	870.789	-0.12232	0.1315	0.999555	Snrnp27
ENSMUSG00000033373.17	233.005	-0.201423	0.131564	0.999555	Fntb
ENSMUSG00000006457.5	245.34	-2.45924	0.131566	0.999555	Actn3
ENSMUSG00000026829.10	21.9814	-0.527516	0.131591	0.999555	Gbgt1
ENSMUSG00000017929.14	795.927	0.175736	0.131608	0.999555	B4galt5
ENSMUSG00000120414.1	7.97751	1.05444	0.131614	0.999555	Gm32261
ENSMUSG00000069305.4	508.839	0.314726	0.131733	0.999555	H4c18
ENSMUSG00000022401.13	1488.01	-0.137752	0.131745	0.999555	Xpnpep3
ENSMUSG00000019370.11	2925.31	-0.0695979	0.131839	0.999555	Calm3
ENSMUSG00000004035.13	137.246	-0.301908	0.131887	0.999555	Gstm7
ENSMUSG00000120300.1	10.0895	-0.689975	0.132006	0.999555	Gm53406
ENSMUSG00000026088.16	160.09	0.256206	0.132013	0.999555	Mitd1
ENSMUSG00000024976.15	1697.7	-0.10624	0.132023	0.999555	Shoc2
ENSMUSG00000002107.20	7349.34	-0.101772	0.132098	0.999555	Celf2
ENSMUSG00000041881.14	3639.71	-0.0970973	0.13212	0.999555	Ndufa7
ENSMUSG00000032289.16	16.9236	-0.600823	0.132155	0.999555	Thsd4
ENSMUSG00000022680.15	2011.44	-0.0891447	0.132187	0.999555	Pdxdc1
ENSMUSG00000016918.16	317.825	-0.153033	0.132239	0.999555	Sulf1
ENSMUSG00000045377.6	258.636	-0.200418	0.132264	0.999555	Tmem88
ENSMUSG00000038510.13	257.965	0.191826	0.13227	0.999555	Rpf2
ENSMUSG00000040354.15	1403.68	-0.100992	0.132334	0.999555	Mars1
ENSMUSG00000033386.11	800.517	0.128676	0.132433	0.999555	Frrs1
ENSMUSG00000085085.4	15.5388	0.63471	0.132461	0.999555	1700086P04Rik
ENSMUSG00000036242.16	25.8106	-0.450664	0.132531	0.999555	Armh4
ENSMUSG00000059173.21	491.83	-0.195965	0.132684	0.999555	Pde1a
ENSMUSG00000015852.14	65.823	-0.467569	0.132723	0.999555	Fcrl2
ENSMUSG00000032386.16	728.873	-0.117216	0.132742	0.999555	Trip4
ENSMUSG00000029463.6	170.09	-0.197726	0.13279	0.999555	Fam216a
ENSMUSG00000031996.18	16876.6	-0.0876874	0.132881	0.999555	Aplp2
ENSMUSG00000037149.11	1629.03	-0.0992877	0.132924	0.999555	Ddx1
ENSMUSG00000050370.6	18.4546	0.741425	0.133095	0.999555	Ch25h
ENSMUSG00000041696.15	1820.63	0.19255	0.13313	0.999555	Rasl12
ENSMUSG00000026740.13	843.357	0.114766	0.133231	0.999555	Dnajc1
ENSMUSG00000002771.13	13.0545	0.658825	0.13325	0.999555	Grin2d
ENSMUSG00000063060.7	380.738	0.186111	0.133283	0.999555	Sox7
ENSMUSG00000037679.10	1028.84	0.169281	0.133471	0.999555	Inf2
ENSMUSG00000027932.15	71.2226	0.283259	0.13376	0.999555	Slc27a3
ENSMUSG00000029708.10	314.562	0.138731	0.133805	0.999555	Gcc1
ENSMUSG00000024736.16	323.168	0.211539	0.133823	0.999555	Tmem132a
ENSMUSG00000074811.4	109.385	0.335249	0.133849	0.999555	Hps6
ENSMUSG00000059842.13	80.8661	0.236021	0.133958	0.999555	Zfp341
ENSMUSG00000028270.13	358.616	0.244171	0.13404	0.999555	Gbp2
ENSMUSG00000034382.15	22.3926	-0.480749	0.134068	0.999555	AI661453
ENSMUSG00000097471.10	20.1064	0.559426	0.134178	0.999555	5830432E09Rik
ENSMUSG00000045838.10	319.82	0.220588	0.134231	0.999555	Ccdc9b
ENSMUSG00000029283.18	95.6314	0.295276	0.134468	0.999555	Cdc7
ENSMUSG00000003233.13	3326.83	-0.0885814	0.134604	0.999555	Dvl3
ENSMUSG00000071662.5	604.691	-0.128656	0.134759	0.999555	Polr2g
ENSMUSG00000121788.1	43.9174	-0.338905	0.134834	0.999555	4930431P19Rik
ENSMUSG00000002803.15	436.916	0.128292	0.134892	0.999555	Btbd6
ENSMUSG00000098068.2	10.9833	0.631734	0.134932	0.999555	Gm7909
ENSMUSG00000002015.6	6783.75	-0.0904639	0.135027	0.999555	Bcap31
ENSMUSG00000034460.10	72.4699	-0.29152	0.135104	0.999555	Six4
ENSMUSG00000033355.7	127.45	0.694521	0.135205	0.999555	Rtp4
ENSMUSG00000037921.16	96.3312	0.321205	0.135235	0.999555	Ddx60
ENSMUSG00000061533.17	110.514	0.236067	0.135258	0.999555	Cep128
ENSMUSG00000059810.19	1856.36	-0.176816	0.135439	0.999555	Rgs3
ENSMUSG00000026730.13	155.014	-0.213338	0.135472	0.999555	Pter
ENSMUSG00000086968.10	182.338	0.192637	0.135786	0.999555	4933431E20Rik
ENSMUSG00000049323.9	2587.36	-0.137995	0.135836	0.999555	Smcr8
ENSMUSG00000003226.8	6632.14	-0.0759899	0.13592	0.999555	Ranbp2
ENSMUSG00000009614.17	380.48	-0.20363	0.13595	0.999555	Sardh
ENSMUSG00000039159.17	3349.9	-0.107112	0.135953	0.999555	Ube2h
ENSMUSG00000089774.3	2937.13	0.186231	0.135962	0.999555	Slc5a3
ENSMUSG00000030615.13	1119.53	-0.102141	0.136108	0.999555	Tmem126a
ENSMUSG00000026395.17	281.76	0.566259	0.136155	0.999555	Ptprc
ENSMUSG00000031290.15	42.7564	0.406541	0.136175	0.999555	Lrch2
ENSMUSG00000048027.10	695.347	0.138307	0.136204	0.999555	Rgmb
ENSMUSG00000031079.13	19.6942	-0.577789	0.136232	0.999555	Zfp300
ENSMUSG00000029089.9	239.708	0.186719	0.13625	0.999555	Pacrgl
ENSMUSG00000045822.5	228.599	-0.19915	0.136332	0.999555	Zswim3
ENSMUSG00000035372.3	201.889	0.203107	0.136371	0.999555	1810055G02Rik
ENSMUSG00000073771.12	62.1616	0.333976	0.136423	0.999555	Btbd19
ENSMUSG00000006288.9	409.799	0.136152	0.136468	0.999555	Ttc5
ENSMUSG00000071757.11	1888.73	-0.122077	0.136511	0.999555	Zhx2
ENSMUSG00000121819.1	19.6001	0.480887	0.136619	0.999555	6330549D23Rik
ENSMUSG00000027478.16	43.2637	0.415596	0.13673	0.999555	Dnmt3b
ENSMUSG00000087819.3	111.153	-0.310334	0.136811	0.999555	Gm25117
ENSMUSG00000027513.12	81942.5	-0.153686	0.136818	0.999555	Pck1
ENSMUSG00000062075.14	220.637	0.159232	0.136875	0.999555	Lmnb2
ENSMUSG00000035285.7	37.2754	-0.372677	0.136994	0.999555	Nat14
ENSMUSG00000021993.11	1497.13	-0.129727	0.137016	0.999555	Mipep
ENSMUSG00000094441.3	269.606	0.165618	0.137102	0.999555	Zfp955a
ENSMUSG00000097585.4	27.4583	0.502357	0.137304	0.999555	E230029C05Rik
ENSMUSG00000079283.3	120.151	0.211187	0.137309	0.999555	2310009B15Rik
ENSMUSG00000021294.8	417.951	0.190147	0.13749	0.999555	Kif26a
ENSMUSG00000032020.16	48.0236	0.434901	0.137616	0.999555	Ubash3b
ENSMUSG00000054752.18	164.123	0.178535	0.137732	0.999555	Fsd1l
ENSMUSG00000030847.9	2336.18	-0.194006	0.137894	0.999555	Bag3
ENSMUSG00000000693.11	95.6383	0.289592	0.138382	0.999555	Loxl3
ENSMUSG00000038387.10	599.79	-0.141066	0.138637	0.999555	Rras
ENSMUSG00000051367.9	528.234	-0.142831	0.138656	0.999555	Six1
ENSMUSG00000042333.17	42.9305	0.340137	0.138665	0.999555	Tnfrsf14
ENSMUSG00000042396.11	1416.79	-0.0987213	0.138687	0.999555	Rbm7
ENSMUSG00000055148.8	622.786	-0.266558	0.1387	0.999555	Klf2
ENSMUSG00000030269.15	405.398	-0.182708	0.138792	0.999555	Mtmr14
ENSMUSG00000018548.16	428.644	0.149915	0.138866	0.999555	Trim37
ENSMUSG00000050244.10	979.97	0.124176	0.13908	0.999555	Heatr1
ENSMUSG00000026142.16	553.097	0.128521	0.139123	0.999555	Rhbdd1
ENSMUSG00000030647.9	6650.35	-0.106737	0.13917	0.999555	Ndufc2
ENSMUSG00000034379.10	118.746	0.214231	0.139292	0.999555	Wdr5b
ENSMUSG00000031429.15	383.574	-0.175448	0.139496	0.999555	Psmd10
ENSMUSG00000041890.18	1971.32	0.0821218	0.139893	0.999555	Git2
ENSMUSG00000039063.6	834.993	-0.12875	0.139907	0.999555	Echdc3
ENSMUSG00000024083.17	2657.18	-0.0867919	0.140153	0.999555	Pja2
ENSMUSG00000028600.17	337.92	-0.283595	0.140292	0.999555	Podn
ENSMUSG00000024747.4	1584.06	-0.218646	0.140502	0.999555	Aldh1a7
ENSMUSG00000037949.9	1507.13	-0.128923	0.140561	0.999555	Ano10
ENSMUSG00000079508.9	3592.41	-0.142999	0.14069	0.999555	Apoo
ENSMUSG00000025151.17	2288.48	-0.129346	0.140985	0.999555	Maged1
ENSMUSG00000071893.8	23.3744	0.469326	0.141069	0.999555	Vmn1r4
ENSMUSG00000022622.6	11.1332	-0.779769	0.141262	0.999555	Acr
ENSMUSG00000104900.2	12.2994	0.655576	0.141447	0.999555	4930596I21Rik
ENSMUSG00000026819.16	315.273	-0.291162	0.141484	0.999555	Slc25a25
ENSMUSG00000036412.6	91.8996	0.38504	0.141652	0.999555	Arsi
ENSMUSG00000024118.15	98.0524	0.251628	0.141748	0.999555	Tedc2
ENSMUSG00000009535.14	964.971	-0.138749	0.1419	0.999555	Rnmt
ENSMUSG00000022995.18	601.444	0.175772	0.141921	0.999555	Enah
ENSMUSG00000058709.12	1380.31	-0.109988	0.142093	0.999555	Egln2
ENSMUSG00000037001.11	143.118	-0.196705	0.142192	0.999555	Zfp39
ENSMUSG00000028318.15	201.17	0.192261	0.142298	0.999555	Polr1e
ENSMUSG00000029581.15	567.588	0.223497	0.142395	0.999555	Fscn1
ENSMUSG00000015599.10	43.9958	0.533473	0.142453	0.999555	Ttbk1
ENSMUSG00000036478.9	1889.68	-0.200263	0.142572	0.999555	Btg1
ENSMUSG00000041859.11	123.566	0.351563	0.142764	0.999555	Mcm3
ENSMUSG00000002996.18	2353.9	-0.0930303	0.14279	0.999555	Hbp1
ENSMUSG00000028680.15	259.386	-0.599411	0.142889	0.999555	Plk3
ENSMUSG00000020340.17	31.05	0.561918	0.143024	0.999555	Cyfip2
ENSMUSG00000029447.14	2968.77	-0.126487	0.143042	0.999555	Cct6a
ENSMUSG00000056671.8	17.7909	-0.618429	0.1431	0.999555	Prelid2
ENSMUSG00000019861.16	832.761	0.112084	0.143172	0.999555	Gopc
ENSMUSG00000121486.1	70.7676	-0.281155	0.143179	0.999555	Zfp783
ENSMUSG00000066042.5	108.105	-0.228611	0.143497	0.999555	Med18
ENSMUSG00000034795.15	176.916	-0.191778	0.143515	0.999555	Ccdc122
ENSMUSG00000010175.14	16.8098	-0.717953	0.143543	0.999555	Prox1
ENSMUSG00000070639.6	713.396	0.272897	0.143723	0.999555	Lrrc8b
ENSMUSG00000033126.6	189.181	0.184792	0.143811	0.999555	Ybey
ENSMUSG00000015533.10	15.6452	0.661171	0.143845	0.999555	Itga2
ENSMUSG00000052371.6	17.6858	0.529849	0.143869	0.999555	Hoxd3os1
ENSMUSG00000043015.16	26.5741	0.55898	0.144057	0.999555	Nemp2
ENSMUSG00000056145.6	15.1584	0.81222	0.144115	0.999555	AI504432
ENSMUSG00000039477.17	1725.81	0.119516	0.144245	0.999555	Tnrc18
ENSMUSG00000031605.9	1008.69	-0.141254	0.144292	0.999555	Klhl2
ENSMUSG00000020432.13	2365.54	-0.121531	0.144367	0.999555	Tcn2
ENSMUSG00000009907.18	1604.87	-0.0752477	0.144557	0.999555	Vps4b
ENSMUSG00000022490.8	1125.45	-0.1402	0.144778	0.999555	Ppp1r1a
ENSMUSG00000062519.14	662.918	0.154407	0.144856	0.999555	Zfp398
ENSMUSG00000021668.16	271.3	0.139623	0.144914	0.999555	Polk
ENSMUSG00000006463.14	136.61	0.23305	0.144932	0.999555	Zdhhc24
ENSMUSG00000051977.17	370.295	0.170716	0.145071	0.999555	Prdm9
ENSMUSG00000025737.6	494.982	0.11235	0.145107	0.999555	Wdr24
ENSMUSG00000062901.4	5634.37	-0.0990339	0.145112	0.999555	Klhl24
ENSMUSG00000024317.16	406.916	0.121175	0.145201	0.999555	Rnf138
ENSMUSG00000040003.19	34.1891	-0.473157	0.145207	0.999555	Magi2
ENSMUSG00000034620.18	814.807	-0.127824	0.145302	0.999555	Rxylt1
ENSMUSG00000001054.10	382.188	-0.162409	0.145314	0.999555	Rmnd5b
ENSMUSG00000035126.21	38.9399	-0.392539	0.145364	0.999555	Dnai4
ENSMUSG00000013465.20	790.888	0.100916	0.145514	0.999555	Nelfb
ENSMUSG00000035783.10	600.285	-0.176902	0.145568	0.999555	Acta2
ENSMUSG00000024235.12	114.977	-0.367798	0.145573	0.999555	Map3k8
ENSMUSG00000026848.15	747.228	0.0942484	0.14565	0.999555	Tor1b
ENSMUSG00000029254.17	12.4559	0.859257	0.145732	0.999555	Stap1
ENSMUSG00000024793.15	57.9336	0.320542	0.145862	0.999555	Tnfrsf25
ENSMUSG00000031077.8	317.599	0.14071	0.146049	0.999555	Fadd
ENSMUSG00000025726.12	11.3717	-0.614254	0.14611	0.999555	Slc28a1
ENSMUSG00000038797.14	62.6335	-0.324378	0.146156	0.999555	Zscan2
ENSMUSG00000037426.19	915.985	-0.129379	0.146169	0.999555	Depdc5
ENSMUSG00000028931.13	46.1713	0.552545	0.1462	0.999555	Kcnab2
ENSMUSG00000019302.18	2778.31	0.0830881	0.146221	0.999555	Atp6v0a1
ENSMUSG00000032932.16	749.32	0.0932293	0.14627	0.999555	Hspa13
ENSMUSG00000019850.12	94.0157	0.412957	0.146327	0.999555	Tnfaip3
ENSMUSG00000074715.4	12.9647	1.01074	0.146342	0.999555	Ccl28
ENSMUSG00000020228.12	692.297	0.116151	0.146367	0.999555	Helb
ENSMUSG00000021281.16	103.376	0.480455	0.146473	0.999555	Tnfaip2
ENSMUSG00000096942.2	30.5165	-0.398739	0.146613	0.999555	Rps19-ps6
ENSMUSG00000016427.8	5151	-0.101468	0.146628	0.999555	Ndufa1
ENSMUSG00000022584.15	73.6935	0.329507	0.146638	0.999555	Ly6c2
ENSMUSG00000014606.15	4848.71	-0.111621	0.146649	0.999555	Slc25a11
ENSMUSG00000025735.14	8.62734	0.841093	0.146652	0.999555	Rhbdl1
ENSMUSG00000033938.6	5209.86	-0.097508	0.146713	0.999555	Ndufb7
ENSMUSG00000020886.18	120.024	0.202247	0.146748	0.999555	Dlg4
ENSMUSG00000017707.10	5676.12	-0.0830186	0.146819	0.999555	Serinc3
ENSMUSG00000031883.14	59.3643	0.358427	0.14683	0.999555	Car7
ENSMUSG00000037058.17	3394.69	-0.0929873	0.147157	0.999555	Paip2
ENSMUSG00000112550.2	37.6561	-0.347523	0.147191	0.999555	Gm6627
ENSMUSG00000118245.3	16.6794	-0.625247	0.147378	0.999555	Gm30082
ENSMUSG00000033985.18	91.3527	0.281732	0.14742	0.999555	Tesk2
ENSMUSG00000027171.11	50.4187	-0.384277	0.14788	0.999555	Prrg4
ENSMUSG00000020402.12	10363.5	-0.0837581	0.147909	0.999555	Vdac1
ENSMUSG00000031758.11	59.6383	-0.324113	0.148002	0.999555	Cdyl2
ENSMUSG00000024054.15	1253.46	0.0880596	0.148295	0.999555	Smchd1
ENSMUSG00000097534.5	31.4468	0.384783	0.148363	0.999555	Gm16675
ENSMUSG00000034854.9	637.595	0.18417	0.148483	0.999555	Mfsd12
ENSMUSG00000052563.14	37.7622	0.490259	0.148576	0.999555	D930048N14Rik
ENSMUSG00000079017.4	2452.25	-0.242108	0.148619	0.999555	Ifi27l2a
ENSMUSG00000031157.11	358.982	-0.171387	0.14866	0.999555	Pqbp1
ENSMUSG00000019139.11	902.317	-0.231829	0.14876	0.999555	Isyna1
ENSMUSG00000026926.15	3812.03	-0.0616006	0.148905	0.999555	Pmpca
ENSMUSG00000025930.7	15.0862	-0.558333	0.149023	0.999555	Msc
ENSMUSG00000049676.15	14.0543	0.65375	0.14908	0.999555	Catsperg1
ENSMUSG00000023960.14	790.34	-0.168533	0.149307	0.999555	Enpp5
ENSMUSG00000044231.4	110.315	0.269046	0.149308	0.999555	Nhlrc1
ENSMUSG00000045817.9	8474.78	-0.166002	0.149321	0.999555	Zfp36l2
ENSMUSG00000117974.3	20.3433	0.53708	0.149357	0.999555	Tuba-rs1
ENSMUSG00000025743.15	950.299	0.22977	0.149464	0.999555	Sdc3
ENSMUSG00000087370.4	954.914	-0.132866	0.149545	0.999555	Tmem170b
ENSMUSG00000055320.19	4171.64	-0.308171	0.149668	0.999555	Tead1
ENSMUSG00000020527.15	933.538	0.148787	0.149711	0.999555	Myo19
ENSMUSG00000100755.2	482.581	-0.170803	0.14983	0.999555	Rps23-ps1
ENSMUSG00000005982.15	1181.32	-0.0916769	0.149925	0.999555	Naa60
ENSMUSG00000094338.2	31.414	0.528485	0.149951	0.999555	H2bc13
ENSMUSG00000014402.16	1323.68	-0.0833055	0.150106	0.999555	Tsg101
ENSMUSG00000009681.11	1545.97	0.0954644	0.150214	0.999555	Bcr
ENSMUSG00000027346.16	2472.07	-0.121286	0.150216	0.999555	Gpcpd1
ENSMUSG00000038517.16	1882.76	0.108536	0.150296	0.999555	Tbkbp1
ENSMUSG00000060862.11	692.834	0.140663	0.150311	0.999555	Zbtb40
ENSMUSG00000093090.3	17.5236	0.5329	0.150441	0.999555	Mir3073a
ENSMUSG00000002660.9	2359.91	-0.103992	0.150451	0.999555	Clpp
ENSMUSG00000074749.11	623.755	-0.117085	0.15054	0.999555	Kiz
ENSMUSG00000025484.10	602.32	0.110112	0.150588	0.999555	Bet1l
ENSMUSG00000038508.8	42.8834	0.702416	0.150891	0.999555	Gdf15
ENSMUSG00000039771.14	416.088	-0.126183	0.150935	0.999555	Polr2j
ENSMUSG00000020570.16	3529.96	-0.10561	0.150936	0.999555	Sypl1
ENSMUSG00000040195.12	116.033	0.280331	0.151047	0.999555	1700012D01Rik
ENSMUSG00000045062.5	23.5126	0.469147	0.15107	0.999555	Pcdhb7
ENSMUSG00000026198.16	24.1018	0.440957	0.151075	0.999555	Abcb6
ENSMUSG00000061119.8	273.341	0.200423	0.151114	0.999555	Prcp
ENSMUSG00000042787.16	106.891	0.257098	0.151296	0.999555	Exog
ENSMUSG00000038717.10	9592.54	-0.0763875	0.15141	0.999555	Atp5mg
ENSMUSG00000041390.19	967.809	0.135383	0.151487	0.999555	Mdfic
ENSMUSG00000001034.18	119.41	0.244406	0.152007	0.999555	Mapk7
ENSMUSG00000028636.15	975.032	-0.106753	0.15218	0.999555	Ppcs
ENSMUSG00000028364.16	180.594	0.695761	0.152267	0.999555	Tnc
ENSMUSG00000027068.7	4648.98	0.155815	0.15241	0.999555	Dhrs9
ENSMUSG00000039182.7	589.894	-0.128709	0.152532	0.999555	AW209491
ENSMUSG00000026249.11	336.401	-0.310263	0.152637	0.999555	Serpine2
ENSMUSG00000109511.2	649.623	0.107023	0.152639	0.999555	Nup62
ENSMUSG00000101856.2	207.183	-0.166359	0.152727	0.999555	1700096K18Rik
ENSMUSG00000020520.15	242.78	0.22239	0.152847	0.999555	Galnt10
ENSMUSG00000070385.13	21.2799	-1.76843	0.152944	0.999555	Ampd1
ENSMUSG00000061143.16	202.923	0.210921	0.152962	0.999555	Maml3
ENSMUSG00000030921.18	207.739	0.336615	0.152988	0.999555	Trim30a
ENSMUSG00000018845.15	347.866	-0.163355	0.153207	0.999555	Unc45b
ENSMUSG00000047554.15	1525.03	-0.102232	0.153281	0.999555	Tmem41b
ENSMUSG00000005609.17	1519.62	-0.122614	0.153301	0.999555	Ctr9
ENSMUSG00000031506.12	24.8608	0.659308	0.15332	0.999555	Ptpn7
ENSMUSG00000032905.6	1623.42	-0.121395	0.153352	0.999555	Atg12
ENSMUSG00000034751.18	1117.93	0.157467	0.153449	0.999555	Mast4
ENSMUSG00000031613.10	55.4263	-0.338931	0.153488	0.999555	Hpgd
ENSMUSG00000036073.19	892.906	-0.114338	0.153492	0.999555	Galt
ENSMUSG00000039899.6	284.732	0.278643	0.153572	0.999555	Fgl2
ENSMUSG00000034636.10	3258.04	-0.0762316	0.153612	0.999555	Zyg11b
ENSMUSG00000031818.13	35240.9	-0.083145	0.153628	0.999555	Cox4i1
ENSMUSG00000002833.12	551.194	0.150304	0.153656	0.999555	Hdgfl2
ENSMUSG00000073460.6	521.939	-0.290265	0.153854	0.999555	Pnldc1
ENSMUSG00000027968.12	341.676	0.132094	0.153861	0.999555	Larp7
ENSMUSG00000019261.4	299.578	0.154316	0.153891	0.999555	Map1s
ENSMUSG00000028693.16	253.654	0.17843	0.154029	0.999555	Nasp
ENSMUSG00000024186.16	29.5348	0.463364	0.154083	0.999555	Rgs11
ENSMUSG00000038151.14	33.1621	0.351372	0.154194	0.999555	Prdm1
ENSMUSG00000000711.4	3304.65	-0.0751889	0.15422	0.999555	Rab5b
ENSMUSG00000107143.2	22.8404	0.441371	0.154283	0.999555	Gm6598
ENSMUSG00000032925.17	48.5533	-0.364865	0.154606	0.999555	Itgbl1
ENSMUSG00000035004.4	26.9189	0.635124	0.154689	0.999555	Igsf6
ENSMUSG00000015189.13	856.187	-0.0871128	0.154738	0.999555	Casd1
ENSMUSG00000022952.18	131.76	0.444513	0.154738	0.999555	Runx1
ENSMUSG00000043895.7	90.7182	0.372335	0.15481	0.999555	S1pr2
ENSMUSG00000041695.3	35.2995	-0.503645	0.155129	0.999555	Kcnj2
ENSMUSG00000032462.15	884.143	-0.1146	0.155132	0.999555	Pik3cb
ENSMUSG00000022811.18	2251.3	-0.0926795	0.155213	0.999555	Zfp148
ENSMUSG00000052926.17	78.5732	0.266448	0.155274	0.999555	Rnaseh2a
ENSMUSG00000005803.15	878.406	-0.140753	0.155352	0.999555	Sqor
ENSMUSG00000019789.10	33.5302	0.498165	0.155373	0.999555	Hey2
ENSMUSG00000108763.2	23.0052	0.523247	0.155578	0.999555	Btnl12
ENSMUSG00000071647.6	755.153	0.107068	0.155588	0.999555	Eml3
ENSMUSG00000105879.2	22.068	0.533851	0.155634	0.999555	Gm6204
ENSMUSG00000046844.7	121.862	-0.272054	0.155653	0.999555	Vat1l
ENSMUSG00000001998.16	497.506	0.134512	0.15566	0.999555	Ap4e1
ENSMUSG00000121479.1	23.2034	0.44645	0.155722	0.999555	Zscan30
ENSMUSG00000031779.4	9.36241	1.09678	0.155797	0.999555	Ccl22
ENSMUSG00000029675.13	818.331	-0.19943	0.15581	0.999555	Eln
ENSMUSG00000006021.6	350.362	-0.151225	0.155811	0.999555	Kptn
ENSMUSG00000002102.16	2501.39	-0.0949694	0.155929	0.999555	Psmc3
ENSMUSG00000029030.15	1612.22	-0.105218	0.155933	0.999555	Tprg1l
ENSMUSG00000058135.13	1947.78	-0.129712	0.156161	0.999555	Gstm1
ENSMUSG00000110605.3	17.7778	0.623305	0.156213	0.999555	Gm32856
ENSMUSG00000045569.8	15.0291	-0.661322	0.15625	0.999555	Mc2r
ENSMUSG00000015804.15	669.525	0.105185	0.156333	0.999555	Med28
ENSMUSG00000030062.8	2581.25	0.0887037	0.156362	0.999555	Rpn1
ENSMUSG00000026049.12	70.4205	0.277518	0.156456	0.999555	Tex30
ENSMUSG00000059901.13	29.9433	0.621804	0.156481	0.999555	Adamts14
ENSMUSG00000039910.11	186.889	-0.242898	0.156556	0.999555	Cited2
ENSMUSG00000043300.3	49.1804	-0.324144	0.156587	0.999555	B3galnt1
ENSMUSG00000029759.10	4482.49	-0.0867029	0.156595	0.999555	Pon3
ENSMUSG00000034175.14	350.436	-0.134203	0.156596	0.999555	Rhbdd3
ENSMUSG00000002847.8	230.67	-0.191133	0.156754	0.999555	Pla1a
ENSMUSG00000073968.5	231.982	0.165429	0.156812	0.999555	Trim68
ENSMUSG00000042821.8	33.0594	0.506528	0.156861	0.999555	Snai1
ENSMUSG00000025525.13	1461.29	-0.126722	0.156964	0.999555	Apool
ENSMUSG00000082045.5	17.8024	0.550749	0.156964	0.999555	Gm11585
ENSMUSG00000005802.13	674.795	0.131471	0.156977	0.999555	Slc30a4
ENSMUSG00000067928.7	217.044	0.136011	0.157096	0.999555	Zfp760
ENSMUSG00000027163.14	588.081	-0.140791	0.157113	0.999555	Commd9
ENSMUSG00000116305.3	689.507	0.196044	0.157202	0.999555	Lncppara
ENSMUSG00000026553.18	4991.7	-0.0742417	0.157337	0.999555	Copa
ENSMUSG00000022386.13	626.499	0.111024	0.157377	0.999555	Trmu
ENSMUSG00000020253.16	2529.19	-0.0966405	0.157416	0.999555	Ppm1m
ENSMUSG00000019179.11	24206.7	-0.088333	0.157808	0.999555	Mdh2
ENSMUSG00000052658.6	18.1178	0.470193	0.157831	0.999555	5830454E08Rik
ENSMUSG00000041977.19	2731.8	-0.0903951	0.157867	0.999555	Arhgef11
ENSMUSG00000083827.2	17.243	0.522383	0.157886	0.999555	Gm15712
ENSMUSG00000026399.13	130.198	-0.247387	0.158032	0.999555	Cd55
ENSMUSG00000028434.13	62.7789	-0.396118	0.158066	0.999555	Epb41l4b
ENSMUSG00000079426.14	1351.04	-0.0979318	0.158152	0.999555	Arpc4
ENSMUSG00000020644.10	524.363	0.534588	0.158166	0.999555	Id2
ENSMUSG00000022568.18	1257.05	0.0861759	0.158198	0.999555	Scrib
ENSMUSG00000027800.15	1198.81	0.108407	0.158276	0.999555	Tm4sf1
ENSMUSG00000032456.14	311.375	0.163321	0.158285	0.999555	Nmnat3
ENSMUSG00000029687.17	321.341	0.133355	0.158329	0.999555	Ezh2
ENSMUSG00000028609.7	393.751	-0.146488	0.158385	0.999555	Magoh
ENSMUSG00000075000.12	912.2	-0.191699	0.158392	0.999555	Nrbf2
ENSMUSG00000026260.13	18182.9	-0.0996668	0.158402	0.999555	Ndufa10
ENSMUSG00000068874.14	611.673	-0.206834	0.158473	0.999555	Selenbp1
ENSMUSG00000040016.17	1947.93	-0.202512	0.158582	0.999555	Ptger3
ENSMUSG00000036199.10	4603.68	-0.0993354	0.158588	0.999555	Ndufa13
ENSMUSG00000056069.11	39.4738	0.585357	0.158903	0.999555	Otulinl
ENSMUSG00000057596.14	61.5721	0.522228	0.158957	0.999555	Trim30d
ENSMUSG00000048410.18	1729.5	0.0887439	0.159001	0.999555	Zfp407
ENSMUSG00000037773.15	344.951	0.136671	0.159008	0.999555	Pced1a
ENSMUSG00000040606.15	61.5642	0.306402	0.159013	0.999555	Kazn
ENSMUSG00000023259.18	487.469	0.138195	0.159153	0.999555	Slc26a6
ENSMUSG00000037712.18	3297.32	-0.0816918	0.15921	0.999555	Fermt2
ENSMUSG00000057193.9	496.255	0.126851	0.159326	0.999555	Slc44a2
ENSMUSG00000035237.8	15.6098	0.653921	0.15938	0.999555	Lcat
ENSMUSG00000049550.18	3021.35	-0.0863862	0.159401	0.999555	Clip1
ENSMUSG00000085929.3	47.0917	0.35646	0.159548	0.999555	Gm13421
ENSMUSG00000029020.14	15012	-0.0749143	0.159574	0.999555	Mfn2
ENSMUSG00000031258.5	58.7618	0.308209	0.159741	0.999555	Xkrx
ENSMUSG00000026209.16	1445.88	-0.115592	0.159941	0.999555	Dnpep
ENSMUSG00000023909.5	142.469	-0.182751	0.159962	0.999555	Paqr4
ENSMUSG00000084844.5	132.527	0.19908	0.160068	0.999555	Hoxb3os
ENSMUSG00000105758.3	9.65629	-0.781112	0.160107	0.999555	Mirlet7e
ENSMUSG00000028393.11	1572.26	-0.0946514	0.160185	0.999555	Alad
ENSMUSG00000042348.11	592.304	0.144191	0.1602	0.999555	Arl15
ENSMUSG00000046280.10	554.868	0.134575	0.160205	0.999555	She
ENSMUSG00000067586.5	329.65	0.170619	0.160232	0.999555	S1pr3
ENSMUSG00000038301.16	8147.08	0.0844327	0.160244	0.999555	Snx10
[truncated: 12,343 more rows]

## Sheet: Supplementary Table S2
Supplementary Table S2: RNA sequencing data of BAT of male chow-fed ATMBKO mice vs. WT littermates housed at thermoneutrality (30 °C).
ENSEMBL	baseMean	log2FoldChange	pvalue	padj	Genes
ENSMUSG00000051951.6	15.1532	0.176154	0.682572	0.999486	Xkr4
ENSMUSG00000025902.14	197.051	0.152699	0.512689	0.999486	Sox17
ENSMUSG00000103922.2	231.634	0.148237	0.556785	0.999486	Gm6123
ENSMUSG00000033845.14	1534.61	-0.0638228	0.690543	0.999486	Mrpl15
ENSMUSG00000025903.15	1733.07	-0.114196	0.510003	0.999486	Lypla1
ENSMUSG00000033813.16	1651.01	-0.167133	0.297761	0.999486	Tcea1
ENSMUSG00000033793.13	1812.59	-0.0458973	0.554024	0.999486	Atp6v1h
ENSMUSG00000025907.15	2558.5	-0.115731	0.352721	0.999486	Rb1cc1
ENSMUSG00000051285.18	5606.68	-0.150938	0.283535	0.999486	Pcmtd1
ENSMUSG00000103411.2	21.0516	0.402372	0.417508	0.999486	Gm18300
ENSMUSG00000061024.9	384.731	0.0142353	0.909813	0.999486	Rrs1
ENSMUSG00000025911.15	4618.13	-0.0323476	0.873708	0.999486	Adhfe1
ENSMUSG00000081441.4	37.5868	0.302035	0.247075	0.999486	Gm6161
ENSMUSG00000025912.17	40.1767	0.0427517	0.896769	0.999486	Mybl1
ENSMUSG00000045210.9	1538.43	0.146202	0.159137	0.999486	Vcpip1
ENSMUSG00000097893.10	13.0623	0.40711	0.447174	0.999486	Gm39590
ENSMUSG00000025915.15	930.377	0.0613289	0.679982	0.999486	Sgk3
ENSMUSG00000098234.9	211.862	-0.37403	0.107252	0.999486	Snhg6
ENSMUSG00000099032.3	22.2807	-0.230351	0.527778	0.999486	Tcf24
ENSMUSG00000025917.10	1240.38	0.0745539	0.452297	0.999486	Cops5
ENSMUSG00000056763.17	835.145	0.0760233	0.683728	0.999486	Cspp1
ENSMUSG00000067851.12	3374.45	-0.0207132	0.859322	0.999486	Arfgef1
ENSMUSG00000048960.14	5580.52	-0.12811	0.306797	0.999486	Prex2
ENSMUSG00000057715.14	501.627	-0.295278	0.228681	0.999486	A830018L16Rik
ENSMUSG00000016918.16	328.759	0.0842806	0.679987	0.999486	Sulf1
ENSMUSG00000025938.17	22.2032	0.767405	0.141756	0.999486	Slco5a1
ENSMUSG00000005886.15	2098.13	0.055461	0.390948	0.999486	Ncoa2
ENSMUSG00000025935.11	1477.28	-0.0334875	0.806706	0.999486	Tram1
ENSMUSG00000025937.7	4644.39	0.0664159	0.663905	0.999486	Lactb2
ENSMUSG00000025932.15	25.5847	-0.504225	0.146731	0.999486	Eya1
ENSMUSG00000025930.7	15.0857	0.0571572	0.922322	0.999486	Msc
ENSMUSG00000082193.2	106.929	-0.046057	0.825853	0.999486	Rpl5-ps1
ENSMUSG00000073737.4	51.8018	-0.321957	0.267047	0.999486	Gm10566
ENSMUSG00000025925.15	201.884	0.00994655	0.956162	0.999486	Terf1
ENSMUSG00000043716.14	4657.51	-0.0347474	0.827256	0.999486	Rpl7
ENSMUSG00000025921.8	478.71	0.0570337	0.688729	0.999486	Rdh10
ENSMUSG00000025920.20	1329.64	-0.196144	0.232476	0.999486	Stau2
ENSMUSG00000025939.20	1239.6	-0.0509405	0.688733	0.999486	Ube2w
ENSMUSG00000079658.10	1156.88	-0.0467286	0.755044	0.999486	Eloc
ENSMUSG00000025940.7	1887.41	-0.0545401	0.722938	0.999486	Tmem70
ENSMUSG00000025779.11	51.9695	0.0164787	0.951902	0.999486	Ly96
ENSMUSG00000042686.6	190.771	0.111978	0.516754	0.999486	Jph1
ENSMUSG00000067780.4	14.1978	0.624383	0.122488	0.999486	Pi15
ENSMUSG00000085125.8	15.0406	-0.382739	0.473001	0.999486	Gm16070
ENSMUSG00000025776.14	48.2901	-0.180581	0.601198	0.999486	Crispld1
ENSMUSG00000041859.11	189.284	0.352666	0.206853	0.999486	Mcm3
ENSMUSG00000025931.16	48.0056	-0.0919879	0.737566	0.999486	Paqr8
ENSMUSG00000041809.6	23.3099	0.571988	0.120363	0.999486	Efhc1
ENSMUSG00000041779.6	280.7	0.304485	0.266721	0.999486	Tram2
ENSMUSG00000025933.16	71.3052	0.44717	0.0589548	0.999486	Tmem14a
ENSMUSG00000025934.16	134.106	-0.303427	0.428752	0.999486	Gsta3
ENSMUSG00000028033.17	74.1343	-0.077494	0.760212	0.999486	Kcnq5
ENSMUSG00000082935.4	11.5126	0.0179174	0.967875	0.999486	Gm7658
ENSMUSG00000026158.12	359.425	-0.133723	0.30533	0.999486	Ogfrl1
ENSMUSG00000026155.14	1448.86	-0.130178	0.215499	0.999486	Smap1
ENSMUSG00000026154.5	278.383	-0.25283	0.266889	0.999486	Sdhaf4
ENSMUSG00000026153.16	584.789	-0.21401	0.0822178	0.999486	Fam135a
ENSMUSG00000026141.14	10.918	0.209538	0.673965	0.999486	Col19a1
ENSMUSG00000067736.3	76916.7	-0.244613	0.0947904	0.999486	Gm10222
ENSMUSG00000100862.2	448824	-0.204362	0.037665	0.999486	Atp6-ps
ENSMUSG00000073725.9	1392.08	-0.0536064	0.535212	0.999486	Lmbrd1
ENSMUSG00000099492.2	45.0231	-0.0528209	0.813557	0.999486	Gm5525
ENSMUSG00000100261.2	11.4135	0.0686263	0.89099	0.999486	Gm6473
ENSMUSG00000048874.16	3356.69	-0.0334531	0.699979	0.999486	Phf3
ENSMUSG00000026064.17	481.719	0.0980814	0.673132	0.999486	Ptp4a1
ENSMUSG00000117310.3	574.578	0.0246299	0.897834	0.999486	Ptp4a1
ENSMUSG00000086727.10	109.331	-0.0201502	0.949757	0.999486	Alyreffm1
ENSMUSG00000070960.5	107.836	-0.0883033	0.707183	0.999486	Gm19680
ENSMUSG00000026134.12	107.311	0.117921	0.564573	0.999486	Prim2
ENSMUSG00000004768.15	190.908	0.0992717	0.581981	0.999486	Rab23
ENSMUSG00000042215.9	207.789	0.120551	0.434509	0.999486	Bag2
ENSMUSG00000042197.14	1069.11	0.104861	0.495527	0.999486	Zfp451
ENSMUSG00000026131.22	12474.9	0.0137548	0.911278	0.999486	Dst
ENSMUSG00000042111.10	318.365	-0.256188	0.142642	0.999486	Ccdc115
ENSMUSG00000026127.14	906.592	0.023947	0.822166	0.999486	Imp4
ENSMUSG00000026126.16	207.824	0.110076	0.546934	0.999486	Ptpn18
ENSMUSG00000037509.22	24.7404	-0.302762	0.468432	0.999486	Arhgef4
ENSMUSG00000037503.13	2386.08	-0.0813549	0.523159	0.999486	Fam168b
ENSMUSG00000026123.12	1090.64	-0.149859	0.367584	0.999486	Plekhb2
ENSMUSG00000045216.8	931.465	0.0645282	0.508718	0.999486	Hs6st1
ENSMUSG00000037470.15	1655.17	0.122134	0.180782	0.999486	Uggt1
ENSMUSG00000047180.9	111.467	0.991	0.00783543	0.999486	Neurl3
ENSMUSG00000037447.17	243.495	1.06937	0.00846175	0.999486	Arid5a
ENSMUSG00000010453.13	2656.24	-0.144812	0.12165	0.999486	Kansl3
ENSMUSG00000001143.14	954.508	-0.00372765	0.96873	0.999486	Lman2l
ENSMUSG00000037408.11	140.894	0.0970473	0.697274	0.999486	Cnnm4
ENSMUSG00000001138.14	739.2	-0.123647	0.326523	0.999486	Cnnm3
ENSMUSG00000067653.13	19.8267	0.0115728	0.976423	0.999486	Ankrd23
ENSMUSG00000079610.10	152.068	-0.213354	0.262833	0.999486	Ankrd39
ENSMUSG00000026121.14	221.694	0.253783	0.139844	0.999486	Sema4c
ENSMUSG00000061518.12	14096.9	-0.08181	0.553787	0.999486	Cox5b
ENSMUSG00000037351.10	2229.22	-0.0498043	0.674092	0.999486	Actr1b
ENSMUSG00000026116.12	1932.29	0.0252238	0.74625	0.999486	Tmem131
ENSMUSG00000026114.15	21.3669	-0.0107598	0.975425	0.999486	Cnga3
ENSMUSG00000026113.18	791.923	0.120872	0.231544	0.999486	Inpp4a
ENSMUSG00000026112.8	8933.08	-0.0693721	0.653491	0.999486	Coa5
ENSMUSG00000026111.16	756.27	-0.0800396	0.645857	0.999486	Unc50
ENSMUSG00000026110.16	544.74	0.254233	0.218644	0.999486	Mgat4a
ENSMUSG00000103948.2	16.397	0.389524	0.498858	0.999486	4930594C11Rik
ENSMUSG00000060771.16	360.975	-0.0868392	0.536233	0.999486	Tsga10
ENSMUSG00000037216.6	432.146	-0.11203	0.453543	0.999486	Lipt1
ENSMUSG00000026088.16	179.19	-0.061939	0.756388	0.999486	Mitd1
ENSMUSG00000026087.12	3108.1	-0.164469	0.351575	0.999486	Mrpl30
ENSMUSG00000058407.13	974.674	-0.0419468	0.546141	0.999486	Txndc9
ENSMUSG00000026083.13	2094.07	-0.0643683	0.388024	0.999486	Eif5b
ENSMUSG00000026082.12	902.65	0.00314803	0.982413	0.999486	Rev1
ENSMUSG00000037138.19	70.1252	-0.56967	0.0432151	0.999486	Aff3
ENSMUSG00000048814.12	23.5072	0.214269	0.59103	0.999486	Lonrf2
ENSMUSG00000026078.11	666.635	-0.155944	0.234803	0.999486	Pdcl3
ENSMUSG00000073702.12	2364.64	-0.0491472	0.73457	0.999486	Rpl31
ENSMUSG00000003134.11	286.138	0.137238	0.532643	0.999486	Tbc1d8
ENSMUSG00000003135.16	435.387	-0.012004	0.921179	0.999486	Cnot11
ENSMUSG00000077704.3	12.408	0.265654	0.643442	0.999486	Snord89
ENSMUSG00000048234.14	447.177	0.222832	0.133561	0.999486	Rnf149
ENSMUSG00000026074.16	3017.59	0.105987	0.422757	0.999486	Map4k4
ENSMUSG00000026072.13	533.792	0.499236	0.307657	0.999486	Il1r1
ENSMUSG00000070942.9	226.993	-0.0504842	0.844679	0.999486	Il1rl2
ENSMUSG00000026069.16	48.7056	0.37511	0.277937	0.999486	Il1rl1
ENSMUSG00000026070.17	13.5906	0.380684	0.461903	0.999486	Il18r1
ENSMUSG00000026068.12	30.6354	1.62063	0.00637959	0.999486	Il18rap
ENSMUSG00000041945.13	176.01	-0.269023	0.154377	0.999486	Mfsd9
ENSMUSG00000079588.4	669.193	-0.0369891	0.882317	0.999486	Tmem182
ENSMUSG00000060679.15	1263.7	-0.12608	0.345248	0.999486	Mrps9
ENSMUSG00000070939.10	1328.84	0.000447668	0.995802	0.999486	Tgfbrap1
ENSMUSG00000010290.8	541.253	-0.0408753	0.718323	0.999486	AI597479
ENSMUSG00000008136.15	21.9968	0.987934	0.128044	0.999486	Fhl2
ENSMUSG00000066877.12	262.079	0.0531829	0.73694	0.999486	Nck2
ENSMUSG00000057363.13	513.552	0.111212	0.321204	0.999486	Uxs1
ENSMUSG00000041763.15	2130.54	0.0140194	0.833158	0.999486	Tpp2
ENSMUSG00000091844.3	9.9578	0.184567	0.745381	0.999486	Ccdc168
ENSMUSG00000026049.12	71.6354	-0.0408729	0.870307	0.999486	Tex30
ENSMUSG00000026047.14	200.423	0.180945	0.327839	0.999486	Poglut2
ENSMUSG00000041684.12	658.405	-0.159563	0.431792	0.999486	Bivm
ENSMUSG00000026048.17	691.755	-0.0555401	0.696802	0.999486	Ercc5
ENSMUSG00000056870.10	280.723	-0.614138	0.0651773	0.999486	Gulp1
ENSMUSG00000026043.19	14912.9	0.0314187	0.922918	0.999486	Col3a1
ENSMUSG00000026042.17	1431.15	0.128695	0.656412	0.999486	Col5a2
ENSMUSG00000025995.17	553.313	-0.0530936	0.743638	0.999486	Wdr75
ENSMUSG00000025993.11	615.258	0.199199	0.573067	0.999486	Slc40a1
ENSMUSG00000041144.13	59.4264	-0.140574	0.63648	0.999486	Dnah7b
ENSMUSG00000025986.7	395.709	-0.0436611	0.764238	0.999486	Slc39a10
ENSMUSG00000100033.2	19.7982	0.233835	0.544891	0.999486	Gm8337
ENSMUSG00000026109.15	54.9703	-0.307979	0.341938	0.999486	Tmeff2
ENSMUSG00000045954.8	4396.19	-0.183241	0.275461	0.999486	Cavin2
ENSMUSG00000026107.12	4080.75	0.449811	0.0725877	0.999486	Nabp1
ENSMUSG00000018417.15	1113.38	0.14208	0.367262	0.999486	Myo1b
ENSMUSG00000062939.12	11.4465	0.807649	0.184674	0.999486	Stat4
ENSMUSG00000109599.2	20.1927	-0.0043672	0.99149	0.999486	Gm31812
ENSMUSG00000026104.15	971.192	-0.0505594	0.801307	0.999486	Stat1
ENSMUSG00000026103.15	1600.88	-0.0283559	0.797927	0.999486	Gls
ENSMUSG00000002881.15	2149.99	-0.0501421	0.687552	0.999486	Nab1
ENSMUSG00000043015.16	47.1345	0.133563	0.668192	0.999486	Nemp2
ENSMUSG00000041439.16	163.735	-0.116692	0.537635	0.999486	Mfsd6
ENSMUSG00000026102.10	752.503	-0.130663	0.290714	0.999486	Inpp1
ENSMUSG00000041426.13	5983.41	-0.0686933	0.675767	0.999486	Hibch
ENSMUSG00000043629.13	18.2062	-0.530907	0.386498	0.999486	1700019D03Rik
ENSMUSG00000026098.14	150.621	-0.310569	0.0203022	0.999486	Pms1
ENSMUSG00000026097.10	198.673	-0.34578	0.199254	0.999486	Ormdl1
ENSMUSG00000026096.15	175.034	-0.0339571	0.815905	0.999486	Osgepl1
ENSMUSG00000026095.16	124.377	-0.0321719	0.876949	0.999486	Asnsd1
ENSMUSG00000026094.15	596.763	0.0740659	0.666626	0.999486	Stk17b
ENSMUSG00000042807.16	491.183	-0.129082	0.619815	0.999486	Hecw2
ENSMUSG00000041303.8	870.083	-0.0538821	0.599329	0.999486	Gtf3c3
ENSMUSG00000073678.5	197.508	0.0854584	0.690503	0.999486	Pgap1
ENSMUSG00000052331.15	782.36	0.0530569	0.706366	0.999486	Ankrd44
ENSMUSG00000025982.14	5724.26	0.0403119	0.702549	0.999486	Sf3b1
ENSMUSG00000025981.14	1057.31	0.178299	0.37361	0.999486	Coq10b
ENSMUSG00000101122.2	48.6092	0.583945	0.172549	0.999486	Gm17971
ENSMUSG00000025980.15	11744	0.00284702	0.978257	0.999486	Hspd1
ENSMUSG00000073676.5	2099.4	-0.0485421	0.785207	0.999486	Hspe1
ENSMUSG00000025979.14	912.949	0.0316755	0.781651	0.999486	Mob4
ENSMUSG00000025978.15	46.2414	0.27959	0.250465	0.999486	Rftn2
ENSMUSG00000046994.10	451.675	0.0634943	0.639165	0.999486	Mars2
ENSMUSG00000100215.2	22.9304	-0.0826223	0.810985	0.999486	Gm8292
ENSMUSG00000038349.11	119.06	-0.119982	0.67027	0.999486	Plcl1
ENSMUSG00000038331.16	55.6024	0.121421	0.61287	0.999486	Satb2
ENSMUSG00000038323.4	139.222	-0.197754	0.209978	0.999486	1700066M21Rik
ENSMUSG00000048495.17	187.337	-0.055198	0.679159	0.999486	Tyw5
ENSMUSG00000025971.7	550.834	-0.111814	0.230737	0.999486	Maip1
ENSMUSG00000038305.16	47.5061	0.131992	0.630351	0.999486	Spats2l
ENSMUSG00000054770.17	427.782	0.00874272	0.969127	0.999486	Kctd18
ENSMUSG00000026039.10	286.357	0.203206	0.351651	0.999486	Sgo2a
ENSMUSG00000063558.5	6388.54	0.0340538	0.81328	0.999486	Aox1
ENSMUSG00000051223.15	3062.56	0.0260296	0.858273	0.999486	Bzw1
ENSMUSG00000026034.18	2284.07	-0.190734	0.236089	0.999486	Clk1
ENSMUSG00000026035.16	279.596	0.00522976	0.969162	0.999486	Ppil3
ENSMUSG00000026036.18	408.071	-0.0374156	0.74216	0.999486	Nif3l1
ENSMUSG00000026037.15	786.003	-0.182446	0.243571	0.999486	Orc2
ENSMUSG00000038174.15	3710.13	-0.114607	0.440295	0.999486	Hycc2
ENSMUSG00000026032.9	4483.25	-0.0981037	0.542798	0.999486	Ndufb3
ENSMUSG00000047528.14	109.896	-0.370565	0.142423	0.999486	Flacc1
ENSMUSG00000121483.1	100.924	0.119614	0.562537	0.999486	Gm20257
ENSMUSG00000026031.16	2686.16	0.0565209	0.669937	0.999486	Cflar
ENSMUSG00000026029.15	407.727	0.287617	0.126552	0.999486	Casp8
ENSMUSG00000026028.13	2464.23	0.0221347	0.844945	0.999486	Trak2
ENSMUSG00000026027.14	2027.36	0.0509278	0.560757	0.999486	Stradb
ENSMUSG00000038079.15	76.3316	-0.228445	0.245484	0.999486	Tmem237
ENSMUSG00000079550.10	12.3123	-0.29529	0.520905	0.999486	Mpp4
ENSMUSG00000026024.15	671.799	0.112969	0.41526	0.999486	Als2
ENSMUSG00000041075.9	791.881	0.0791945	0.610344	0.999486	Fzd7
ENSMUSG00000047361.17	15.5304	-0.325839	0.451094	0.999486	Gm973
ENSMUSG00000026021.16	1197.59	-0.0554686	0.765266	0.999486	Sumo1
ENSMUSG00000026020.10	616.963	0.243613	0.12348	0.999486	Nop58
ENSMUSG00000119961.1	38.9214	0.0293999	0.919574	0.999486	B430105G09Rik
ENSMUSG00000067336.7	5606.58	-0.00490163	0.957807	0.999486	Bmpr2
ENSMUSG00000041040.13	1025.07	0.134162	0.390889	0.999486	Fam117b
ENSMUSG00000026019.16	397.138	0.0092889	0.934368	0.999486	Wdr12
ENSMUSG00000026017.14	529.469	0.00685588	0.969787	0.999486	Carf
ENSMUSG00000082609.2	45.043	0.0233197	0.923785	0.999486	Gm15464
ENSMUSG00000073664.12	5337.51	-0.0238808	0.754926	0.999486	Nbeal1
ENSMUSG00000049439.14	376.203	-0.0298812	0.81903	0.999486	Cyp20a1
ENSMUSG00000026782.16	551.268	0.051678	0.75345	0.999486	Abi2
ENSMUSG00000026014.16	2843.76	0.0100823	0.926171	0.999486	Raph1
ENSMUSG00000026012.3	16.2917	0.0515274	0.923178	0.999486	Cd28
ENSMUSG00000081382.2	22.9175	0.0819693	0.807069	0.999486	Rpl18-ps1
ENSMUSG00000052062.15	493.178	-0.0699363	0.500563	0.999486	Pard3b
ENSMUSG00000025969.16	6397.7	0.174664	0.0860126	0.999486	Nrp2
ENSMUSG00000040865.17	2483.04	0.034832	0.697935	0.999486	Ino80d
ENSMUSG00000084799.9	98.9436	-0.106539	0.702552	0.999486	Ino80dos
ENSMUSG00000025968.17	18763.3	-0.0804908	0.541744	0.999486	Ndufs1
ENSMUSG00000025967.17	1991.98	0.00603638	0.971843	0.999486	Eef1b2
ENSMUSG00000027520.17	30.9052	-0.229308	0.542347	0.999486	Zdbf2
ENSMUSG00000025964.16	381.096	-0.0995997	0.618116	0.999486	Adam23
ENSMUSG00000025962.16	446.307	-0.0672256	0.749478	0.999486	Fastkd2
ENSMUSG00000025959.14	612.155	0.369089	0.0898875	0.999486	Klf7
ENSMUSG00000025958.15	1201.1	-0.00428742	0.963018	0.999486	Creb1
ENSMUSG00000025956.11	185.444	-0.150998	0.404827	0.999486	Mettl21a
ENSMUSG00000070871.11	318.622	0.0565995	0.753769	0.999486	Ccnyl1
ENSMUSG00000045005.10	215.971	0.157026	0.303167	0.999486	Fzd5
ENSMUSG00000051344.14	412.987	0.145537	0.382228	0.999486	Plekhm3
ENSMUSG00000084416.4	434.067	0.0469742	0.787145	0.999486	Rpl10a-ps1
ENSMUSG00000025950.17	7233.02	7.76636e-05	0.99953	0.999733	Idh1
ENSMUSG00000025949.17	2298.34	0.00610954	0.957927	0.999486	Pikfyve
ENSMUSG00000015222.19	147.228	-0.146465	0.486003	0.999486	Map2
ENSMUSG00000026005.16	1739.24	-0.0638198	0.608706	0.999486	Rpe
ENSMUSG00000026004.16	831.901	-0.0864798	0.573947	0.999486	Kansl1l
ENSMUSG00000082057.2	16.169	-0.440958	0.378902	0.999486	Gm15789
ENSMUSG00000026003.6	48739.7	-0.110025	0.513442	0.999486	Acadl
ENSMUSG00000082769.4	93.4625	-0.320401	0.221556	0.999486	Gm15793
ENSMUSG00000061816.16	1330.97	-0.0505034	0.760185	0.999486	Myl1
ENSMUSG00000026000.17	723.51	-0.0912157	0.44984	0.999486	Lancl1
ENSMUSG00000062209.16	794.504	-0.145504	0.379475	0.999486	Erbb4
ENSMUSG00000025997.14	945.896	-0.00183174	0.986391	0.999486	Ikzf2
ENSMUSG00000026196.8	32.4244	0.367126	0.478725	0.999486	Bard1
ENSMUSG00000026192.14	1029.56	-0.0370543	0.777524	0.999486	Atic
ENSMUSG00000026193.16	1671.9	0.160048	0.560383	0.999486	Fn1
ENSMUSG00000039395.9	110.728	-0.100726	0.780078	0.999486	Mreg
ENSMUSG00000118839.1	18.0112	-0.249115	0.644506	0.999486	Gm25360
ENSMUSG00000119668.1	158.696	-0.373177	0.145674	0.999486	Gm23472
ENSMUSG00000119873.1	159.833	-0.34752	0.152719	0.999486	Gm24497
ENSMUSG00000118790.1	176.977	-0.414752	0.126921	0.999486	Gm25939
ENSMUSG00000026189.14	379.752	-0.09824	0.670923	0.999486	Pecr
ENSMUSG00000026187.10	160.124	-0.0101191	0.953611	0.999486	Xrcc5
ENSMUSG00000039354.17	460.808	0.000139925	0.998837	0.999512	Smarcal1
ENSMUSG00000046330.11	1981.19	0.04465	0.815627	0.999486	Rpl37a
ENSMUSG00000026185.9	3297.01	-0.35698	0.016089	0.999486	Igfbp5
ENSMUSG00000055322.17	45867	-0.102203	0.463378	0.999486	Tns1
ENSMUSG00000061815.12	171.978	0.291536	0.280225	0.999486	Rufy4
ENSMUSG00000006304.15	2140.22	0.0842607	0.600997	0.999486	Arpc2
ENSMUSG00000006299.14	2166.14	-0.173309	0.167482	0.999486	Aamp
ENSMUSG00000026179.15	1907.75	-0.182982	0.403887	0.999486	Pnkd
ENSMUSG00000006301.18	1842.6	-0.0448807	0.792986	0.999486	Tmbim1
ENSMUSG00000026177.12	256.142	0.815343	0.150506	0.999486	Slc11a1
ENSMUSG00000026176.14	2526.08	-0.151157	0.26563	0.999486	Ctdsp1
ENSMUSG00000026175.13	24.1102	0.606143	0.0945243	0.999486	Vil1
ENSMUSG00000033364.14	738.308	0.182007	0.0634555	0.999486	Usp37
ENSMUSG00000026174.10	615.651	0.0386161	0.685921	0.999486	Cnot9
ENSMUSG00000026135.18	851.079	0.148479	0.331901	0.999486	Zfp142
ENSMUSG00000026172.13	604.336	-0.135833	0.3959	0.999486	Bcs1l
ENSMUSG00000026171.13	371.647	0.0333461	0.777585	0.999486	Rnf25
ENSMUSG00000033276.19	71.3316	-0.0788903	0.790155	0.999486	Stk36
ENSMUSG00000033257.15	668	0.0746156	0.633359	0.999486	Ttll4
ENSMUSG00000026170.7	1319.6	-0.0366107	0.83143	0.999486	Cyp27a1
ENSMUSG00000006542.14	10.7568	-0.157535	0.837405	0.999486	Prkag3
ENSMUSG00000033227.8	8.82337	-0.471585	0.459288	0.999486	Wnt6
ENSMUSG00000026162.9	143.925	0.0403972	0.817282	0.999486	Nhej1
ENSMUSG00000033159.15	921.399	-0.0207911	0.862498	0.999486	Cnppd1
ENSMUSG00000049339.17	1629.05	-0.0366812	0.800346	0.999486	Retreg2
ENSMUSG00000026197.13	276.246	-0.103086	0.467543	0.999486	Zfand2b
ENSMUSG00000026198.16	32.5042	0.0495419	0.875896	0.999486	Abcb6
ENSMUSG00000033124.17	734.941	0.0507749	0.576881	0.999486	Atg9a
ENSMUSG00000026199.19	501.346	-0.000850814	0.996255	0.999486	Ankzf1
ENSMUSG00000026200.14	203.451	0.0443864	0.792325	0.999486	Glb1l
ENSMUSG00000026201.13	872.513	0.0213835	0.853093	0.999486	Stk16
ENSMUSG00000026202.14	547.816	0.132732	0.512412	0.999486	Tuba4a
ENSMUSG00000026203.17	1922.73	-0.0301254	0.759506	0.999486	Dnajb2
ENSMUSG00000026209.16	1607.56	-0.0342187	0.833231	0.999486	Dnpep
ENSMUSG00000026208.10	925.577	-0.204888	0.285005	0.999486	Des
ENSMUSG00000085653.9	10.2815	-0.0992347	0.857813	0.999486	Gm15179
ENSMUSG00000026207.17	261.533	0.241916	0.149664	0.999486	Speg
ENSMUSG00000033021.17	922.108	-0.0150211	0.897989	0.999486	Gmppa
ENSMUSG00000032997.17	270.455	-0.111908	0.543271	0.999486	Chpf
ENSMUSG00000026211.19	120.705	-0.0433978	0.838594	0.999486	Obsl1
ENSMUSG00000051703.15	9.42314	-0.00696102	0.990716	0.999486	Tmem198
ENSMUSG00000026213.16	374.889	-0.00972887	0.952768	0.999486	Stk11ip
ENSMUSG00000006576.17	187.457	0.144938	0.423588	0.999486	Slc4a3
ENSMUSG00000026235.15	92.8172	-0.132809	0.632484	0.999486	Epha4
ENSMUSG00000026245.17	1081.95	0.0412422	0.741437	0.999486	Farsb
ENSMUSG00000012187.14	165.624	0.120407	0.509207	0.999486	Mogat1
ENSMUSG00000032883.16	1629.07	0.231173	0.200748	0.999486	Acsl3
ENSMUSG00000079470.9	980.602	0.183694	0.483159	0.999486	Utp14b
ENSMUSG00000099377.2	21.5028	0.302439	0.369824	0.999486	Gm6159
ENSMUSG00000054702.15	20.7109	-0.116347	0.799789	0.999486	Ap1s3
ENSMUSG00000073643.12	1166.26	0.176068	0.321144	0.999486	Wdfy1
ENSMUSG00000026248.10	678.391	-0.0904081	0.574723	0.999486	Mrpl44
ENSMUSG00000026249.11	677.878	-0.12323	0.307029	0.999486	Serpine2
ENSMUSG00000004364.15	3227.41	-0.0539789	0.570586	0.999486	Cul3
ENSMUSG00000038608.16	680.632	0.381437	0.253741	0.999486	Dock10
ENSMUSG00000055980.3	2355.66	-0.209973	0.286651	0.999486	Irs1
ENSMUSG00000026142.16	588.768	0.132225	0.339006	0.999486	Rhbdd1
ENSMUSG00000067158.10	99.6556	-0.545839	0.0209371	0.999486	Col4a4
ENSMUSG00000079465.9	53.3776	-0.283721	0.339674	0.999486	Col4a3
ENSMUSG00000026150.15	2303.61	-0.0898066	0.328422	0.999486	Mff
ENSMUSG00000026159.14	1525.14	0.0182514	0.853473	0.999486	Agfg1
ENSMUSG00000045658.17	1211	-0.139732	0.275013	0.999486	Pid1
ENSMUSG00000098851.3	11.557	0.659651	0.131921	0.999486	Mir6353
ENSMUSG00000026219.15	5340.23	0.0468457	0.498094	0.999486	Trip12
ENSMUSG00000073633.10	122.843	-0.333533	0.0817844	0.999486	Fbxo36
ENSMUSG00000064281.8	17.636	0.273427	0.456227	0.999486	Rpl19-ps1
ENSMUSG00000070034.14	155.486	0.419794	0.224051	0.999486	Sp110
ENSMUSG00000070031.12	157.457	-0.0777154	0.83863	0.999486	Sp140
ENSMUSG00000026222.17	676.626	0.196583	0.381721	0.999486	Sp100
ENSMUSG00000052760.17	57.6978	0.538391	0.107572	0.999486	A630001G21Rik
ENSMUSG00000036707.17	4292.24	-0.0920939	0.431394	0.999486	Cab39
ENSMUSG00000026223.16	886.929	0.0899304	0.563219	0.999486	Itm2c
ENSMUSG00000099342.2	88.5261	-0.282341	0.0992894	0.999486	Gm18180
ENSMUSG00000026227.12	14.1641	-0.013002	0.981904	0.999486	2810459M11Rik
ENSMUSG00000026229.18	3403.16	0.187705	0.148906	0.999486	Psmd1
ENSMUSG00000062590.14	147.669	-0.000201323	0.998905	0.999524	Armc9
ENSMUSG00000026234.13	4623.59	0.00086691	0.992627	0.999486	Ncl
ENSMUSG00000026238.15	4606.87	-0.0458208	0.768537	0.999486	Ptma
ENSMUSG00000026239.15	212.51	-0.110239	0.585726	0.999486	Pde6d
ENSMUSG00000026240.13	321.594	-0.0194226	0.891359	0.999486	Cops7b
ENSMUSG00000053333.16	433.798	-0.00246318	0.985991	0.999486	Dis3l2
ENSMUSG00000084106.5	385.093	0.0615824	0.676346	0.999486	Gm6136
ENSMUSG00000026254.18	1595.93	0.0126183	0.90075	0.999486	Eif4e2
ENSMUSG00000026255.16	35.2913	-0.63375	0.223834	0.999486	Efhd1
ENSMUSG00000048000.16	1878.29	0.00960611	0.925487	0.999486	Gigyf2
ENSMUSG00000026259.15	85.8889	0.192204	0.530213	0.999486	Ngef
ENSMUSG00000026288.15	398.061	0.65748	0.0612818	0.999486	Inpp5d
ENSMUSG00000026289.16	1399.1	-0.0288326	0.7823	0.999486	Atg16l1
ENSMUSG00000087968.3	391.21	-0.927462	0.000318768	0.393573	Gm25395
ENSMUSG00000089281.3	58.6476	-0.693112	0.0237049	0.999486	Scarna6
ENSMUSG00000056055.15	30.7619	0.377773	0.36381	0.999486	Sag
ENSMUSG00000070738.11	10631.6	0.0221929	0.870593	0.999486	Dgkd
ENSMUSG00000101942.2	14.9501	0.0167209	0.967147	0.999486	Gm19582
ENSMUSG00000005501.15	1294.83	-0.140824	0.119367	0.999486	Usp40
ENSMUSG00000090124.8	39.9034	0.38461	0.314444	0.999486	Ugt1a7c
ENSMUSG00000090145.8	67.2708	0.0947557	0.700073	0.999486	Ugt1a6b
ENSMUSG00000084195.3	31.6498	-0.522018	0.279838	0.999486	Gm15372
ENSMUSG00000054545.18	30.2862	-0.215031	0.477176	0.999486	Ugt1a6a
ENSMUSG00000082513.2	25.0938	-0.0501679	0.905624	0.999486	Gm15374
ENSMUSG00000082677.2	22.27	-0.00796867	0.983524	0.999486	Gm15371
ENSMUSG00000089943.2	27.5087	-0.22284	0.679102	0.999486	Ugt1a5
ENSMUSG00000081488.2	14.6507	-0.353292	0.504018	0.999486	Gm15368
ENSMUSG00000083277.2	15.733	0.327622	0.427603	0.999486	Gm15376
ENSMUSG00000090171.2	19.6959	-0.0679668	0.903779	0.999486	Ugt1a2
ENSMUSG00000081984.4	34.6725	0.12598	0.737614	0.999486	Dnajb3
ENSMUSG00000089960.2	10.7225	0.529214	0.334066	0.999486	Ugt1a1
ENSMUSG00000044783.17	844.616	0.212057	0.166527	0.999486	A730008H23Rik
ENSMUSG00000049866.13	106.355	0.41335	0.360289	0.999486	Arl4c
ENSMUSG00000036206.13	586.963	-0.187143	0.132305	0.999486	Sh3bp4
ENSMUSG00000055013.17	1030.93	-0.0466619	0.621295	0.999486	Agap1
ENSMUSG00000044337.6	485.847	0.233612	0.499952	0.999486	Ackr3
ENSMUSG00000034432.12	997.556	0.0259617	0.846276	0.999486	Cops8
ENSMUSG00000048126.17	8170.08	0.257208	0.437047	0.999486	Col6a3
ENSMUSG00000026303.7	65.1159	-0.0376944	0.886335	0.999486	Mlph
ENSMUSG00000026304.14	16.2088	0.0789697	0.877191	0.999486	Rab17
ENSMUSG00000026305.16	633.258	0.451018	0.105725	0.999486	Lrrfip1
ENSMUSG00000034353.15	9.90796	-0.131709	0.837934	0.999486	Ramp1
ENSMUSG00000034343.15	1147.62	0.0003381	0.997045	0.999486	Ube2f
ENSMUSG00000026307.13	430.555	0.127231	0.226971	0.999486	Scly
ENSMUSG00000026309.15	805.374	0.0417038	0.640221	0.999486	Ilkap
ENSMUSG00000067071.9	202.847	-0.204548	0.303857	0.999486	Hes6
ENSMUSG00000055866.10	2004.15	0.186888	0.21225	0.999486	Per2
ENSMUSG00000034292.14	249.418	0.189171	0.178686	0.999486	Traf3ip1
ENSMUSG00000026311.17	397.433	-0.0728543	0.71303	0.999486	Asb1
ENSMUSG00000007805.5	58.9863	-0.54143	0.0950313	0.999486	Twist2
ENSMUSG00000026313.17	1055.51	0.0993786	0.485856	0.999486	Hdac4
ENSMUSG00000026260.13	19141.3	-0.0256874	0.842087	0.999486	Ndufa10
ENSMUSG00000073616.11	1880.35	-0.160356	0.493215	0.999486	Cops9
ENSMUSG00000034220.8	189.101	0.144424	0.551179	0.999486	Gpc1
ENSMUSG00000034212.15	38.2114	-0.408206	0.304845	0.999486	Ankmy1
ENSMUSG00000047067.8	429.944	-0.330654	0.259093	0.999486	Dusp28
ENSMUSG00000097251.3	34.3065	-0.151863	0.673707	0.999486	5033417F24Rik
ENSMUSG00000026269.15	2332.41	-0.113035	0.326816	0.999486	Rnpepl1
ENSMUSG00000100632.2	11.0041	0.927546	0.0538979	0.999486	9430060I03Rik
ENSMUSG00000026270.12	252.251	-0.146695	0.328339	0.999486	Capn10
ENSMUSG00000026271.16	79.4	1.87279	0.0131573	0.999486	Gpr35
ENSMUSG00000014602.16	15.2026	0.562326	0.361702	0.999486	Kif1a
ENSMUSG00000047793.14	660.45	-0.0912029	0.61199	0.999486	Sned1
ENSMUSG00000026273.14	496.003	-0.250344	0.117069	0.999486	Mterf4
ENSMUSG00000026274.12	82.1363	0.1987	0.542764	0.999486	Pask
ENSMUSG00000026275.14	728.143	0.0202468	0.830596	0.999486	Ppp1r7
ENSMUSG00000034088.16	12699.3	-0.0751637	0.588036	0.999486	Hdlbp
ENSMUSG00000026276.21	264.593	0.0748937	0.782979	0.999486	Septin2
ENSMUSG00000034066.14	658.107	-0.241745	0.200846	0.999486	Farp2
ENSMUSG00000026277.15	1278.68	0.00615933	0.953619	0.999486	Stk25
ENSMUSG00000026278.15	74.6287	-0.179606	0.517046	0.999486	Bok
ENSMUSG00000026279.15	689.145	-0.176172	0.352721	0.999486	Thap4
ENSMUSG00000026280.18	1045.46	0.0209558	0.815296	0.999486	Atg4b
ENSMUSG00000026281.16	529.506	-0.0480489	0.6606	0.999486	Dtymk
ENSMUSG00000026283.14	432.857	0.0883407	0.521433	0.999486	Ing5
ENSMUSG00000073609.10	1723.9	-0.0133656	0.917136	0.999486	D2hgdh
ENSMUSG00000101660.2	165.715	-0.0411225	0.800991	0.999486	Gm18666
ENSMUSG00000100347.2	175.98	-0.054936	0.752494	0.999486	Gm7895
ENSMUSG00000051185.10	483.188	-0.280813	0.0934847	0.999486	Fam174a
ENSMUSG00000081051.5	464.959	0.0351952	0.809354	0.999486	Gm15427
ENSMUSG00000040710.11	680.491	-0.010537	0.958238	0.999486	St8sia4
ENSMUSG00000044768.17	407.452	0.468247	0.0363922	0.999486	Macir
ENSMUSG00000040648.16	571.51	-0.104901	0.371212	0.999486	Ppip5k2
ENSMUSG00000026333.15	137.388	0.000844323	0.996522	0.999486	Gin1
ENSMUSG00000026335.17	909.014	0.0463275	0.672162	0.999486	Pam
ENSMUSG00000089706.9	49.9885	0.328504	0.311025	0.999486	B230216N24Rik
ENSMUSG00000047496.7	3183.44	0.0686215	0.735529	0.999486	Rnf152
ENSMUSG00000097482.4	60.3971	-0.758807	0.00433202	0.999486	Gm17634
ENSMUSG00000056536.15	818.033	-0.00146623	0.989048	0.999486	Pign
ENSMUSG00000026319.14	892.848	0.0182809	0.900406	0.999486	Relch
ENSMUSG00000026321.9	216.224	0.573081	0.116053	0.999486	Tnfrsf11a
ENSMUSG00000099843.3	312.242	-0.0735294	0.650241	0.999486	Gm7160
ENSMUSG00000038866.16	2087.35	0.0736392	0.507705	0.999486	Zcchc2
ENSMUSG00000044340.8	1215.77	0.0275098	0.812172	0.999486	Phlpp1
ENSMUSG00000057329.8	209.18	-0.0422778	0.827787	0.999486	Bcl2
ENSMUSG00000009905.6	1347.97	-0.175885	0.134102	0.999486	Kdsr
ENSMUSG00000009907.18	1585.06	0.0282617	0.726601	0.999486	Vps4b
ENSMUSG00000026315.14	91.6739	0.2445	0.350944	0.999486	Serpinb8
ENSMUSG00000047216.9	184.677	-0.475245	0.039889	0.999486	Cdh19
ENSMUSG00000038702.7	157.504	-0.173468	0.281732	0.999486	Dsel
ENSMUSG00000026374.15	1178.83	-0.00557809	0.946119	0.999486	Tsn
ENSMUSG00000026377.13	445.827	0.123189	0.386287	0.999486	Nifk
ENSMUSG00000064302.15	1813.55	0.0575388	0.450436	0.999486	Clasp1
ENSMUSG00000026380.11	38.5657	0.678038	0.0250913	0.999486	Tfcp2l1
ENSMUSG00000048402.15	32.7645	-0.728838	0.123573	0.999486	Gli2
ENSMUSG00000037035.6	239.112	0.0980935	0.746101	0.999486	Inhbb
ENSMUSG00000004451.15	1136.9	0.0483693	0.752423	0.999486	Ralb
ENSMUSG00000098923.2	272.1	0.0964069	0.559406	0.999486	Tmem185b
ENSMUSG00000026383.15	613.823	-0.04675	0.667532	0.999486	Epb41l5
ENSMUSG00000026384.14	5360.83	-0.112696	0.546448	0.999486	Ptpn4
ENSMUSG00000036975.6	377.28	-0.0800938	0.585273	0.999486	Tmem177
ENSMUSG00000036962.13	23.8936	-0.319115	0.415656	0.999486	Cfap221
ENSMUSG00000026387.16	151.761	0.221479	0.380954	0.999486	Sctr
ENSMUSG00000050777.8	616.391	-0.28336	0.200275	0.999486	Tmem37
ENSMUSG00000026385.17	33231	-0.0335271	0.779543	0.999486	Dbi
ENSMUSG00000026388.16	33.2309	-0.353186	0.15711	0.999486	3110009E18Rik
ENSMUSG00000026389.17	440.23	-0.298418	0.112766	0.999486	Steap3
ENSMUSG00000058665.9	26.4002	-0.26851	0.503852	0.999486	En1
ENSMUSG00000003721.15	686.541	-0.108867	0.448972	0.999486	Insig2
ENSMUSG00000026339.19	723.087	-0.135565	0.226295	0.999486	Ccdc93
ENSMUSG00000001674.12	502.088	-0.0857899	0.575173	0.999486	Ddx18
ENSMUSG00000026341.17	4044.72	0.13901	0.394543	0.999486	Actr3
ENSMUSG00000026342.11	844.975	-0.125671	0.529548	0.999486	Slc35f5
ENSMUSG00000026344.10	17.3707	-0.532785	0.27432	0.999486	Lypd1
ENSMUSG00000049690.16	49.5071	0.274048	0.186076	0.999486	Nckap5
ENSMUSG00000036155.14	687.3	0.499453	0.00633552	0.999486	Mgat5
ENSMUSG00000099471.2	185.041	-0.274032	0.149883	0.999486	Gm8451
ENSMUSG00000026349.15	2276.65	-0.0587348	0.753089	0.999486	Ccnt2
ENSMUSG00000036104.13	2162.76	-0.0697832	0.433753	0.999486	Rab3gap1
ENSMUSG00000036086.17	227.747	-0.0593875	0.676436	0.999486	Zranb3
ENSMUSG00000058603.11	370.031	-0.0533896	0.640486	0.999486	Rpl28-ps1
ENSMUSG00000056211.14	2777.29	-0.0269704	0.812153	0.999486	R3hdm1
ENSMUSG00000026353.10	2470.84	0.0997116	0.470973	0.999486	Ubxn4
ENSMUSG00000026355.12	242.868	0.454682	0.161861	0.999486	Mcm6
ENSMUSG00000026356.16	1996.93	-0.0930584	0.549261	0.999486	Dars1
ENSMUSG00000045382.7	120.716	0.647645	0.0733897	0.999486	Cxcr4
ENSMUSG00000026399.13	158.175	-0.508428	0.0157449	0.999486	Cd55
ENSMUSG00000026409.15	356.634	0.0529781	0.771371	0.999486	Pfkfb2
ENSMUSG00000046404.6	415.18	0.036298	0.813058	0.999486	Yod1
ENSMUSG00000042510.8	124.73	-0.063304	0.804026	0.999486	AA986860
ENSMUSG00000016528.11	3553.52	-0.194693	0.337627	0.999486	Mapkapk2
ENSMUSG00000088705.3	9.99589	0.132548	0.812191	0.999486	Gm25549
ENSMUSG00000026427.17	649.267	-0.0506647	0.675588	0.999486	Eif2d
ENSMUSG00000026430.17	67.8852	0.520797	0.266259	0.999486	Rassf5
ENSMUSG00000042349.14	123.215	0.470184	0.218137	0.999486	Ikbke
ENSMUSG00000026425.16	990.563	0.102487	0.554499	0.999486	Srgap2
ENSMUSG00000055184.5	17.4183	-0.176699	0.652124	0.999486	Fam72a
ENSMUSG00000052688.13	288.84	0.605485	0.28947	0.999486	Rab7b
ENSMUSG00000042251.13	927.111	0.0403505	0.77022	0.999486	Pm20d1
ENSMUSG00000013275.10	1412.99	0.0937908	0.488117	0.999486	Slc41a1
ENSMUSG00000026433.14	175.089	-0.109607	0.467383	0.999486	Rab29
ENSMUSG00000026434.13	3875.1	-0.0158612	0.860264	0.999486	Nucks1
ENSMUSG00000026435.16	12.2429	-0.421059	0.387508	0.999486	Slc45a3
ENSMUSG00000026436.16	3657.82	0.0721349	0.385941	0.999486	Elk4
ENSMUSG00000026437.13	162.725	-0.100865	0.573247	0.999486	Cdk18
ENSMUSG00000009772.16	96.6309	0.871015	0.0122689	0.999486	Nuak2
ENSMUSG00000100658.3	43.3586	0.798513	0.0207377	0.999486	F730311O21Rik
ENSMUSG00000042066.17	153.321	-0.130001	0.38079	0.999486	Tmcc2
ENSMUSG00000042046.16	794.045	-0.0708086	0.43547	0.999486	Dstyk
ENSMUSG00000097760.3	38.6138	0.148852	0.627718	0.999486	6030442K20Rik
ENSMUSG00000026439.15	691.632	0.0398193	0.691743	0.999486	Rbbp5
ENSMUSG00000048174.3	62.5016	-0.465868	0.0634603	0.999486	Tmem81
ENSMUSG00000026443.4	21.0077	0.429723	0.347345	0.999486	Lrrn2
ENSMUSG00000054387.14	2879.74	-0.0120136	0.938143	0.999486	Mdm4
ENSMUSG00000100228.2	26.0992	-0.142514	0.6492	0.999486	Gm29257
ENSMUSG00000026447.18	314.491	-0.0218328	0.861762	0.999486	Pik3c2b
ENSMUSG00000046062.6	5497.21	0.131809	0.262214	0.999486	Ppp1r15b
ENSMUSG00000041757.18	237.442	-0.190063	0.441885	0.999486	Plekha6
ENSMUSG00000070643.12	311.481	0.0405366	0.801729	0.999486	Sox13
ENSMUSG00000090553.9	259.147	0.0239588	0.915305	0.999486	Snrpe
ENSMUSG00000102976.7	336.193	0.134859	0.319746	0.999486	Zc3h11a
ENSMUSG00000094410.9	1861.91	0.108536	0.462806	0.999486	Zbed6
ENSMUSG00000026463.18	1226.84	0.0516189	0.798751	0.999486	Atp2b4
ENSMUSG00000010311.16	14.29	-0.615156	0.235276	0.999486	Optc
ENSMUSG00000041577.6	8403.32	0.111235	0.644462	0.999486	Prelp
ENSMUSG00000120798.1	27.7244	-0.00473839	0.994097	0.999486	Bmncr
ENSMUSG00000041559.8	23.4252	-0.330042	0.331587	0.999486	Fmod
ENSMUSG00000120043.1	15.5091	0.528792	0.209956	0.999486	Gm19497
ENSMUSG00000020423.7	517.93	0.324261	0.0758956	0.999486	Btg2
ENSMUSG00000042429.10	6125.45	0.0121706	0.902752	0.999486	Adora1
ENSMUSG00000026458.14	56.8077	0.281324	0.462957	0.999486	Ppfia4
ENSMUSG00000042305.13	678.238	-0.110115	0.247394	0.999486	Tmem183a
ENSMUSG00000026456.19	494.824	0.103366	0.419656	0.999486	Cyb5r1
ENSMUSG00000026457.15	4454.75	-0.186465	0.219592	0.999486	Adipor1
ENSMUSG00000026455.15	594.335	0.0882591	0.44855	0.999486	Klhl12
ENSMUSG00000042229.10	809.79	-0.0230937	0.874693	0.999486	Rabif
ENSMUSG00000042207.18	1465.4	0.0633541	0.460381	0.999486	Kdm5b
ENSMUSG00000073557.13	1259.06	-0.0896714	0.641254	0.999486	Ppp1r12b
ENSMUSG00000026429.10	20.0886	0.474719	0.293427	0.999486	Ube2t
ENSMUSG00000042793.14	1053.27	0.0568724	0.805908	0.999486	Lgr6
ENSMUSG00000031506.12	53.7667	0.630443	0.0913209	0.999486	Ptpn7
ENSMUSG00000026426.11	729.083	0.0536352	0.713337	0.999486	Arl8a
ENSMUSG00000026424.9	22.1097	-0.332586	0.535444	0.999486	Gpr37l1
ENSMUSG00000079139.5	185.064	0.0308811	0.868735	0.999486	Gm4204
ENSMUSG00000041926.16	1297.59	0.0875504	0.457782	0.999486	Rnpep
ENSMUSG00000062580.10	2493.38	-0.0185503	0.898714	0.999486	Timm17a
ENSMUSG00000048096.8	40.437	-0.545623	0.0870053	0.999486	Lmod1
ENSMUSG00000041889.8	19.1374	-0.450523	0.35325	0.999486	Shisa4
ENSMUSG00000041879.14	2247.1	0.0524643	0.634317	0.999486	Ipo9
ENSMUSG00000009418.18	1394.56	0.0107964	0.954824	0.999486	Nav1
ENSMUSG00000026421.15	816.863	0.236702	0.169497	0.999486	Csrp1
ENSMUSG00000041801.6	9225.86	-0.130284	0.472321	0.999486	Phlda3
ENSMUSG00000026411.18	344.434	-0.00129617	0.994266	0.999486	Tmem9
ENSMUSG00000041642.19	133.237	0.264931	0.505126	0.999486	Kif21b
ENSMUSG00000041570.15	3541.51	-0.0249992	0.852678	0.999486	Camsap2
ENSMUSG00000097403.3	55.9767	-0.524718	0.0936306	0.999486	9230116N13Rik
ENSMUSG00000026404.13	443.68	0.106289	0.481511	0.999486	Ddx59
ENSMUSG00000041498.15	24.2706	0.829848	0.256619	0.999486	Kif14
ENSMUSG00000041483.15	472.182	0.201075	0.205332	0.999486	Zfp281
ENSMUSG00000026398.15	30.3536	-0.0822369	0.828471	0.999486	Nr5a2
ENSMUSG00000026395.17	739.602	0.665675	0.221666	0.999486	Ptprc
ENSMUSG00000026393.11	2584.76	-0.105503	0.475363	0.999486	Nek7
ENSMUSG00000079283.3	153.345	-0.125545	0.490111	0.999486	2310009B15Rik
ENSMUSG00000056268.16	961.132	-0.0344693	0.637809	0.999486	Dennd1b
ENSMUSG00000104900.2	15.5848	-0.51093	0.273821	0.999486	4930596I21Rik
ENSMUSG00000033964.13	1410.82	-0.144822	0.309685	0.999486	Zbtb41
ENSMUSG00000033952.15	76.307	0.721776	0.218271	0.999486	Aspm
ENSMUSG00000104496.2	10.273	0.154161	0.748979	0.999486	Gm5837
ENSMUSG00000026365.16	352.939	-0.380428	0.0488255	0.999486	Cfh
ENSMUSG00000052726.17	24.0931	-0.753301	0.0569407	0.999486	Kcnt2
ENSMUSG00000101795.3	25.6329	0.192716	0.556578	0.999486	Gm5835
ENSMUSG00000026361.10	1907.77	-0.113009	0.198829	0.999486	Cdc73
ENSMUSG00000033849.4	609.492	-0.381891	0.0736119	0.999486	B3galt2
ENSMUSG00000018196.19	676.67	0.00208074	0.985856	0.999486	Glrx2
ENSMUSG00000018199.10	939.8	-0.162228	0.294307	0.999486	Ro60
ENSMUSG00000018189.13	607.601	-0.146466	0.328597	0.999486	Uchl5
ENSMUSG00000026360.10	3736.18	-0.699125	0.0316911	0.999486	Rgs2
ENSMUSG00000026358.14	17.739	0.913547	0.255901	0.999486	Rgs1
ENSMUSG00000026357.4	17.1485	0.0451642	0.941494	0.999486	Rgs18
ENSMUSG00000056220.15	46.956	0.106379	0.778975	0.999486	Pla2g4a
ENSMUSG00000006010.15	1275.95	-0.00945564	0.924842	0.999486	Odr4
ENSMUSG00000006005.19	3927.56	-0.112106	0.152376	0.999486	Tpr
ENSMUSG00000006014.18	116.26	0.127784	0.748687	0.999486	Prg4
ENSMUSG00000066842.19	148.985	0.19659	0.392295	0.999486	Hmcn1
ENSMUSG00000023150.15	14636.3	-0.369253	0.112546	0.999486	Ivns1abp
ENSMUSG00000052748.15	704.418	-0.0781542	0.596767	0.999486	Swt1
ENSMUSG00000053286.12	772.247	0.0540184	0.734275	0.999486	Trmt1l
ENSMUSG00000026484.14	591.532	-0.0382593	0.681858	0.999486	Rnf2
ENSMUSG00000026483.14	1956.4	0.0792114	0.656962	0.999486	Niban1
ENSMUSG00000100594.3	176.389	-0.0764555	0.695012	0.999486	2810414N06Rik
ENSMUSG00000043019.13	1457.27	0.082393	0.425795	0.999486	Edem3
ENSMUSG00000032666.17	170.42	-0.112635	0.634711	0.999486	1700025G04Rik
ENSMUSG00000014980.15	192.204	-0.0766981	0.567136	0.999486	Tsen15
ENSMUSG00000032649.15	87.5356	-0.0976384	0.680767	0.999486	Colgalt2
ENSMUSG00000026482.14	1027.38	0.131879	0.529135	0.999486	Rgl1
ENSMUSG00000008475.14	1767.63	-0.0213551	0.906229	0.999486	Arpc5
ENSMUSG00000026480.13	165.769	0.829989	0.0350073	0.999486	Ncf2
ENSMUSG00000042772.16	1850.97	0.0112096	0.884716	0.999486	Smg7
ENSMUSG00000042751.15	10.4953	0.106787	0.824484	0.999486	Nmnat2
ENSMUSG00000026479.14	38.2783	0.463969	0.336115	0.999486	Lamc2
ENSMUSG00000026478.15	6770.03	0.203741	0.226103	0.999486	Lamc1
ENSMUSG00000042699.12	2567.84	0.160101	0.192343	0.999486	Dhx9
ENSMUSG00000042684.9	27.3574	0.220453	0.688061	0.999486	Npl
ENSMUSG00000099858.2	86.3042	0.0119687	0.951071	0.999486	Gm6652
ENSMUSG00000026475.8	25.3602	1.63522	0.0212695	0.999486	Rgs16
ENSMUSG00000066800.12	183.1	0.156706	0.620022	0.999486	Rnasel
ENSMUSG00000042641.20	12.4858	0.145963	0.803074	0.999486	Rgsl1
ENSMUSG00000045968.8	71.1469	0.0123032	0.957176	0.999486	Teddm2
ENSMUSG00000026473.17	63448.9	-0.136496	0.461004	0.999486	Glul
ENSMUSG00000100627.8	191.995	0.0248557	0.900814	0.999486	A830008E24Rik
ENSMUSG00000056708.6	308.159	0.85152	0.0220186	0.999486	Ier5
ENSMUSG00000026471.15	613.044	-0.0124963	0.944963	0.999486	Mr1
ENSMUSG00000026470.15	1088.84	-0.0136662	0.855982	0.999486	Stx6
ENSMUSG00000033722.10	227.32	-0.11671	0.549167	0.999486	BC034090
ENSMUSG00000026469.15	1465.26	0.00398214	0.973119	0.999486	Xpr1
ENSMUSG00000033701.14	713.155	0.043446	0.73246	0.999486	Acbd6
ENSMUSG00000033684.15	434.492	0.051136	0.777362	0.999486	Qsox1
ENSMUSG00000033671.19	3482.82	0.0198067	0.828609	0.999486	Cep350
ENSMUSG00000026466.17	3380.3	0.0154588	0.849914	0.999486	Tor1aip1
ENSMUSG00000050565.17	3446.02	0.0842509	0.330135	0.999486	Tor1aip2
ENSMUSG00000078193.3	371.162	0.000640818	0.996922	0.999486	Rpl35rt
ENSMUSG00000026600.13	306.922	0.789189	0.131985	0.999486	Soat1
ENSMUSG00000026596.14	1134.41	0.201692	0.203779	0.999486	Abl2
ENSMUSG00000060519.12	333.809	0.0130445	0.953266	0.999486	Tor3a
ENSMUSG00000033557.18	1711.35	-0.0187693	0.88098	0.999486	Fam20b
ENSMUSG00000026594.15	120.988	-0.196884	0.423262	0.999486	Ralgps2
ENSMUSG00000033544.7	134.227	-0.300463	0.212699	0.999486	Angptl1
ENSMUSG00000070565.12	1010.84	-0.16942	0.417359	0.999486	Rasal2
ENSMUSG00000033488.12	498.568	0.00434438	0.972022	0.999486	Cryzl2
ENSMUSG00000026589.15	164.988	0.132133	0.43822	0.999486	Sec16b
ENSMUSG00000026587.16	27.116	-0.373727	0.31043	0.999486	Astn1
ENSMUSG00000040782.13	2269.75	-0.108088	0.0606506	0.999486	Cop1
ENSMUSG00000090394.9	663.512	-0.0318493	0.85391	0.999486	4930523C07Rik
ENSMUSG00000058267.14	1002.98	-0.0939935	0.492817	0.999486	Mrps14
ENSMUSG00000014226.11	1231.21	-0.0278198	0.786021	0.999486	Cacybp
ENSMUSG00000026721.17	1424.17	-0.10871	0.392012	0.999486	Rabgap1l
ENSMUSG00000118401.2	34.7851	0.596733	0.135422	0.999486	Gpr52
ENSMUSG00000040423.12	3272.15	0.156134	0.262094	0.999486	Rc3h1
ENSMUSG00000026715.13	53.5098	0.285163	0.441675	0.999486	Serpinc1
ENSMUSG00000043467.20	944.043	-0.00903186	0.936299	0.999486	Zbtb37
ENSMUSG00000053332.15	859.879	-0.145152	0.359197	0.999486	Gas5
ENSMUSG00000026709.11	733.782	-0.0702202	0.56418	0.999486	Dars2
ENSMUSG00000026708.17	54.2373	0.212734	0.502838	0.999486	Cenpl
ENSMUSG00000026705.17	549.411	0.0875636	0.463229	0.999486	Klhl20
ENSMUSG00000026701.16	4672.24	-0.0570742	0.653436	0.999486	Prdx6
ENSMUSG00000040297.13	764.548	0.062936	0.613008	0.999486	Suco
ENSMUSG00000026698.9	362.947	0.000513583	0.997065	0.999486	Pigc
ENSMUSG00000040265.17	180.395	-0.058968	0.762442	0.999486	Dnm3
ENSMUSG00000090260.2	8.47917	0.235675	0.722727	0.999486	2810442N19Rik
ENSMUSG00000078190.8	80.9548	0.31713	0.365026	0.999486	Dnm3os
ENSMUSG00000026694.20	247.562	0.261059	0.0910986	0.999486	Mettl13
ENSMUSG00000026696.16	487.061	-0.0868467	0.484515	0.999486	Vamp4
ENSMUSG00000026697.11	18.1867	-1.27596	0.0372442	0.999486	Myoc
ENSMUSG00000040225.16	6067.89	0.0693343	0.534032	0.999486	Prrc2c
ENSMUSG00000026692.13	99.6141	-0.127966	0.660985	0.999486	Fmo4
ENSMUSG00000040181.15	12518.4	-0.16113	0.392859	0.999486	Fmo1
ENSMUSG00000040170.14	719.823	-0.333462	0.113196	0.999486	Fmo2
ENSMUSG00000026586.17	537.828	-0.067836	0.822615	0.999486	Prrx1
ENSMUSG00000040124.6	145.418	0.321955	0.118363	0.999486	Gorab
ENSMUSG00000026585.14	851.338	-0.139892	0.213294	0.999486	Kifap3
ENSMUSG00000026584.15	380.924	0.162386	0.220069	0.999486	Scyl3
ENSMUSG00000041406.15	33.047	0.290539	0.405908	0.999486	Firrm
ENSMUSG00000041396.14	48.5858	-0.246606	0.383736	0.999486	Mettl18
ENSMUSG00000026582.8	21.3126	-0.0360143	0.935663	0.999486	Sele
ENSMUSG00000026581.15	48.3141	1.1899	0.0534555	0.999486	Sell
ENSMUSG00000026580.17	71.6097	1.34802	0.0203251	0.999486	Selp
ENSMUSG00000040918.13	354.635	0.232567	0.147973	0.999486	Slc19a2
ENSMUSG00000026578.7	193.046	-0.0312332	0.841387	0.999486	Ccdc181
ENSMUSG00000026577.14	651.148	0.0351112	0.791378	0.999486	Blzf1
ENSMUSG00000026575.16	213.1	-0.057007	0.760909	0.999486	Nme7
ENSMUSG00000026576.13	332.004	-0.268664	0.230327	0.999486	Atp1b1
ENSMUSG00000104011.3	73.7907	-0.198657	0.514304	0.999486	Gm32391
ENSMUSG00000026574.6	743.313	-0.44507	0.05984	0.999486	Dpt
ENSMUSG00000120413.1	31.2115	-0.173644	0.690968	0.999486	Gm32569
ENSMUSG00000040848.12	2436.13	-0.0257189	0.830211	0.999486	Sft2d2
ENSMUSG00000040843.11	813.397	-0.0958003	0.606362	0.999486	Tiprl
ENSMUSG00000040836.16	46.4679	0.148113	0.607512	0.999486	Gpr161
ENSMUSG00000026571.13	2018.63	-0.197123	0.0834075	0.999486	Dcaf6
ENSMUSG00000026568.7	9509.11	-0.124083	0.377169	0.999486	Mpc2
ENSMUSG00000026567.17	175.735	-0.225455	0.370943	0.999486	Adcy10
ENSMUSG00000026566.16	140.227	0.156183	0.356301	0.999486	Mpzl1
ENSMUSG00000040723.15	413.16	0.130757	0.382576	0.999486	Rcsd1
ENSMUSG00000040713.13	2020.96	0.120765	0.217577	0.999486	Creg1
ENSMUSG00000005763.16	62.8026	-0.295199	0.388088	0.999486	Cd247
ENSMUSG00000026565.19	1094.15	0.146726	0.108872	0.999486	Pou2f1
ENSMUSG00000040612.14	52.7601	-0.490431	0.174568	0.999486	Ildr2
ENSMUSG00000026563.14	366.767	0.109373	0.425426	0.999486	Tada1
ENSMUSG00000040596.17	2053.32	-0.0796496	0.568382	0.999486	Pogk
ENSMUSG00000086925.2	15.7267	0.301641	0.42765	0.999486	Gm6286
ENSMUSG00000060568.15	432.773	0.278365	0.209145	0.999486	Fam78b
ENSMUSG00000026558.14	767.42	0.122222	0.366962	0.999486	Uck2
ENSMUSG00000052428.11	1474.96	-0.0591915	0.638581	0.999486	Tmco1
ENSMUSG00000026687.15	3570.56	-0.121862	0.443646	0.999486	Aldh9a1
ENSMUSG00000026688.6	1212.54	-0.157443	0.298099	0.999486	Mgst3
ENSMUSG00000015843.11	297.926	-0.467759	0.0910593	0.999486	Rxrg
ENSMUSG00000052534.16	1072.04	-0.118468	0.315106	0.999486	Pbx1
ENSMUSG00000026683.15	29.5303	1.35623	0.0295928	0.999486	Nuf2
ENSMUSG00000026678.11	10876.9	-0.211157	0.150135	0.999486	Rgs5
ENSMUSG00000038530.12	116.646	-0.034453	0.865951	0.999486	Rgs4
ENSMUSG00000026675.13	257.684	0.0581516	0.789753	0.999486	Hsd17b7
ENSMUSG00000097503.4	16.5789	0.614554	0.25207	0.999486	3110045C21Rik
ENSMUSG00000026674.10	1117.43	-0.200408	0.253577	0.999486	Ddr2
ENSMUSG00000026670.16	2411.57	0.232705	0.187442	0.999486	Uap1
ENSMUSG00000026667.15	5628.2	-0.0340292	0.837166	0.999486	Uhmk1
ENSMUSG00000102752.2	138.335	0.135429	0.667308	0.999486	Gm7694
ENSMUSG00000038473.15	128.935	0.415496	0.107853	0.999486	Nos1ap
ENSMUSG00000038463.9	134.807	-0.362781	0.0620837	0.999486	Olfml2b
ENSMUSG00000026663.7	1778.76	0.128501	0.247015	0.999486	Atf6
ENSMUSG00000026659.14	198.173	-0.0974118	0.517737	0.999486	Dusp12
ENSMUSG00000026656.16	314.229	0.791143	0.145023	0.999486	Fcgr2b
ENSMUSG00000059089.5	32.4543	0.673196	0.24881	0.999486	Fcgr4
ENSMUSG00000059498.14	253.768	0.838966	0.124761	0.999486	Fcgr3
ENSMUSG00000026649.15	54.6659	-0.193869	0.488057	0.999486	Cfap126
ENSMUSG00000058076.13	11358.4	-0.0541046	0.754316	0.999486	Sdhc
ENSMUSG00000056569.12	96.6416	-0.348636	0.612707	0.999486	Mpz
ENSMUSG00000038370.7	29.1072	-0.0540557	0.907696	0.999486	Pcp4l1
ENSMUSG00000005674.10	1285.61	-0.18405	0.365803	0.999486	Tomm40l
ENSMUSG00000005681.13	16.1002	0.366117	0.364646	0.999486	Apoa2
ENSMUSG00000058715.12	257.354	0.852571	0.128724	0.999486	Fcer1g
ENSMUSG00000013593.13	22348.5	-0.039348	0.814975	0.999486	Ndufs2
ENSMUSG00000006403.14	62.8522	2.37505	0.00878409	0.999486	Adamts4
ENSMUSG00000052423.16	355.985	0.160131	0.239505	0.999486	B4galt3
ENSMUSG00000062729.13	696.652	-0.0413805	0.725924	0.999486	Ppox
ENSMUSG00000053483.16	447.328	-0.0101038	0.936434	0.999486	Usp21
ENSMUSG00000062963.11	1200.37	-0.131864	0.510101	0.999486	Ufc1
ENSMUSG00000013973.13	666.628	0.0384587	0.726175	0.999486	Dedd
ENSMUSG00000013997.11	943.323	-0.0762718	0.509119	0.999486	Nit1
ENSMUSG00000006412.11	885.097	-0.0827496	0.416166	0.999486	Pfdn2
ENSMUSG00000045259.5	10.4663	-0.441395	0.492018	0.999486	Klhdc9
ENSMUSG00000006411.13	14.5955	0.666807	0.196508	0.999486	Nectin4
ENSMUSG00000048865.17	300.271	0.573046	0.131402	0.999486	Arhgap30
ENSMUSG00000026641.14	441.554	0.0157303	0.915856	0.999486	Usf1
ENSMUSG00000103711.2	19.8335	0.0841436	0.841173	0.999486	Tstd1
ENSMUSG00000038235.5	1154.9	0.114544	0.365042	0.999486	F11r
ENSMUSG00000060244.3	50.3105	-0.0351018	0.872194	0.999486	Alyref2
ENSMUSG00000004709.15	45.2315	1.64277	0.0134486	0.999486	Cd244a
ENSMUSG00000004707.15	68.3079	1.20246	0.049645	0.999486	Ly9
ENSMUSG00000038179.14	98.3174	1.00371	0.177931	0.999486	Slamf7
ENSMUSG00000015355.14	92.9573	0.678596	0.122115	0.999486	Cd48
ENSMUSG00000038147.15	204.518	0.870044	0.163644	0.999486	Cd84
ENSMUSG00000015314.11	9.43105	0.389692	0.541591	0.999486	Slamf6
ENSMUSG00000026556.17	49.2569	0.0358203	0.9041	0.999486	Vangl2
ENSMUSG00000003458.13	1353.51	0.0696618	0.447676	0.999486	Ncstn
ENSMUSG00000026553.18	6214.37	-0.00515644	0.967748	0.999486	Copa
ENSMUSG00000003464.14	4400.77	0.0208389	0.810086	0.999486	Pex19
ENSMUSG00000026554.16	4824.93	-0.122041	0.183508	0.999486	Dcaf8
ENSMUSG00000013698.13	893.52	0.0626635	0.673749	0.999486	Pea15a
ENSMUSG00000007107.7	19.0173	-0.117446	0.763601	0.999486	Atp1a4
ENSMUSG00000038034.16	286.191	0.137395	0.340245	0.999486	Igsf8
ENSMUSG00000007097.15	44781.5	-0.189894	0.382105	0.999486	Atp1a2
ENSMUSG00000050229.4	932.073	0.126243	0.231949	0.999486	Pigm
ENSMUSG00000026548.5	72.8572	0.0477093	0.868535	0.999486	Slamf9
ENSMUSG00000037995.16	30.4525	0.393929	0.317244	0.999486	Igsf9
ENSMUSG00000026547.16	836.683	0.543319	0.0860353	0.999486	Tagln2
ENSMUSG00000053318.8	29.8591	0.525054	0.470479	0.999486	Slamf8
ENSMUSG00000026544.7	320.164	-0.0346777	0.834973	0.999486	Dusp23
ENSMUSG00000060128.6	22.7074	0.0601477	0.857211	0.999486	Gm2710
ENSMUSG00000037872.6	26.5723	-0.631156	0.0904691	0.999486	Ackr1
ENSMUSG00000005338.15	118.105	-0.519732	0.00495881	0.999486	Cadm3
ENSMUSG00000037860.16	37.493	0.26434	0.531357	0.999486	Aim2
ENSMUSG00000037849.9	32.4247	0.297643	0.615463	0.999486	Ifi206
ENSMUSG00000073491.12	62.7369	0.419983	0.459121	0.999486	Ifi213
ENSMUSG00000043263.14	118.143	0.728514	0.381504	0.999486	Ifi209
ENSMUSG00000066677.13	17.9699	-0.858959	0.292109	0.999486	Ifi208
ENSMUSG00000073490.12	592.549	0.530705	0.13026	0.999486	Ifi207
ENSMUSG00000073489.7	399.164	0.364384	0.452416	0.999486	Ifi204
ENSMUSG00000090272.10	331.303	0.0607744	0.819591	0.999486	Mndal
ENSMUSG00000026536.10	247.279	0.3187	0.401603	0.999486	Ifi211
ENSMUSG00000039997.17	499.89	0.0696075	0.770965	0.999486	Ifi203
ENSMUSG00000054203.8	411.286	0.142211	0.646679	0.999486	Ifi205
ENSMUSG00000026532.8	14.1817	-0.297292	0.545776	0.999486	Spta1
ENSMUSG00000026527.14	1758.19	-0.0645375	0.547877	0.999486	Rgs7
ENSMUSG00000026526.15	12915	-0.13733	0.357319	0.999486	Fh1
ENSMUSG00000039783.16	32.8561	1.09297	0.069174	0.999486	Kmo
ENSMUSG00000026525.10	37.6204	-0.0420102	0.925247	0.999486	Opn3
ENSMUSG00000078185.4	295.773	-0.170827	0.19667	0.999486	Chml
ENSMUSG00000039748.12	13.4865	0.328017	0.667958	0.999486	Exo1
ENSMUSG00000057335.12	1418.49	0.180562	0.244207	0.999486	Cep170
ENSMUSG00000026504.18	344.758	-0.0934384	0.563756	0.999486	Sdccag8
ENSMUSG00000121135.1	39.7202	0.0788452	0.853463	0.999486	Hmga2-ps1
ENSMUSG00000019699.17	456.973	0.180516	0.323993	0.999486	Akt3
ENSMUSG00000063659.12	609.131	0.128697	0.240139	0.999486	Zbtb18
ENSMUSG00000015961.9	1373.26	-0.0801353	0.507181	0.999486	Adss2
ENSMUSG00000091476.9	35.7367	-0.475113	0.0969714	0.999486	Catspere2
ENSMUSG00000026502.14	780.182	-0.00422534	0.963775	0.999486	Desi2
ENSMUSG00000026500.7	548.601	-0.0356064	0.675143	0.999486	Cox20
ENSMUSG00000039630.11	9458.51	-0.0403205	0.747177	0.999486	Hnrnpu
ENSMUSG00000026495.9	109.21	-0.267397	0.27863	0.999486	Efcab2
ENSMUSG00000055067.16	255.996	-0.0608893	0.751223	0.999486	Smyd3
ENSMUSG00000026492.12	1616.12	-0.159135	0.411592	0.999486	Tfb2m
ENSMUSG00000038949.9	4036.06	-0.0537301	0.790753	0.999486	Cnst
ENSMUSG00000038936.14	585.776	0.0858742	0.557937	0.999486	Sccpdh
ENSMUSG00000026491.14	2304.42	-0.0340397	0.731304	0.999486	Ahctf1
ENSMUSG00000026490.19	2598.43	-0.0569466	0.691368	0.999486	Cdc42bpa
ENSMUSG00000026489.14	46820.6	-0.18894	0.500762	0.999486	Coq8a
ENSMUSG00000010609.16	396.498	0.0790959	0.53417	0.999486	Psen2
ENSMUSG00000102923.3	48.892	-0.303422	0.197363	0.999486	Gm31728
ENSMUSG00000038855.11	2350.28	0.253813	0.064516	0.999486	Itpkb
ENSMUSG00000053963.8	28.4415	0.272898	0.556349	0.999486	Stum
ENSMUSG00000026496.12	2955.04	-0.00500614	0.971985	0.999486	Parp1
ENSMUSG00000058729.14	299.37	0.180259	0.174745	0.999486	Lin9
ENSMUSG00000026499.6	1574.55	0.00531469	0.948451	0.999486	Acbd3
ENSMUSG00000060743.13	3116.01	-0.0667591	0.674444	0.999486	H3f3a
ENSMUSG00000038806.8	397.282	0.0468039	0.689763	0.999486	Sde2
ENSMUSG00000026520.9	368.986	-0.0554936	0.638588	0.999486	Pycr2
ENSMUSG00000038793.9	10.5007	0.182615	0.738469	0.999486	Lefty1
ENSMUSG00000026519.17	330.865	-0.078029	0.60138	0.999486	Tmem63a
ENSMUSG00000038776.14	767.571	0.204426	0.384832	0.999486	Ephx1
ENSMUSG00000026516.9	1095.18	0.0139786	0.874305	0.999486	Nvl
ENSMUSG00000062169.14	692.993	0.0320679	0.813579	0.999486	Cnih4
ENSMUSG00000038733.15	4486.2	0.0632198	0.571614	0.999486	Wdr26
ENSMUSG00000004880.12	468.854	0.212034	0.330194	0.999486	Lbr
ENSMUSG00000022995.18	484.252	0.165461	0.177626	0.999486	Enah
ENSMUSG00000026511.8	977.187	-0.163375	0.289877	0.999486	Srp9
ENSMUSG00000121042.1	79.8291	0.117962	0.604516	0.999486	Gm33887
ENSMUSG00000038633.6	828.268	0.0845753	0.55127	0.999486	Degs1
ENSMUSG00000047539.10	592.794	0.0157541	0.906411	0.999486	Fbxo28
ENSMUSG00000026510.11	597.76	0.0838685	0.472594	0.999486	Trp53bp2
ENSMUSG00000026509.16	4970.75	0.226701	0.115947	0.999486	Capn2
ENSMUSG00000079164.11	486.025	0.210557	0.143949	0.999486	Tlr5
ENSMUSG00000030768.13	233.655	-0.147266	0.332464	0.999486	Disp1
ENSMUSG00000046836.14	1128.85	0.0521973	0.594415	0.999486	Brox
ENSMUSG00000042901.11	877.862	0.0334893	0.811388	0.999486	Aida
ENSMUSG00000056050.16	2541.45	-0.0175022	0.840109	0.999486	Mia3
ENSMUSG00000072258.12	187.974	0.03752	0.829625	0.999486	Taf1a
ENSMUSG00000039384.9	337.413	0.0397968	0.859115	0.999486	Dusp10
ENSMUSG00000044854.8	68.829	0.119468	0.650837	0.999486	1700056E22Rik
ENSMUSG00000039377.8	357.24	-0.159725	0.39165	0.999486	Hlx
ENSMUSG00000026621.15	302.215	0.10712	0.777959	0.999486	Mtarc1
ENSMUSG00000073481.10	2588.15	-0.0979822	0.331253	0.999486	Mtarc2
ENSMUSG00000039349.6	2876.3	0.020736	0.937745	0.999486	C130074G19Rik
ENSMUSG00000026620.12	144.993	-0.043501	0.84762	0.999486	Mark1
ENSMUSG00000039318.13	1584.73	0.126966	0.188288	0.999486	Rab3gap2
ENSMUSG00000026618.12	5224.19	0.0334601	0.756654	0.999486	Iars2
ENSMUSG00000026617.17	1657.95	0.00491428	0.96429	0.999486	Bpnt1
ENSMUSG00000026615.15	3623.17	0.00156557	0.983055	0.999486	Eprs1
ENSMUSG00000039246.9	187.737	-0.198262	0.316268	0.999486	Lyplal1
ENSMUSG00000039239.15	47.4825	-0.111524	0.618436	0.999486	Tgfb2
ENSMUSG00000001305.6	224.537	-0.0383668	0.785416	0.999486	Rrp15
ENSMUSG00000097935.2	16.7801	-0.0431309	0.899792	0.999486	Gm3809
ENSMUSG00000026611.18	64.9863	-0.111113	0.56197	0.999486	Spata17
ENSMUSG00000039210.17	691.611	-0.0558971	0.702476	0.999486	Gpatch2
ENSMUSG00000026610.14	1127.74	-0.0875983	0.625622	0.999486	Esrrg
ENSMUSG00000026608.14	1101.24	0.0469665	0.717241	0.999486	Kctd3
ENSMUSG00000037624.17	34.3308	0.0496811	0.900812	0.999486	Kcnk2
ENSMUSG00000026605.15	81.7316	1.01403	0.249283	0.999486	Cenpf
ENSMUSG00000026604.18	3177.42	0.107097	0.438553	0.999486	Ptpn14
ENSMUSG00000026603.14	465.182	-0.0118816	0.928017	0.999486	Smyd2
ENSMUSG00000010175.14	21.4663	-0.492183	0.419936	0.999486	Prox1
ENSMUSG00000089872.11	469.202	-0.00603019	0.950077	0.999486	Rps6kc1
ENSMUSG00000026634.17	1088.15	-0.077611	0.488062	0.999486	Angel2
ENSMUSG00000037568.13	16.6865	0.0708483	0.887172	0.999486	Vash2
ENSMUSG00000066595.10	1181.62	0.150728	0.446413	0.999486	Flvcr1
ENSMUSG00000026632.18	472.514	-0.134398	0.361244	0.999486	Tatdn3
ENSMUSG00000062510.13	27.203	0.743694	0.185831	0.999486	Nsl1
ENSMUSG00000026630.10	19.2218	0.353284	0.400291	0.999486	Batf3
ENSMUSG00000026628.14	169.595	1.1856	0.118127	0.999486	Atf3
ENSMUSG00000073478.8	46.4378	-0.0481847	0.852416	0.999486	D730003I15Rik
ENSMUSG00000037499.10	353.988	-0.151251	0.324665	0.999486	Nenf
ENSMUSG00000026627.8	85.9958	-0.10171	0.660351	0.999486	Pacc1
ENSMUSG00000026626.12	40128.3	0.0642733	0.663881	0.999486	Ppp2r5a
ENSMUSG00000103114.2	197.905	0.119558	0.740142	0.999486	Gm31987
ENSMUSG00000037474.14	100.001	0.273885	0.211023	0.999486	Dtl
ENSMUSG00000037461.11	571.496	0.0499945	0.681246	0.999486	Ints7
ENSMUSG00000026623.17	1902.89	-0.167307	0.19072	0.999486	Lpgat1
ENSMUSG00000026622.16	18.3362	0.889124	0.24469	0.999486	Nek2
ENSMUSG00000055833.15	20.7405	0.516429	0.209383	0.999486	1700034H15Rik
ENSMUSG00000037434.8	947.277	0.257474	0.0237719	0.999486	Slc30a1
ENSMUSG00000026637.15	107.045	0.130272	0.5044	0.999486	Traf5
ENSMUSG00000037395.17	1542.3	-0.136448	0.312072	0.999486	Rcor3
ENSMUSG00000097316.3	178.148	0.0472386	0.762452	0.999486	Gm10516
ENSMUSG00000037375.17	49.9607	0.305646	0.21862	0.999486	Hhat
ENSMUSG00000016262.15	33.4162	-0.674111	0.039843	0.999486	Sertad4
ENSMUSG00000016200.15	112.904	-0.168252	0.397131	0.999486	Syt14
ENSMUSG00000016181.11	390.092	0.0738639	0.578692	0.999486	Utp25
ENSMUSG00000026638.16	27.5804	0.856985	0.0288252	0.999486	Irf6
ENSMUSG00000079144.8	147.961	-0.0653758	0.761943	0.999486	A130010J15Rik
ENSMUSG00000037318.11	24.9004	0.917576	0.0422862	0.999486	Traf3ip3
ENSMUSG00000026639.19	245.158	-0.0057356	0.978652	0.999486	Lamb3
ENSMUSG00000016194.15	4867.63	-0.0507164	0.725216	0.999486	Hsd11b1
ENSMUSG00000009633.4	3806.16	0.540035	0.301117	0.999486	G0s2
ENSMUSG00000026640.13	1447.27	0.1528	0.425297	0.999486	Plxna2
ENSMUSG00000016494.10	1122.54	0.159111	0.494794	0.999486	Cd34
ENSMUSG00000097325.3	18.7777	0.261937	0.483084	0.999486	Gm16897
ENSMUSG00000096929.9	837.282	-0.165887	0.445943	0.999486	A330023F24Rik
ENSMUSG00000016493.14	132.604	-0.0993083	0.677511	0.999486	Cd46
ENSMUSG00000016481.16	1475.72	0.0612099	0.508929	0.999486	Cr1l
ENSMUSG00000050530.15	451.478	-0.0178735	0.880281	0.999486	Fam171a1
ENSMUSG00000026643.17	1542.48	-0.0783662	0.454555	0.999486	Nmt2
ENSMUSG00000049950.7	89.2489	0.156493	0.379258	0.999486	Rpp38
ENSMUSG00000026648.19	307.093	0.202601	0.338978	0.999486	Dclre1c
ENSMUSG00000026646.17	24.2702	0.112305	0.751396	0.999486	Suv39h2
ENSMUSG00000109865.2	526.146	-0.0527621	0.569098	0.999486	Hspa14
ENSMUSG00000051396.16	183.256	0.0563158	0.840716	0.999486	Msantd7
ENSMUSG00000039496.9	514.338	-0.262676	0.0445831	0.999486	Cdnf
ENSMUSG00000026655.16	764.558	0.077157	0.467522	0.999486	Fam107b
ENSMUSG00000026657.18	627.912	0.40341	0.127605	0.999486	Frmd4a
ENSMUSG00000039449.15	823.647	0.0770166	0.346039	0.999486	Prpf18
ENSMUSG00000048186.15	245.926	0.0173826	0.928104	0.999486	Bend7
ENSMUSG00000026662.14	514.618	-0.110249	0.305366	0.999486	Sephs1
ENSMUSG00000026664.8	11645.7	-0.0852764	0.630249	0.999486	Phyh
ENSMUSG00000026669.15	55.3057	0.3092	0.301096	0.999486	Mcm10
ENSMUSG00000026672.12	3166.82	-0.0818551	0.555332	0.999486	Optn
ENSMUSG00000026676.8	1974.49	0.106018	0.512714	0.999486	Ccdc3
ENSMUSG00000039145.17	225.125	0.692478	0.0928861	0.999486	Camk1d
ENSMUSG00000039128.14	1172.9	-0.0167573	0.890263	0.999486	Cdc123
ENSMUSG00000025817.14	1417.29	-0.0363683	0.743938	0.999486	Nudt5
ENSMUSG00000025816.16	700.432	-0.0145972	0.927435	0.999486	Sec61a2
ENSMUSG00000025815.15	406.753	-0.196341	0.314529	0.999486	Dhtkd1
ENSMUSG00000043241.15	851.154	-0.0070444	0.945062	0.999486	Upf2
ENSMUSG00000045319.14	136.551	0.0986063	0.501801	0.999486	Proser2
ENSMUSG00000039063.6	1403.29	-0.105528	0.582024	0.999486	Echdc3
ENSMUSG00000039046.16	601.758	0.0279517	0.826488	0.999486	Usp6nl
ENSMUSG00000002107.20	4740.64	-0.162467	0.239986	0.999486	Celf2
ENSMUSG00000082953.4	57.3906	-0.179207	0.410725	0.999486	Gm13217
ENSMUSG00000015619.11	10.5085	-0.487416	0.457371	0.999486	Gata3
ENSMUSG00000025782.13	382.046	-0.0691408	0.64339	0.999486	Taf3
ENSMUSG00000025781.15	10268.3	-0.0383147	0.836904	0.999486	Atp5f1c
ENSMUSG00000077733.3	11.28	0.124152	0.771434	0.999486	Gm23608
ENSMUSG00000037262.8	385.824	0.0362178	0.830978	0.999486	Kin
ENSMUSG00000025780.8	8728.07	-0.123493	0.158603	0.999486	Itih5
ENSMUSG00000061186.16	18.3684	0.0203727	0.962885	0.999486	Sfmbt2
ENSMUSG00000026778.14	17.5554	-0.541212	0.161859	0.999486	Prkcq
ENSMUSG00000082424.5	344.172	-0.127167	0.477677	0.999486	Gm13292
ENSMUSG00000026773.20	15037.6	0.272715	0.196108	0.999486	Pfkfb3
ENSMUSG00000037197.12	811.358	-0.102124	0.425871	0.999486	Rbm17
ENSMUSG00000026770.6	69.5142	-0.183604	0.466681	0.999486	Il2ra
ENSMUSG00000023206.17	2108.01	-0.0560019	0.68003	0.999486	Il15ra
ENSMUSG00000058594.16	2676.51	-0.102241	0.237674	0.999486	Fbh1
ENSMUSG00000047909.12	703.774	-0.037703	0.843588	0.999486	Ankrd16
ENSMUSG00000026768.11	45.2963	-0.247459	0.395869	0.999486	Itga8
ENSMUSG00000026767.13	747.2	0.108652	0.293857	0.999486	Mindy3
ENSMUSG00000026730.13	295.647	-0.118115	0.388671	0.999486	Pter
ENSMUSG00000026727.11	1127.5	0.0593781	0.586682	0.999486	Rsu1
ENSMUSG00000086358.4	52.2349	0.0683768	0.79938	0.999486	Gm13270
ENSMUSG00000026726.11	13.0382	0.32185	0.471465	0.999486	Cubn
ENSMUSG00000026723.11	134.083	0.173219	0.434762	0.999486	Trdmt1
ENSMUSG00000026728.10	15719.2	-0.0212093	0.907664	0.999486	Vim
ENSMUSG00000003418.12	81.197	0.129911	0.579469	0.999486	St8sia6
ENSMUSG00000063275.17	215.906	-0.3445	0.225786	0.999486	Hacd1
ENSMUSG00000086657.4	17.4478	0.474567	0.27477	0.999486	Stamos
ENSMUSG00000026718.18	894.715	-0.0331309	0.745579	0.999486	Stam
ENSMUSG00000026712.4	1428.24	0.309464	0.367853	0.999486	Mrc1
ENSMUSG00000057914.16	13.422	0.453785	0.372461	0.999486	Cacnb2
ENSMUSG00000085281.4	24.3273	-0.201475	0.527225	0.999486	Gm13316
ENSMUSG00000026707.16	270.591	-0.0444631	0.756178	0.999486	Nsun6
ENSMUSG00000017418.15	830.309	0.0538491	0.671882	0.999486	Arl5b
ENSMUSG00000026748.14	535.002	-0.17357	0.186976	0.999486	Plxdc2
ENSMUSG00000053702.17	38.744	0.397637	0.341266	0.999486	Nebl
ENSMUSG00000054057.3	74.4389	-0.478055	0.0425841	0.999486	A930004D18Rik
ENSMUSG00000054074.11	70.4	-0.227238	0.356558	0.999486	Skida1
ENSMUSG00000026743.17	1320.53	-0.0260331	0.819256	0.999486	Mllt10
ENSMUSG00000026740.13	677.986	-0.0294169	0.722335	0.999486	Dnajc1
ENSMUSG00000051154.13	1279.67	-0.0522894	0.690537	0.999486	Commd3
ENSMUSG00000026739.14	981.893	-0.229029	0.141374	0.999486	Bmi1
ENSMUSG00000092353.2	12.1467	-0.127477	0.818293	0.999486	Gm3363
ENSMUSG00000026737.13	296.106	0.441616	0.120743	0.999486	Pip4k2a
ENSMUSG00000023094.15	683.916	-0.011756	0.937899	0.999486	Msrb2
ENSMUSG00000043415.6	236.062	-0.292523	0.0602649	0.999486	Otud1
ENSMUSG00000036617.18	712.848	0.0606601	0.70008	0.999486	Etl4
ENSMUSG00000081128.2	55.7681	-0.15311	0.438381	0.999486	Gm13328
ENSMUSG00000036591.17	2884.29	-0.00809343	0.922133	0.999486	Arhgap21
ENSMUSG00000075514.6	180.426	-0.146749	0.423274	0.999486	Gm13375
ENSMUSG00000048550.18	309.944	-0.0790582	0.571206	0.999486	Thnsl1
ENSMUSG00000084071.2	27.2584	-0.175964	0.542647	0.999486	Gm13378
ENSMUSG00000026786.15	275.957	0.553172	0.160506	0.999486	Apbb1ip
ENSMUSG00000026784.15	265.721	-0.135783	0.498969	0.999486	Pdss1
ENSMUSG00000058835.15	1422.95	0.0364444	0.68775	0.999486	Abi1
ENSMUSG00000026781.18	2562.01	-0.106299	0.249874	0.999486	Acbd5
ENSMUSG00000026779.7	43.2589	0.758531	0.0716002	0.999486	Mastl
ENSMUSG00000026775.10	3636.5	-0.0979155	0.356156	0.999486	Yme1l1
ENSMUSG00000084098.2	12.8086	0.00980116	0.983331	0.999486	Gm13422
ENSMUSG00000026771.15	829.861	0.0268837	0.737299	0.999486	Spopl
ENSMUSG00000026986.15	473.323	-0.219718	0.287146	0.999486	Hnmt
ENSMUSG00000026981.16	54.7546	1.19825	0.184035	0.999486	Il1rn
ENSMUSG00000026979.17	118.677	0.541351	0.128377	0.999486	Psd4
ENSMUSG00000004113.20	12.4158	1.09241	0.0286944	0.999486	Cacna1b
ENSMUSG00000036893.19	1649.09	0.000203806	0.998754	0.999486	Ehmt1
ENSMUSG00000026972.16	170.475	0.286988	0.14866	0.999486	Arrdc1
ENSMUSG00000026974.12	294.033	0.168043	0.249303	0.999486	Zmynd19
ENSMUSG00000026975.11	161.069	-0.133765	0.416012	0.999486	Dph7
ENSMUSG00000036850.5	683.745	-0.156321	0.259317	0.999486	Mrpl41
ENSMUSG00000036833.17	1028.66	-0.051172	0.758086	0.999486	Pnpla7
ENSMUSG00000084383.2	59.8644	0.093119	0.661423	0.999486	Gm13370
ENSMUSG00000006476.20	525.771	-0.0655095	0.507645	0.999486	Nsmf
ENSMUSG00000078202.4	125.717	0.313267	0.357517	0.999486	Nrarp
ENSMUSG00000059555.7	382.674	-0.138546	0.386416	0.999486	Tor4a
ENSMUSG00000013465.20	805.703	-0.0106026	0.916812	0.999486	Nelfb
ENSMUSG00000036752.5	2630.88	0.168251	0.509711	0.999486	Tubb4b
ENSMUSG00000044628.6	10.0766	-0.208329	0.756423	0.999486	Rnf208
ENSMUSG00000006471.19	129.039	0.00136198	0.994199	0.999486	Ndor1
ENSMUSG00000078201.6	267.424	-0.00740061	0.968193	0.999486	Tmem203
ENSMUSG00000048707.10	127.972	-0.175414	0.246071	0.999486	Tprn
ENSMUSG00000026966.7	296.623	-0.174798	0.270598	0.999486	Ssna1
ENSMUSG00000026965.13	1285.84	0.0521064	0.561521	0.999486	Anapc2
ENSMUSG00000036646.14	933.362	0.0780655	0.511137	0.999486	Man1b1
ENSMUSG00000026958.14	214.322	0.00197332	0.991711	0.999486	Dpp7
ENSMUSG00000026956.16	167.943	0.364343	0.268445	0.999486	Uap1l1
ENSMUSG00000015085.9	153.669	-0.178063	0.328549	0.999486	Entpd2
ENSMUSG00000015094.17	516.913	0.169773	0.0913457	0.999486	Npdc1
ENSMUSG00000026944.19	5241.21	0.0649157	0.540537	0.999486	Abca2
ENSMUSG00000047617.12	1299.51	-0.127901	0.50809	0.999486	Paxx
ENSMUSG00000015090.14	137.594	0.0659774	0.838869	0.999486	Ptgds
ENSMUSG00000120226.1	15.3432	-0.0474299	0.908791	0.999486	Gm35287
ENSMUSG00000015083.12	132.462	-0.488035	0.150131	0.999486	C8g
ENSMUSG00000015095.13	1754.35	-0.0404124	0.664604	0.999486	Fbxw5
ENSMUSG00000026942.14	389.228	0.10916	0.24203	0.999486	Traf2
ENSMUSG00000015092.10	3658.49	-0.14159	0.193209	0.999486	Edf1
ENSMUSG00000026941.17	125.399	-0.00692512	0.980986	0.999486	Mamdc4
ENSMUSG00000036504.7	146.96	-0.111149	0.526253	0.999486	Phpt1
ENSMUSG00000015087.15	1692.79	-0.1467	0.195388	0.999486	Rabl6
ENSMUSG00000052403.12	20.6732	0.042972	0.917225	0.999486	Fcnaos
ENSMUSG00000026939.13	233.991	-0.231179	0.245	0.999486	Tmem141
ENSMUSG00000026938.11	36.5297	-0.965757	0.00314071	0.999486	Fcna
ENSMUSG00000049086.9	251.355	-0.0492429	0.851502	0.999486	Bmyc
ENSMUSG00000026933.19	637.886	0.0650087	0.657962	0.999486	Camsap1
ENSMUSG00000036352.17	1191.09	-0.136202	0.219501	0.999486	Ubac1
ENSMUSG00000026932.15	1685.6	-0.144095	0.233242	0.999486	Nacc2
ENSMUSG00000087679.3	2099.85	-0.0955205	0.560304	0.999486	Tmem250
ENSMUSG00000036327.19	315.02	0.115997	0.264285	0.999486	Qsox2
ENSMUSG00000026930.16	68.8506	-0.262732	0.278387	0.999486	Gpsm1
ENSMUSG00000075467.5	778.935	-0.128196	0.288007	0.999486	Dnlz
ENSMUSG00000026928.15	62.9299	0.490231	0.124733	0.999486	Card9
ENSMUSG00000036281.14	470.329	0.101289	0.569712	0.999486	Snapc4
ENSMUSG00000026927.18	1068.09	-0.0830497	0.40383	0.999486	Entr1
ENSMUSG00000026926.15	3203.55	-0.0086786	0.925912	0.999486	Pmpca
ENSMUSG00000026925.17	604.886	-0.0420037	0.680533	0.999486	Inpp5e
ENSMUSG00000026924.18	3552.22	0.0895907	0.391536	0.999486	Sec16a
ENSMUSG00000086714.3	57.5833	0.0792487	0.796452	0.999486	0610009E02Rik
ENSMUSG00000026923.16	2585.83	0.245228	0.0556702	0.999486	Notch1
ENSMUSG00000026921.21	862.091	0.0853297	0.678929	0.999486	Egfl7
ENSMUSG00000105799.3	15.3274	1.12545	0.0415605	0.999486	Mir126b
ENSMUSG00000026922.14	25750	0.103162	0.562309	0.999486	Agpat2
ENSMUSG00000036186.6	303.823	-0.423491	0.104087	0.999486	Dipk1b
ENSMUSG00000120369.1	439.14	-0.0708244	0.641871	0.999486	Snhg7
ENSMUSG00000036160.14	384.287	-0.0329677	0.794502	0.999486	Surf6
ENSMUSG00000015776.13	972.88	-0.0744333	0.698541	0.999486	Med22
ENSMUSG00000062647.17	5626.17	-0.102809	0.444309	0.999486	Rpl7a
ENSMUSG00000065258.3	9.6669	-1.07045	0.0327882	0.999486	Gm23969
ENSMUSG00000015790.17	996.122	-0.0459049	0.804495	0.999486	Surf1
ENSMUSG00000014873.16	351.478	0.030973	0.784474	0.999486	Surf2
ENSMUSG00000014867.10	2938.94	0.0120166	0.939874	0.999486	Surf4
ENSMUSG00000049897.15	13.1492	-0.394509	0.369125	0.999486	Stkld1
ENSMUSG00000052406.15	384.716	0.102274	0.462022	0.999486	Rexo4
ENSMUSG00000015488.15	1200.17	-0.0986552	0.505688	0.999486	Cacfd1
ENSMUSG00000036067.13	15.6156	0.893772	0.202021	0.999486	Slc2a6
ENSMUSG00000009216.8	13.8845	-0.837851	0.250323	0.999486	Fam163b
ENSMUSG00000009614.17	605.672	-0.0464047	0.766423	0.999486	Sardh
ENSMUSG00000009621.19	1058.87	-0.163821	0.14763	0.999486	Vav2
ENSMUSG00000109946.2	20.0994	-0.141241	0.699028	0.999486	Brd3os
ENSMUSG00000026918.17	1155.87	-0.0256955	0.827488	0.999486	Brd3
ENSMUSG00000026917.16	719.429	-0.0637809	0.658564	0.999486	Wdr5
ENSMUSG00000080538.3	25.881	0.0148451	0.964971	0.999486	Gm25541
ENSMUSG00000085929.3	142.463	-0.188521	0.396058	0.999486	Gm13421
ENSMUSG00000015846.17	2146.25	0.0954919	0.326708	0.999486	Rxra
ENSMUSG00000026837.17	2734.6	0.0373457	0.889296	0.999486	Col5a1
ENSMUSG00000026833.19	222.186	0.306213	0.326453	0.999486	Olfm1
ENSMUSG00000035829.14	12.5116	0.344702	0.477984	0.999486	Ppp1r26
ENSMUSG00000035772.12	1249.27	-0.102892	0.460523	0.999486	Mrps2
ENSMUSG00000082895.2	89.6162	-0.462231	0.0897252	0.999486	Rpsa-ps9
ENSMUSG00000026829.10	31.8283	-0.160073	0.556717	0.999486	Gbgt1
ENSMUSG00000026821.17	715.509	0.204508	0.358879	0.999486	Ralgds
ENSMUSG00000026816.15	322.009	-0.00361116	0.974621	0.999486	Gtf3c5
ENSMUSG00000026812.17	1077.92	-0.117435	0.314723	0.999486	Tsc1
ENSMUSG00000035666.15	1008.75	0.0136439	0.901441	0.999486	Gtf3c4
ENSMUSG00000026806.16	129.113	0.208294	0.313998	0.999486	Ddx31
ENSMUSG00000083773.5	2070.36	-0.155023	0.25003	0.999486	Gm13394
ENSMUSG00000026803.18	426.521	0.101509	0.553944	0.999486	Ttf1
ENSMUSG00000043535.14	2252.21	0.027169	0.718524	0.999486	Setx
ENSMUSG00000035513.21	158.782	-0.0392017	0.837151	0.999486	Ntng2
ENSMUSG00000079499.11	167.559	0.0406001	0.874797	0.999486	6530402F18Rik
ENSMUSG00000026799.16	256.157	-0.0199525	0.880723	0.999486	Med27
ENSMUSG00000039844.21	3018.36	0.101415	0.195601	0.999486	Rapgef1
ENSMUSG00000039826.14	509.982	-0.0271533	0.831292	0.999486	Trub2
ENSMUSG00000026798.11	309.948	0.108801	0.5149	0.999486	Coq4
ENSMUSG00000059316.3	751.979	-0.00948793	0.929847	0.999486	Slc27a4
ENSMUSG00000069020.10	477.328	-0.0999363	0.387676	0.999486	Urm1
ENSMUSG00000039787.14	117.494	-0.15662	0.496379	0.999486	Cercam
ENSMUSG00000026790.20	949.467	-0.00943808	0.940343	0.999486	Odf2
ENSMUSG00000019715.15	842.789	-0.0819532	0.329809	0.999486	Gle1
ENSMUSG00000057738.15	10981.9	-0.0786322	0.591201	0.999486	Sptan1
ENSMUSG00000039715.9	169.413	-0.0339348	0.863781	0.999486	Dync2i2
ENSMUSG00000054766.14	2918.23	-0.0309826	0.691795	0.999486	Set
ENSMUSG00000026785.15	150.797	0.0406821	0.849237	0.999486	Pkn3
ENSMUSG00000015335.17	135.147	0.117535	0.521203	0.999486	Zdhhc12
ENSMUSG00000039686.15	1988.19	-0.123721	0.35044	0.999486	Zer1
ENSMUSG00000039678.13	1814.43	-0.107486	0.46848	0.999486	Tbc1d13
ENSMUSG00000015337.6	878.482	-0.219848	0.319478	0.999486	Endog
ENSMUSG00000039660.17	400.141	-0.106189	0.46417	0.999486	Spout1
ENSMUSG00000039648.15	632.12	-0.107151	0.490565	0.999486	Kyat1
ENSMUSG00000007476.19	656.924	0.288663	0.0598581	0.999486	Lrrc8a
ENSMUSG00000079484.13	23.7383	0.799877	0.0154657	0.999486	Phyhd1
ENSMUSG00000075419.5	974.298	-0.17439	0.357291	0.999486	Dolk
ENSMUSG00000052533.15	1494.18	-0.0364551	0.76669	0.999486	Nup188
ENSMUSG00000026860.17	1824.87	-0.0836629	0.419003	0.999486	Sh3glb2
ENSMUSG00000026858.19	4251.76	-0.0313389	0.84028	0.999486	Miga2
ENSMUSG00000026856.15	342.132	0.0429545	0.76313	0.999486	Dolpp1
ENSMUSG00000026853.16	14420.5	-0.0757553	0.644406	0.999486	Crat
ENSMUSG00000039515.12	2839.19	-0.120127	0.406798	0.999486	Ptpa
ENSMUSG00000089762.4	475.016	0.472879	0.0625579	0.999486	Ier5l
ENSMUSG00000026857.10	327.925	-0.287271	0.00954657	0.999486	Ntmt1
ENSMUSG00000039483.11	255.386	0.151482	0.357715	0.999486	Asb6
ENSMUSG00000039476.14	10.8331	-0.567239	0.19038	0.999486	Prrx2
ENSMUSG00000050737.14	254.356	-0.0961902	0.801568	0.999486	Ptges
ENSMUSG00000026848.15	729.131	0.0151179	0.875319	0.999486	Tor1b
ENSMUSG00000026849.19	360.529	-0.15762	0.265319	0.999486	Tor1a
ENSMUSG00000026851.10	461.525	-0.0919469	0.315242	0.999486	BC005624
ENSMUSG00000026854.17	719.956	0.168702	0.169189	0.999486	Usp20
ENSMUSG00000075415.14	2219.07	0.0939918	0.358397	0.999486	Fnbp1
ENSMUSG00000087269.3	109.269	-0.128931	0.492469	0.999486	D330023K18Rik
ENSMUSG00000000194.14	1442.75	-0.0207796	0.88842	0.999486	Gpr107
ENSMUSG00000062661.7	51.4638	0.229679	0.526543	0.999486	Ncs1
ENSMUSG00000055632.19	411.724	-0.678173	0.0643721	0.999486	Hmcn2
ENSMUSG00000076441.10	186.934	0.0128282	0.946422	0.999486	Ass1
ENSMUSG00000026843.16	618.569	-0.0478932	0.702038	0.999486	Fubp3
ENSMUSG00000039356.16	202.94	0.00139945	0.991903	0.999486	Exosc2
ENSMUSG00000026842.17	1551.67	0.0364279	0.746208	0.999486	Abl1
ENSMUSG00000026840.15	596.963	-0.121408	0.438187	0.999486	Lamc3
ENSMUSG00000001864.14	45.0832	-0.200575	0.423926	0.999486	Aif1l
ENSMUSG00000001855.16	1014.04	0.0980403	0.41648	0.999486	Nup214
ENSMUSG00000081480.2	17.7878	0.246509	0.673542	0.999486	Gm13608
ENSMUSG00000050592.9	32.0323	0.508109	0.211683	0.999486	Fam78a
ENSMUSG00000051373.6	35.0651	0.0937782	0.749164	0.999486	Plpp7
ENSMUSG00000039262.17	3786.74	0.0284044	0.754231	0.999486	Prrc2b
ENSMUSG00000039254.17	1128.08	0.0727998	0.532967	0.999486	Pomt1
ENSMUSG00000002550.17	7021.63	-0.0633664	0.715836	0.999486	Uck1
ENSMUSG00000066068.6	35.3066	-0.145717	0.610058	0.999486	Gm13611
ENSMUSG00000044627.12	3026.61	-0.0784675	0.590967	0.999486	Swi5
ENSMUSG00000002546.18	2785.7	-0.0203787	0.871438	0.999486	Golga2
ENSMUSG00000026825.18	229.883	-0.691195	8.18532e-05	0.121252	Dnm1
ENSMUSG00000039205.17	896.334	0.0650037	0.6002	0.999486	Ciz1
ENSMUSG00000039195.5	1067.54	0.227692	0.220089	0.999486	Bbln
ENSMUSG00000026822.15	64.6076	1.93907	0.0132544	0.999486	Lcn2
ENSMUSG00000026820.6	1492.75	-0.0468508	0.740459	0.999486	Ptges2
ENSMUSG00000026819.16	151.086	0.375083	0.248379	0.999486	Slc25a25
ENSMUSG00000039164.3	139.474	0.0997596	0.535172	0.999486	Naif1
ENSMUSG00000039157.13	613.959	-0.222455	0.270299	0.999486	Eeig1
ENSMUSG00000026810.13	375.567	-0.0124973	0.924063	0.999486	Dpm2
ENSMUSG00000079442.13	158.481	0.314621	0.235022	0.999486	St6galnac4
ENSMUSG00000026811.19	1882.76	-0.170427	0.335675	0.999486	St6galnac6
ENSMUSG00000026817.15	1139.43	-0.212249	0.257453	0.999486	Ak1
ENSMUSG00000026814.17	980.221	0.158819	0.339193	0.999486	Eng
ENSMUSG00000009566.13	146.478	-0.196025	0.318963	0.999486	Fpgs
ENSMUSG00000009555.17	795.809	0.104723	0.391001	0.999486	Cdk9
ENSMUSG00000059013.13	451.938	0.326431	0.0846984	0.999486	Sh2d3c
ENSMUSG00000039021.16	20.3437	-0.193969	0.61612	0.999486	Ttc16
ENSMUSG00000009563.17	481.871	-0.0641627	0.727851	0.999486	Tor2a
ENSMUSG00000053746.9	45.2242	0.236864	0.403922	0.999486	Ptrh1
ENSMUSG00000026797.17	290.618	-0.186331	0.230563	0.999486	Stxbp1
ENSMUSG00000026796.17	600.627	0.572141	0.108969	0.999486	Niban2
ENSMUSG00000026792.17	672.88	0.0127721	0.922325	0.999486	Lrsam1
ENSMUSG00000038900.18	2142.08	-0.0503828	0.78715	0.999486	Rpl12
ENSMUSG00000026791.15	489.327	-0.205593	0.160725	0.999486	Slc2a8
ENSMUSG00000038860.16	220.227	0.0143335	0.921948	0.999486	Garnl3
ENSMUSG00000038831.17	226.622	-0.0825455	0.62804	0.999486	Ralgps1
ENSMUSG00000004105.9	3199.38	0.0861048	0.541693	0.999486	Angptl2
ENSMUSG00000068966.11	407.767	0.109669	0.239703	0.999486	Zbtb34
ENSMUSG00000026788.14	890.481	-0.0525316	0.637173	0.999486	Zbtb43
ENSMUSG00000038740.10	634.463	-0.13329	0.368189	0.999486	Mvb12b
ENSMUSG00000038718.16	162.548	-0.132996	0.421719	0.999486	Pbx3
ENSMUSG00000038696.15	1177.34	-0.0130798	0.904477	0.999486	Mapkap1
ENSMUSG00000081992.2	39.2948	-0.0837136	0.770673	0.999486	Gm13408
ENSMUSG00000026867.20	1894.7	0.0939919	0.246802	0.999486	Gapvd1
ENSMUSG00000026864.14	6321.35	0.12009	0.19704	0.999486	Hspa5
ENSMUSG00000070953.14	368.126	-0.100407	0.557848	0.999486	Rabepk
ENSMUSG00000035949.16	1401.13	-0.00347976	0.970192	0.999486	Fbxw2
ENSMUSG00000026869.13	813.101	0.10623	0.334312	0.999486	Psmd5
ENSMUSG00000026873.10	156.503	-0.065105	0.733093	0.999486	Phf19
ENSMUSG00000026875.15	55.4441	0.918706	0.040262	0.999486	Traf1
ENSMUSG00000035875.16	12.1385	-0.050528	0.914668	0.999486	AI182371
ENSMUSG00000057110.16	571.38	0.0587884	0.742154	0.999486	Cntrl
ENSMUSG00000026878.18	5111.37	-0.0372927	0.70787	0.999486	Rab14
ENSMUSG00000026879.15	18872.5	-0.572238	0.000377961	0.419915	Gsn
ENSMUSG00000026880.12	7977.36	-0.00877105	0.947608	0.999486	Stom
ENSMUSG00000075391.7	15.5281	-0.00636297	0.986612	0.999486	Glo1-ps
ENSMUSG00000035778.18	1077.03	0.467523	0.0902624	0.999486	Ggta1
ENSMUSG00000026883.18	2450.51	-0.0110227	0.933317	0.999486	Dab2ip
ENSMUSG00000026885.14	55.8893	-0.184533	0.538358	0.999486	Ttll11
ENSMUSG00000026895.8	3992.94	-0.0588458	0.691536	0.999486	Ndufa8
ENSMUSG00000026890.20	57.3499	0.306359	0.424621	0.999486	Lhx6
ENSMUSG00000026889.13	561.078	-0.00272242	0.981059	0.999486	Rbm18
ENSMUSG00000026887.10	568.442	0.0435465	0.727269	0.999486	Mrrf
ENSMUSG00000047250.14	96.8298	-0.295403	0.208303	0.999486	Ptgs1
ENSMUSG00000083716.5	138.512	0.0686841	0.717335	0.999486	Gm13436
ENSMUSG00000009030.15	524.037	-0.129079	0.213823	0.999486	Pdcl
ENSMUSG00000075376.11	2335.42	0.0273153	0.782827	0.999486	Rc3h2
ENSMUSG00000066798.4	612.822	-0.0356356	0.770955	0.999486	Zbtb6
ENSMUSG00000050714.10	378.157	-0.146197	0.344347	0.999486	Zbtb26
ENSMUSG00000035437.16	1720.68	-0.0194063	0.793447	0.999486	Rabgap1
ENSMUSG00000026915.17	646.067	-0.0811462	0.415911	0.999486	Strbp
ENSMUSG00000107491.2	23.0671	0.40372	0.227242	0.999486	Gm17893
ENSMUSG00000053164.7	107.175	0.189564	0.490335	0.999486	Gpr21
ENSMUSG00000035392.18	1208.25	0.0832615	0.440788	0.999486	Dennd1a
ENSMUSG00000026749.12	569.678	0.378805	0.431046	0.999486	Nek6
ENSMUSG00000026750.7	4074.97	0.0226204	0.823074	0.999486	Psmb7
ENSMUSG00000063972.14	382.691	0.169592	0.339479	0.999486	Nr6a1
ENSMUSG00000046618.8	135.608	0.11521	0.550875	0.999486	Olfml2a
ENSMUSG00000035295.11	18.8652	0.481843	0.169195	0.999486	Wdr38
ENSMUSG00000062997.7	1936.92	-0.112049	0.608557	0.999486	Rpl35
ENSMUSG00000026755.15	777.83	-0.0534377	0.710052	0.999486	Arpc5l
ENSMUSG00000026754.17	782.752	-0.0755432	0.554419	0.999486	Golga1
ENSMUSG00000035236.18	522.21	-0.115163	0.332437	0.999486	Scai
ENSMUSG00000121759.1	38.5974	-0.320724	0.410103	0.999486	Gm16523
ENSMUSG00000026753.6	2255.51	-0.11381	0.385579	0.999486	Ppp6c
ENSMUSG00000121171.1	69.9604	-0.128919	0.679776	0.999486	Gm54112
ENSMUSG00000080994.3	136.289	-0.035657	0.832837	0.999486	Gm13464
ENSMUSG00000049744.16	85.9983	0.319483	0.419135	0.999486	Arhgap15
ENSMUSG00000036890.14	249.296	-0.0336668	0.769614	0.999486	Gtdc1
ENSMUSG00000026872.19	4090.6	0.143195	0.45211	0.999486	Zeb2
ENSMUSG00000052248.18	75.7966	-0.0285482	0.910128	0.999486	Zeb2os
ENSMUSG00000052155.6	748.782	-0.103491	0.281687	0.999486	Acvr2a
ENSMUSG00000026761.13	858.934	-0.0625518	0.593159	0.999486	Orc4
ENSMUSG00000036792.13	1099.06	0.0178351	0.864195	0.999486	Mbd5
ENSMUSG00000069495.13	625.378	-0.0567758	0.640549	0.999486	Epc2
ENSMUSG00000026764.16	13.5647	-0.241628	0.612778	0.999486	Kif5c
ENSMUSG00000026766.17	1304.83	0.0115869	0.932924	0.999486	Mmadhc
ENSMUSG00000085862.3	44.2318	0.226828	0.321773	0.999486	Gm13483
ENSMUSG00000083270.2	11.3478	0.63085	0.19045	0.999486	Gm13498
ENSMUSG00000017144.9	472.79	0.176055	0.543308	0.999486	Rnd3
ENSMUSG00000036249.17	112.509	-0.134329	0.570462	0.999486	Rbm43
ENSMUSG00000026946.10	178.084	-0.0807411	0.657569	0.999486	Nmi
ENSMUSG00000053475.6	31.2861	0.763394	0.13511	0.999486	Tnfaip6
ENSMUSG00000036202.17	1056.59	-0.0875217	0.444427	0.999486	Rif1
ENSMUSG00000026950.19	58.5362	-0.173084	0.534536	0.999486	Neb
ENSMUSG00000036093.8	2430.65	-0.110944	0.429487	0.999486	Arl5a
ENSMUSG00000085315.9	139.412	-0.0637288	0.784439	0.999486	A430018G15Rik
ENSMUSG00000017412.17	22.58	-0.242472	0.582573	0.999486	Cacnb4
ENSMUSG00000055371.18	663.837	0.0235098	0.815617	0.999486	Stam2
ENSMUSG00000036053.19	323.29	0.0264768	0.890404	0.999486	Fmnl2
ENSMUSG00000061136.17	1656.01	-0.0926498	0.263397	0.999486	Prpf40a
ENSMUSG00000026960.7	409.371	-0.0845154	0.554223	0.999486	Arl6ip6
ENSMUSG00000026826.14	346.175	0.3729	0.0899789	0.999486	Nr4a2
ENSMUSG00000026827.13	34097.9	0.101226	0.498533	0.999486	Gpd2
ENSMUSG00000026832.13	119.551	0.634107	0.155357	0.999486	Cytip
ENSMUSG00000026834.14	3354.42	0.107791	0.5584	0.999486	Acvr1c
ENSMUSG00000026836.16	399.597	0.077406	0.474033	0.999486	Acvr1
ENSMUSG00000026839.18	92.4658	-0.186255	0.338505	0.999486	Upp2
ENSMUSG00000026991.21	1307.67	-0.260541	0.233101	0.999486	Pkp4
ENSMUSG00000035168.17	1272.02	-0.0130094	0.934902	0.999486	Tanc1
ENSMUSG00000026988.16	309.362	0.0443402	0.717647	0.999486	Wdsub1
ENSMUSG00000026987.17	1804.88	0.137658	0.266519	0.999486	Baz2b
ENSMUSG00000026977.18	1716.88	-0.021886	0.845002	0.999486	Marchf7
ENSMUSG00000060703.13	777.61	-0.0966806	0.584023	0.999486	Cd302
ENSMUSG00000080198.3	16.7545	0.0723267	0.864971	0.999486	Rpl10a-ps4
ENSMUSG00000026980.16	27.1604	0.882773	0.135978	0.999486	Ly75
ENSMUSG00000054580.15	118.582	-0.195873	0.281854	0.999486	Pla2r1
ENSMUSG00000026970.17	2872.88	0.056355	0.471785	0.999486	Rbms1
ENSMUSG00000064289.16	718.651	-0.0227321	0.853883	0.999486	Tank
ENSMUSG00000026914.16	1821.04	0.169994	0.193029	0.999486	Psmd14
ENSMUSG00000035000.9	78.2122	-0.138314	0.694049	0.999486	Dpp4
ENSMUSG00000000392.18	116.572	-0.120826	0.603248	0.999486	Fap
ENSMUSG00000026896.15	690.525	-0.0209347	0.918007	0.999486	Ifih1
ENSMUSG00000026893.5	50.8829	-0.329689	0.367591	0.999486	Gca
ENSMUSG00000075324.14	270.815	-0.161528	0.500225	0.999486	Fign
ENSMUSG00000026888.15	1574.57	0.0482895	0.754253	0.999486	Grb14
ENSMUSG00000034903.19	1939.49	-0.00498916	0.951686	0.999486	Cobll1
ENSMUSG00000075318.14	26.9546	-0.0733747	0.852068	0.999486	Scn2a
ENSMUSG00000034848.18	332.756	0.028356	0.853202	0.999486	Ttc21b
ENSMUSG00000034810.8	1509.12	-0.293439	0.160395	0.999486	Scn7a
ENSMUSG00000027030.16	604.018	-0.323424	0.0352588	0.999486	Stk39
ENSMUSG00000027035.11	171.703	0.400648	0.263626	0.999486	Cers6
ENSMUSG00000034738.9	73.9797	0.187906	0.481788	0.999486	Nostrin
ENSMUSG00000005233.17	21.2869	0.0965489	0.899651	0.999486	Spc25
ENSMUSG00000027068.7	74.8028	1.06208	0.0258794	0.999486	Dhrs9
ENSMUSG00000063145.11	100.525	-0.0688694	0.764835	0.999486	Bbs5
ENSMUSG00000027086.17	1147.79	-0.0598568	0.612897	0.999486	Fastkd1
ENSMUSG00000042133.17	1295.92	-0.0514174	0.587766	0.999486	Ppig
ENSMUSG00000070883.4	33.1171	0.149861	0.663683	0.999486	Cfap210
ENSMUSG00000027088.11	572.431	-0.22671	0.142581	0.999486	Phospho2
ENSMUSG00000042155.4	41.8723	0.209533	0.537522	0.999486	Klhl23
ENSMUSG00000068882.14	1548.53	-0.0250595	0.782158	0.999486	Ssb
ENSMUSG00000051730.16	257.835	-0.236386	0.185382	0.999486	Mettl5
ENSMUSG00000044308.19	7770.62	0.0782565	0.398758	0.999486	Ubr3
ENSMUSG00000014959.13	1648.83	0.0481806	0.675282	0.999486	Gorasp2
ENSMUSG00000041997.17	1308.05	-0.043087	0.595886	0.999486	Tlk1
ENSMUSG00000041975.18	303.507	-0.0490574	0.773268	0.999486	Mettl8
ENSMUSG00000041966.19	449.379	-0.0519157	0.726699	0.999486	Dcaf17
ENSMUSG00000027012.16	1674.78	0.0277994	0.80215	0.999486	Dync1i2
ENSMUSG00000027010.17	120.371	0.271551	0.265903	0.999486	Slc25a12
ENSMUSG00000027018.12	323.062	-0.0126372	0.94725	0.999486	Hat1
ENSMUSG00000041921.17	1048.44	0.0193738	0.839566	0.999486	Metap1d
ENSMUSG00000027111.17	1644.1	0.239285	0.252077	0.999486	Itga6
ENSMUSG00000006494.12	6326.2	0.00267679	0.988533	0.999486	Pdk1
ENSMUSG00000049044.17	50.0851	0.385845	0.293757	0.999486	Rapgef4
ENSMUSG00000004085.15	2659.05	-0.0100467	0.903291	0.999486	Map3k20
ENSMUSG00000055612.16	39.7934	0.478886	0.180856	0.999486	Cdca7
ENSMUSG00000027109.17	1704.89	-0.0823133	0.400975	0.999486	Sp3
ENSMUSG00000063714.17	87.306	-0.160372	0.541705	0.999486	Sp3os
ENSMUSG00000027108.16	864.01	0.0454407	0.630496	0.999486	Ola1
ENSMUSG00000041777.13	526.539	-0.0580514	0.620103	0.999486	Cir1
ENSMUSG00000008226.15	657.611	-0.0974011	0.377681	0.999486	Scrn3
ENSMUSG00000041762.17	280.591	-0.29714	0.160921	0.999486	Gpr155
ENSMUSG00000075284.11	572.823	0.241217	0.222139	0.999486	Wipf1
ENSMUSG00000086382.3	56.6896	0.087183	0.75138	0.999486	Chrna1os
ENSMUSG00000086544.2	27.7629	-0.0960074	0.831874	0.999486	Chn1os3
ENSMUSG00000056486.19	846.712	-0.00171075	0.991284	0.999486	Chn1
ENSMUSG00000027104.19	3319	-0.0548128	0.65714	0.999486	Atf2
ENSMUSG00000018770.10	3986.77	-0.0907346	0.537599	0.999486	Atp5mc3
ENSMUSG00000009207.16	357.924	0.074427	0.692139	0.999486	Lnpk
ENSMUSG00000075279.6	96.1045	0.0649601	0.755213	0.999486	Mrpl23-ps1
ENSMUSG00000043342.10	22.4191	-0.193048	0.67534	0.999486	Hoxd9
ENSMUSG00000052371.6	33.9557	-0.487669	0.11212	0.999486	Hoxd3os1
ENSMUSG00000027102.5	203.978	-0.361655	0.0698955	0.999486	Hoxd8
ENSMUSG00000101174.9	26.7684	-0.0361797	0.928556	0.999486	Hoxd4
ENSMUSG00000027099.10	2141.98	-0.123094	0.553825	0.999486	Mtx2
ENSMUSG00000081156.2	31.0742	0.140566	0.707516	0.999486	Gm14425
ENSMUSG00000081406.5	895.034	-0.0186154	0.904734	0.999486	Rps6-ps4
ENSMUSG00000059005.14	3345.11	0.147952	0.333837	0.999486	Hnrnpa3
ENSMUSG00000015839.7	1890.95	0.225495	0.12779	0.999486	Nfe2l2
ENSMUSG00000087222.3	128.223	-0.068776	0.700491	0.999486	E030042O20Rik
ENSMUSG00000042410.17	1443.24	0.0491001	0.637635	0.999486	Agps
ENSMUSG00000075273.5	423.754	-0.166861	0.386533	0.999486	Ift70b
ENSMUSG00000075272.5	24.2772	-0.360555	0.260286	0.999486	Ift70a2
ENSMUSG00000075271.5	74.2076	-0.24655	0.271701	0.999486	Ift70a1
ENSMUSG00000075270.12	47.9861	-0.281549	0.406978	0.999486	Pde11a
ENSMUSG00000042369.9	384.944	-0.0213555	0.835666	0.999486	Rbm45
ENSMUSG00000042359.19	376.4	-0.180108	0.40242	0.999486	Osbpl6
ENSMUSG00000002731.7	522.785	-0.154145	0.406148	0.999486	Prkra
ENSMUSG00000002732.15	437.751	-0.20797	0.192937	0.999486	Fkbp7
ENSMUSG00000002733.9	617.896	0.0306929	0.778873	0.999486	Plekha3
ENSMUSG00000051747.17	74.6196	-0.764525			Ttn
ENSMUSG00000044033.17	111.093	-0.0678433	0.803294	0.999486	Ccdc141
ENSMUSG00000042272.18	647.839	-0.0695286	0.515427	0.999486	Sestd1
ENSMUSG00000027016.18	13.0975	-0.166071	0.678941	0.999486	Zfp385b
ENSMUSG00000027014.15	609.411	-0.0487413	0.618102	0.999486	Cwc22
ENSMUSG00000027011.15	642.837	-0.123205	0.443266	0.999486	Ube2e3
ENSMUSG00000027009.19	308.047	0.790814	0.0478982	0.999486	Itga4
ENSMUSG00000075256.10	276.47	-0.148857	0.360977	0.999486	Cerkl
ENSMUSG00000027007.17	5322.26	-0.0703725	0.48648	0.999486	Itprid2
ENSMUSG00000059173.21	852.74	-0.272912	0.0283453	0.999486	Pde1a
ENSMUSG00000027006.14	731.204	0.0813266	0.580025	0.999486	Dnajc10
ENSMUSG00000027002.14	5222.7	0.104716	0.30044	0.999486	Nckap1
ENSMUSG00000081487.2	51.3303	0.36837	0.357959	0.999486	Gm13689
ENSMUSG00000027001.11	163.712	-0.123939	0.554557	0.999486	Dusp19
ENSMUSG00000026999.15	183.161	-0.0917808	0.506761	0.999486	Nup35
ENSMUSG00000081400.2	27.6168	0.279957	0.304648	0.999486	Gm13680
ENSMUSG00000027091.15	1120.1	-0.112766	0.270517	0.999486	Zc3h15
ENSMUSG00000027087.12	1826.62	0.00872737	0.945403	0.999486	Itgav
ENSMUSG00000048388.4	30.77	-0.0699504	0.8511	0.999486	Fam171b
ENSMUSG00000059588.15	535.754	-0.163497	0.431674	0.999486	Calcrl
ENSMUSG00000027082.16	122.724	0.140542	0.562309	0.999486	Tfpi
ENSMUSG00000034101.15	594.521	0.134358	0.323529	0.999486	Ctnnd1
ENSMUSG00000076437.12	182.389	-0.00557466	0.981653	0.999486	Selenoh
ENSMUSG00000050043.17	1248.87	-0.0222914	0.858664	0.999486	Tmx2
ENSMUSG00000027080.7	287.998	-0.0600266	0.652235	0.999486	Med19
ENSMUSG00000034075.11	2114.98	-0.0397583	0.707038	0.999486	Zdhhc5
ENSMUSG00000027079.16	211.807	-0.0557315	0.716548	0.999486	Clp1
ENSMUSG00000023224.13	744.702	-0.34615	0.00143195	0.821108	Serping1
ENSMUSG00000027078.15	246.465	0.179769	0.553565	0.999486	Ube2l6
ENSMUSG00000027076.11	527.204	-0.311753	0.136146	0.999486	Timm10
ENSMUSG00000027075.17	225.436	-0.197993	0.275678	0.999486	Slc43a1
ENSMUSG00000050896.13	34.5999	0.0756095	0.848567	0.999486	Rtn4rl2
ENSMUSG00000027074.15	925.55	-0.0729534	0.710075	0.999486	Slc43a3
ENSMUSG00000027071.15	46.2916	-0.014102	0.96893	0.999486	P2rx3
ENSMUSG00000027067.17	1102.3	-0.0457665	0.674172	0.999486	Ssrp1
ENSMUSG00000033955.14	3331.63	-0.0478376	0.66889	0.999486	Tnks1bp1
ENSMUSG00000044338.10	761.896	-0.0293113	0.906109	0.999486	Aplnr
ENSMUSG00000075224.11	23.8325	0.0295122	0.956684	0.999486	Lrrc55
ENSMUSG00000045392.9	12.0867	-0.314816	0.553916	0.999486	Or5m3b
ENSMUSG00000025314.19	557.03	0.432421	0.202434	0.999486	Ptprj
ENSMUSG00000051329.14	509.32	0.107752	0.395737	0.999486	Nup160
ENSMUSG00000008200.16	1204.43	0.0562351	0.688742	0.999486	Fnbp4
ENSMUSG00000040812.15	16.3721	0.0970607	0.818121	0.999486	Agbl2
ENSMUSG00000027282.18	8432.03	-0.0351793	0.841004	0.999486	Mtch2
ENSMUSG00000040794.6	74.5605	-0.465454	0.159306	0.999486	C1qtnf4
ENSMUSG00000005510.10	7981.32	-0.0978103	0.538782	0.999486	Ndufs3
ENSMUSG00000005505.13	393.579	-0.066278	0.512304	0.999486	Kbtbd4
ENSMUSG00000063235.19	887.795	-0.16546	0.333338	0.999486	Ptpmt1
ENSMUSG00000005506.17	3391.63	-0.0768908	0.396801	0.999486	Celf1
ENSMUSG00000002104.12	11.2271	0.709636	0.173761	0.999486	Rapsn
ENSMUSG00000086495.8	17.5583	-0.60493	0.120681	0.999486	Gm13778
ENSMUSG00000002102.16	2436.68	0.0613095	0.592306	0.999486	Psmc3
ENSMUSG00000002105.16	662.143	0.0277802	0.75343	0.999486	Slc39a13
ENSMUSG00000120441.1	24.6153	-0.222488	0.565867	0.999486	Gm39874
ENSMUSG00000002111.10	176.322	0.572787	0.182245	0.999486	Spi1
ENSMUSG00000040687.17	411.609	0.143804	0.413312	0.999486	Madd
ENSMUSG00000002108.11	1046.45	-0.08752	0.481745	0.999486	Nr1h3
ENSMUSG00000002103.17	1136.83	0.127371	0.26434	0.999486	Acp2
ENSMUSG00000002109.15	238.672	-0.0553318	0.739178	0.999486	Ddb2
ENSMUSG00000120340.1	19.3851	0.0820726	0.807067	0.999486	A330069E16Rik
ENSMUSG00000027257.14	275.025	-0.0172882	0.934483	0.999486	Pacsin3
ENSMUSG00000027255.15	1833.99	-0.0552857	0.590807	0.999486	Arfgap2
ENSMUSG00000040591.19	57.0676	-0.104273	0.715714	0.999486	Cstpp1
ENSMUSG00000027253.16	60.1134	-0.259858	0.324564	0.999486	Lrp4
ENSMUSG00000040549.17	1591.72	0.0470525	0.563783	0.999486	Ckap5
ENSMUSG00000075040.10	274.005	0.105209	0.582187	0.999486	Zfp408
ENSMUSG00000027247.17	877.945	0.0316463	0.739624	0.999486	Arhgap1
ENSMUSG00000027244.15	1172.41	0.102043	0.249948	0.999486	Atg13
ENSMUSG00000027243.9	243.501	-0.0749677	0.667359	0.999486	Harbi1
ENSMUSG00000040506.17	969.312	0.066894	0.41983	0.999486	Ambra1
ENSMUSG00000027239.15	11.9062	0.486544	0.389996	0.999486	Mdk
ENSMUSG00000040479.13	570.045	0.287631	0.106317	0.999486	Dgkz
ENSMUSG00000027230.10	130.047	0.275638	0.275017	0.999486	Creb3l1
ENSMUSG00000058318.17	882.331	0.00376017	0.977077	0.999486	Phf21a
ENSMUSG00000040434.17	12.0148	-0.0421041	0.91888	0.999486	Large2
ENSMUSG00000027222.15	1106.88	-0.175832	0.15777	0.999486	Pex16
ENSMUSG00000044916.11	52.9026	0.260222	0.267974	0.999486	Frey1
ENSMUSG00000027223.16	507.258	-0.0137311	0.957277	0.999486	Mapk8ip1
ENSMUSG00000068742.12	1609.78	0.0754529	0.544285	0.999486	Cry2
ENSMUSG00000049922.9	316.76	0.162657	0.308558	0.999486	Slc35c1
ENSMUSG00000027221.6	290.732	-0.370514	0.175605	0.999486	Chst1
ENSMUSG00000075028.13	116.664	0.14417	0.64039	0.999486	Prdm11
ENSMUSG00000068735.15	444.882	0.518265	0.0503899	0.999486	Trp53i11
ENSMUSG00000027217.14	5150.05	0.0466214	0.791153	0.999486	Tspan18
ENSMUSG00000027215.14	487.951	-0.172814	0.378681	0.999486	Cd82
ENSMUSG00000027198.17	1060.33	-0.0864481	0.393579	0.999486	Ext2
ENSMUSG00000040272.15	445.074	0.134621	0.239999	0.999486	Accs
ENSMUSG00000075023.13	16.447	0.110648	0.826323	0.999486	Accsl
ENSMUSG00000087006.4	69.5241	1.1548	0.0192315	0.999486	Gm13889
ENSMUSG00000040174.15	766.28	-0.0517927	0.609832	0.999486	Alkbh3
ENSMUSG00000027195.11	7003.18	0.129518	0.367773	0.999486	Hsd17b12
ENSMUSG00000027194.17	799.201	-0.0170017	0.864701	0.999486	Ttc17
ENSMUSG00000045464.7	116.54	-0.00369112	0.986974	0.999486	2810002D19Rik
ENSMUSG00000027193.13	1829.43	-0.0371456	0.694923	0.999486	Api5
ENSMUSG00000050587.15	18.6636	-0.584237	0.186107	0.999486	Lrrc4c
ENSMUSG00000027165.17	451.315	-0.0920369	0.534398	0.999486	Iftap
ENSMUSG00000027164.9	771.543	0.0122995	0.911035	0.999486	Traf6
ENSMUSG00000032841.16	226.823	0.0888635	0.694793	0.999486	Prr5l
ENSMUSG00000027163.14	401.835	-0.0719273	0.650012	0.999486	Commd9
ENSMUSG00000048058.18	616.036	-0.0576296	0.697533	0.999486	Ldlrad3
ENSMUSG00000027189.17	5260.5	-0.0476797	0.666186	0.999486	Trim44
ENSMUSG00000075012.5	49.8255	0.294878	0.431057	0.999486	Fjx1
ENSMUSG00000027188.9	59.0473	-0.640528	0.0231819	0.999486	Pamr1
ENSMUSG00000005087.18	691.55	0.845227	0.196362	0.999486	Cd44
ENSMUSG00000010914.11	3005.84	0.0313529	0.821921	0.999486	Pdhx
ENSMUSG00000010911.13	615.845	-0.27853	0.0724267	0.999486	Apip
ENSMUSG00000027187.11	16043.9	0.0382226	0.75237	0.999486	Cat
ENSMUSG00000032724.6	178.975	0.0516425	0.754783	0.999486	Abtb2
ENSMUSG00000027185.16	805.312	-0.0217511	0.829967	0.999486	Nat10
ENSMUSG00000027184.15	7305.98	-0.0420653	0.538559	0.999486	Caprin1
ENSMUSG00000032698.16	177.777	0.154309	0.420892	0.999486	Lmo2
ENSMUSG00000027180.13	2887.25	-0.0615655	0.635611	0.999486	Fbxo3
ENSMUSG00000087739.3	18.6972	-0.504021	0.242684	0.999486	Gm24644
ENSMUSG00000068686.14	317.922	0.0330376	0.81362	0.999486	Cd59b
ENSMUSG00000032679.13	1907.33	-0.0590461	0.600131	0.999486	Cd59a
ENSMUSG00000032671.6	23.2202	-0.769283	0.047899	0.999486	A930018P22Rik
ENSMUSG00000081721.4	12.6703	0.0495242	0.898982	0.999486	Gm13882
ENSMUSG00000027177.15	9370.32	0.000376673	0.998232	0.999486	Hipk3
ENSMUSG00000027176.9	349.418	0.118219	0.621214	0.999486	Cstf3
ENSMUSG00000027175.11	309.981	-0.0600668	0.713326	0.999486	Tcp11l1
ENSMUSG00000074994.7	2253.32	-0.14323	0.291769	0.999486	Qser1
ENSMUSG00000027171.11	22.4278	-0.0553853	0.865184	0.999486	Prrg4
ENSMUSG00000045106.13	29.8215	-0.436765	0.165553	0.999486	Ccdc73
ENSMUSG00000027170.13	1173.18	-0.0435438	0.780988	0.999486	Eif3m
ENSMUSG00000055312.3	9.98082	-0.722151	0.232567	0.999486	Them7
ENSMUSG00000005973.7	330.995	0.100354	0.500179	0.999486	Rcn1
ENSMUSG00000080859.2	57.6682	0.0819392	0.702762	0.999486	Rpl10-ps1
ENSMUSG00000027167.12	391.991	0.181204	0.172161	0.999486	Elp4
ENSMUSG00000042670.6	579.493	-0.100898	0.720099	0.999486	Immp1l
ENSMUSG00000027166.15	161.141	-0.0314598	0.851312	0.999486	Dnajc24
ENSMUSG00000085218.9	69.5856	-0.273112	0.253897	0.999486	BB218582
ENSMUSG00000016386.16	22.1232	0.175197	0.68731	0.999486	Mpped2
ENSMUSG00000027122.16	420.574	-0.0632515	0.625266	0.999486	Arl14ep
ENSMUSG00000057234.10	172.248	0.0299654	0.803501	0.999486	Mettl15
ENSMUSG00000027115.15	43.1482	0.0662673	0.858974	0.999486	Kif18a
ENSMUSG00000027162.8	1204.16	0.0468896	0.596211	0.999486	Lin7c
ENSMUSG00000050199.14	1200.26	0.18444	0.16737	0.999486	Lgr4
ENSMUSG00000027160.17	98.4569	-0.210663	0.450915	0.999486	Ccdc34
ENSMUSG00000074971.5	98.884	-0.445395	0.0625769	0.999486	Fibin
ENSMUSG00000027134.5	44.2759	-0.0137967	0.960207	0.999486	Lpcat4
ENSMUSG00000027133.4	1192.63	-0.129744	0.60472	0.999486	Nop10
ENSMUSG00000027130.16	601.145	-0.0315482	0.782418	0.999486	Slc12a6
ENSMUSG00000027131.4	784.743	-0.0530167	0.6784	0.999486	Emc4
ENSMUSG00000027132.4	207.166	0.0267325	0.906952	0.999486	Katnbl1
ENSMUSG00000055943.6	1526.35	0.0267416	0.876656	0.999486	Emc7
ENSMUSG00000003604.15	282.39	0.0131239	0.909382	0.999486	Aven
ENSMUSG00000044042.20	81.5184	0.338787	0.451223	0.999486	Fmn1
ENSMUSG00000041219.16	119.631	0.305935	0.299292	0.999486	Arhgap11a
ENSMUSG00000040383.17	1530.42	0.0546018	0.579599	0.999486	Aqr
ENSMUSG00000040321.4	320.304	-0.0601158	0.648248	0.999486	Zfp770
ENSMUSG00000057147.14	211.58	-0.0513841	0.74096	0.999486	Dph6
ENSMUSG00000040282.14	110.519	-0.0470641	0.81894	0.999486	Cdin1
ENSMUSG00000027210.21	604.841	0.196696	0.289536	0.999486	Meis2
ENSMUSG00000086308.3	32.8366	0.136514	0.721253	0.999486	G630016G05Rik
ENSMUSG00000027351.15	1172.36	0.189044	0.481208	0.999486	Spred1
ENSMUSG00000027349.6	422.195	0.0708129	0.522315	0.999486	Fam98b
ENSMUSG00000027347.20	46.3044	0.587177	0.231377	0.999486	Rasgrp1
ENSMUSG00000040152.9	1418.04	1.59728	0.089077	0.999486	Thbs1
ENSMUSG00000040133.3	18.9875	1.1797	0.168524	0.999486	Gpr176
ENSMUSG00000005102.14	717.989	0.0722379	0.50357	0.999486	Eif2ak4
ENSMUSG00000009549.15	954.313	-0.0390474	0.78392	0.999486	Srp14
ENSMUSG00000040093.17	156.239	-0.0193729	0.949452	0.999486	Bmf
ENSMUSG00000040084.10	96.0567	0.290609	0.433799	0.999486	Bub1b
ENSMUSG00000040061.18	82.8454	0.482924	0.199581	0.999486	Plcb2
ENSMUSG00000074918.5	1527.85	-0.00709037	0.963791	0.999486	Inafm2
ENSMUSG00000045838.10	449.99	0.365301	0.21552	0.999486	Ccdc9b
ENSMUSG00000040035.15	12.6374	-0.11741	0.801051	0.999486	Disp2
ENSMUSG00000027331.16	37.9792	0.952245	0.120376	0.999486	Knstrn
ENSMUSG00000027332.12	7549.03	-0.0674296	0.697226	0.999486	Ivd
ENSMUSG00000040007.9	554.835	0.0718149	0.518584	0.999486	Bahd1
ENSMUSG00000074916.6	139.701	-0.180404	0.261187	0.999486	Chst14
ENSMUSG00000039983.14	216.007	-0.198023	0.116845	0.999486	Ccdc32
ENSMUSG00000027324.2	182.871	-0.174825	0.271404	0.999486	Rpusd2
ENSMUSG00000027326.14	65.668	0.725144	0.145164	0.999486	Knl1
ENSMUSG00000027323.11	30.0292	0.658925	0.210684	0.999486	Rad51
ENSMUSG00000070730.12	2778.71	0.259835	0.0534256	0.999486	Rmdn3
ENSMUSG00000046814.4	14.5892	-0.33582	0.474149	0.999486	Gchfr
ENSMUSG00000034278.4	105.394	0.0211422	0.91074	0.999486	Dnajc17
ENSMUSG00000068580.12	455.263	-0.103214	0.476589	0.999486	Zfyve19
ENSMUSG00000027315.14	10.9808	0.489867	0.384202	0.999486	Spint1
ENSMUSG00000034216.13	579.222	-0.0782486	0.38033	0.999486	Vps18
ENSMUSG00000074912.12	23.6085	-0.276994	0.484367	0.999486	Gm14207
ENSMUSG00000027314.7	576.598	0.13517	0.53265	0.999486	Dll4
ENSMUSG00000027313.4	96.4303	0.694603	0.0317377	0.999486	Chac1
ENSMUSG00000034154.16	1204.32	0.0232163	0.842365	0.999486	Ino80
ENSMUSG00000048647.10	301.688	0.12938	0.550044	0.999486	Exd1
ENSMUSG00000014077.14	9336.89	-0.0379192	0.819359	0.999486	Chp1
ENSMUSG00000085438.3	6925.95	-0.044399	0.688831	0.999486	Oip5os1
ENSMUSG00000072980.4	9.7687	0.304577	0.609219	0.999486	Oip5
ENSMUSG00000027306.16	50.6147	0.70257	0.122108	0.999486	Nusap1
ENSMUSG00000027305.10	1044.87	-0.0323046	0.825886	0.999486	Ndufaf1
ENSMUSG00000027304.10	813.769	-0.00948434	0.913802	0.999486	Rtf1
ENSMUSG00000027296.8	311.745	-0.577907	0.085343	0.999486	Itpka
ENSMUSG00000034032.16	539.026	-0.0178783	0.852907	0.999486	Rpap1
ENSMUSG00000027298.18	24.7409	0.947188	0.0236946	0.999486	Tyro3
ENSMUSG00000033943.16	2620.88	0.00918263	0.935992	0.999486	Mga
ENSMUSG00000033902.13	545.519	0.130972	0.256916	0.999486	Mapkbp1
ENSMUSG00000098789.8	10.7237	-0.0962459	0.866285	0.999486	Jmjd7
ENSMUSG00000098488.8	21.4378	0.782665	0.0981158	0.999486	Pla2g4b
ENSMUSG00000074899.7	221.043	0.111647	0.738	0.999486	Sptbn5
ENSMUSG00000027293.14	721.824	0.255755	0.304774	0.999486	Ehd4
ENSMUSG00000027291.16	1156.65	0.101696	0.145886	0.999486	Vps39
ENSMUSG00000033808.17	1127.5	0.0267391	0.848572	0.999486	Tmem87a
ENSMUSG00000062646.13	2076.63	-0.0864749	0.498167	0.999486	Ganc
ENSMUSG00000027288.17	6923.08	-0.109081	0.351398	0.999486	Zfp106
ENSMUSG00000027287.15	1328.4	-0.00571393	0.954634	0.999486	Snap23
ENSMUSG00000027286.17	279.739	0.0796887	0.53579	0.999486	Lrrc57
ENSMUSG00000027285.14	427.815	-0.10512	0.46814	0.999486	Haus2
ENSMUSG00000033705.18	907.117	0.17127	0.171259	0.999486	Stard9
ENSMUSG00000027284.17	362.868	0.0989047	0.574283	0.999486	Cdan1
ENSMUSG00000090100.8	435.104	0.10029	0.325418	0.999486	Ttbk2
ENSMUSG00000087519.10	26.0392	0.233242	0.630957	0.999486	AV039307
ENSMUSG00000027272.6	2142.03	0.0598993	0.441034	0.999486	Ubr1
ENSMUSG00000054484.15	217.404	-0.157365	0.283781	0.999486	Tmem62
ENSMUSG00000023572.17	640.74	-0.146167	0.2424	0.999486	Ccndbp1
ENSMUSG00000074890.5	247.023	-0.0260259	0.891562	0.999486	Lcmt2
ENSMUSG00000027259.16	220.767	0.0340896	0.751779	0.999486	Adal
ENSMUSG00000050619.15	609.633	0.0162599	0.882936	0.999486	Zscan29
ENSMUSG00000027263.13	873.139	0.0294513	0.785686	0.999486	Tubgcp4
ENSMUSG00000043909.17	1051.08	0.0560853	0.633745	0.999486	Trp53bp1
ENSMUSG00000027254.14	306.205	0.0153162	0.93462	0.999486	Map1a
ENSMUSG00000033526.17	5685.81	0.0504085	0.692567	0.999486	Ppip5k1
ENSMUSG00000033486.15	196.686	0.020036	0.893736	0.999486	Catsper2
ENSMUSG00000027248.14	2907.33	0.0062419	0.967368	0.999486	Pdia3
ENSMUSG00000074884.13	4553.36	-0.113692	0.396101	0.999486	Serf2
ENSMUSG00000027245.12	113.269	0.146127	0.521866	0.999486	Hypk
ENSMUSG00000048222.4	1046.26	-0.0875953	0.419569	0.999486	Mfap1b
ENSMUSG00000068479.6	1296.28	-0.0300558	0.78486	0.999486	Mfap1a
ENSMUSG00000027242.15	220.396	-0.042155	0.823294	0.999486	Wdr76
ENSMUSG00000060227.16	90.8972	-0.178582	0.272755	0.999486	Golm2
ENSMUSG00000033411.17	726.769	0.125674	0.240325	0.999486	Ctdspl2
ENSMUSG00000027236.9	1588.93	-0.108246	0.333313	0.999486	Eif3j1
ENSMUSG00000033396.14	1464.39	0.0226308	0.778035	0.999486	Spg11
ENSMUSG00000060802.9	9233.16	0.0191855	0.918749	0.999486	B2m
ENSMUSG00000070692.7	18.713	-0.257938	0.571892	0.999486	Rps12-ps10
ENSMUSG00000027227.8	1654.14	-0.115321	0.336872	0.999486	Sord
ENSMUSG00000033256.15	65.4649	0.210737	0.314584	0.999486	Shf
ENSMUSG00000027219.14	592.808	-0.00226885	0.989301	0.999486	Slc28a2
ENSMUSG00000079071.3	26.1256	-0.223552	0.53126	0.999486	Slc28a2b
ENSMUSG00000027199.15	108.657	-0.0638366	0.802088	0.999486	Gatm
ENSMUSG00000118663.1	427.537	-0.119543	0.3532	0.999486	Afg2b
ENSMUSG00000033213.17	22.1804	1.72851	0.0437019	0.999486	AA467197
ENSMUSG00000005802.13	634.207	0.146334	0.439475	0.999486	Slc30a4
ENSMUSG00000005804.15	559.155	-0.135261	0.336607	0.999486	Bloc1s6
ENSMUSG00000005803.15	2190.63	-0.199168	0.110962	0.999486	Sqor
ENSMUSG00000027200.18	725.306	0.325595	0.261815	0.999486	Sema6d
ENSMUSG00000027201.17	272.896	0.090934	0.71304	0.999486	Myef2
ENSMUSG00000027203.16	203.742	-0.188092	0.37868	0.999486	Dut
ENSMUSG00000027204.14	1702.66	0.0661393	0.825977	0.999486	Fbn1
ENSMUSG00000068394.5	195.621	-0.138289	0.556211	0.999486	Cep152
ENSMUSG00000035109.15	12.9574	-0.363113	0.605224	0.999486	Shc4
ENSMUSG00000091337.4	474.324	-0.015659	0.932142	0.999486	Eid1
ENSMUSG00000035093.17	4502.27	-0.0166808	0.847431	0.999486	Secisbp2l
ENSMUSG00000027206.14	2394.04	-0.177648	0.237199	0.999486	Cops2
ENSMUSG00000027207.16	461.732	0.0086003	0.928167	0.999486	Galk2
ENSMUSG00000027208.15	21.6095	-0.257828	0.502759	0.999486	Fgf7
ENSMUSG00000023330.13	124.316	-0.101293	0.60979	0.999486	Dtwd1
ENSMUSG00000060131.12	122.423	0.679877	0.150068	0.999486	Atp8b4
ENSMUSG00000027359.17	3261.33	-0.228935	0.378745	0.999486	Slc27a2
ENSMUSG00000027360.6	81.5844	-0.0710639	0.811861	0.999486	Hdc
ENSMUSG00000027361.16	271.319	0.231274	0.109068	0.999486	Gabpb1
ENSMUSG00000027363.16	3028.77	-0.0228049	0.747323	0.999486	Usp8
ENSMUSG00000027364.15	141.855	0.0220958	0.887001	0.999486	Usp50
ENSMUSG00000027365.15	3476.67	-0.0693546	0.36981	0.999486	Trpm7
ENSMUSG00000027366.13	2608.64	-0.0500754	0.586576	0.999486	Sppl2a
ENSMUSG00000001998.16	458.193	0.0958868	0.563948	0.999486	Ap4e1
ENSMUSG00000001999.16	1007.76	-0.0176127	0.892931	0.999486	Blvra
ENSMUSG00000034906.16	61.7114	0.750114	0.0663981	0.999486	Ncaph
ENSMUSG00000074825.5	337.079	0.196074	0.297155	0.999486	Itpripl1
ENSMUSG00000044145.3	59.0408	-0.0696601	0.744926	0.999486	1810024B03Rik
ENSMUSG00000003660.11	5189.71	-0.0893035	0.507056	0.999486	Snrnp200
ENSMUSG00000003662.11	944.629	-0.0155548	0.89154	0.999486	Ciao1
ENSMUSG00000034850.16	1877.48	0.0222113	0.844009	0.999486	Tmem127
ENSMUSG00000027367.17	3563.43	-0.165913	0.33746	0.999486	Stard7
ENSMUSG00000027368.7	13.8676	1.44889	0.00312892	0.999486	Dusp2
ENSMUSG00000058620.6	27.441	0.0352588	0.934471	0.999486	Adra2b
ENSMUSG00000027371.11	784.572	-0.185655	0.229372	0.999486	Fahd2a
ENSMUSG00000079056.14	11.5392	-1.23691	0.00986181	0.999486	Kcnip3
ENSMUSG00000034800.16	121.531	0.0287195	0.876719	0.999486	Zfp661
ENSMUSG00000027374.13	1423.16	0.0394782	0.762955	0.999486	Mrps5
ENSMUSG00000027375.15	27.9104	-0.0334435	0.922297	0.999486	Mal
ENSMUSG00000027377.3	63.8998	0.479516	0.203122	0.999486	Mall
ENSMUSG00000027378.17	326.329	-0.101542	0.421381	0.999486	Nphp1
ENSMUSG00000051319.7	1043.18	-0.279566	0.108616	0.999486	Mtln
ENSMUSG00000027379.15	29.615	1.51449	0.171782	0.999486	Bub1
ENSMUSG00000027380.11	11.9761	0.860808	0.0655863	0.999486	Acoxl
ENSMUSG00000027381.18	201.345	0.220136	0.314233	0.999486	Bcl2l11
ENSMUSG00000074813.16	94.1681	0.346591	0.43222	0.999486	Morrbid
ENSMUSG00000014355.11	4248.82	0.00921552	0.881176	0.999486	Anapc1
ENSMUSG00000014361.6	537.587	0.263611	0.271804	0.999486	Mertk
ENSMUSG00000014353.16	1273.88	0.0853443	0.579422	0.999486	Tmem87b
ENSMUSG00000027386.10	80.6192	-0.210107	0.510637	0.999486	Fbln7
ENSMUSG00000027387.12	155.914	-0.296196	0.0445239	0.999486	Zc3h8
ENSMUSG00000042851.18	591.043	-0.0563009	0.755451	0.999486	Zc3h6
ENSMUSG00000079051.6	11.9704	-0.144772	0.803645	0.999486	Vinac1
ENSMUSG00000027394.14	589.374	-0.218762	0.0540494	0.999486	Ttl
ENSMUSG00000027395.16	374.832	0.0956676	0.595235	0.999486	Polr1b
ENSMUSG00000037938.5	255.227	-0.219479	0.310287	0.999486	Chchd5
ENSMUSG00000027397.15	477.165	0.270365	0.198483	0.999486	Slc20a1
ENSMUSG00000048327.7	36.7617	1.08138	0.0761262	0.999486	Ckap2l
ENSMUSG00000085498.3	37.9708	-0.114788	0.68255	0.999486	Gm14023
ENSMUSG00000027398.14	28.083	2.22881	0.00469015	0.999486	Il1b
ENSMUSG00000037902.19	1122.33	0.521756	0.242497	0.999486	Sirpa
ENSMUSG00000037885.19	911.778	0.268066	0.0503713	0.999486	Stk35
ENSMUSG00000027404.17	1071.04	-0.0776993	0.503131	0.999486	Snrpb
ENSMUSG00000027405.17	585.432	0.0730271	0.570697	0.999486	Nop56
ENSMUSG00000027406.14	26647.2	-0.0964372	0.531099	0.999486	Idh3b
ENSMUSG00000053552.15	10.6289	0.52169	0.349335	0.999486	Ebf4
ENSMUSG00000083483.4	13.0261	-0.0164673	0.96852	0.999486	Gm14044
ENSMUSG00000027408.8	156.375	-0.0360726	0.904673	0.999486	Cpxm1
ENSMUSG00000037773.15	665.178	-0.163984	0.295433	0.999486	Pced1a
ENSMUSG00000027411.18	559.388	0.0298733	0.76505	0.999486	Vps16
ENSMUSG00000027303.19	1937.34	0.00593402	0.93684	0.999486	Ptpra
ENSMUSG00000037740.9	568.459	-0.13292	0.392948	0.999486	Mrps26
ENSMUSG00000027300.11	312.938	0.109949	0.493449	0.999486	Ubox5
ENSMUSG00000079043.4	79.1371	0.00774206	0.964905	0.999486	Fastkd5
ENSMUSG00000037703.15	133.162	-0.146914	0.578462	0.999486	Lzts3
ENSMUSG00000068290.12	2481.14	-0.0924702	0.574138	0.999486	Ddrgk1
ENSMUSG00000074797.12	529.83	-0.20971	0.260406	0.999486	Itpa
ENSMUSG00000074796.11	15.9252	-0.251906	0.515801	0.999486	Slc4a11
ENSMUSG00000027309.19	4912.72	0.0886448	0.451346	0.999486	Dnaaf9
ENSMUSG00000080989.2	9.98877	0.254727	0.623637	0.999486	Gm14048
ENSMUSG00000027312.15	1569.47	0.0581248	0.507197	0.999486	Atrn
ENSMUSG00000027316.16	70.8265	-0.0379243	0.898448	0.999486	Gfra4
ENSMUSG00000027318.18	74.5541	-1.01954	0.00456325	0.999486	Adam33
ENSMUSG00000027322.12	377.038	-0.00468023	0.992659	0.999486	Siglec1
ENSMUSG00000074793.11	585.849	0.0112994	0.947827	0.999486	Hspa12b
ENSMUSG00000027327.17	5676.81	0.102396	0.463337	0.999486	Adissp
ENSMUSG00000027329.10	211.821	-0.102435	0.599651	0.999486	Spef1
ENSMUSG00000068267.6	5047.09	-0.0985284	0.361805	0.999486	Cenpb
ENSMUSG00000027330.17	129.754	-0.0589422	0.743713	0.999486	Cdc25b
ENSMUSG00000068264.12	374.145	-0.0693368	0.641206	0.999486	Ap5s1
ENSMUSG00000037523.14	3133.77	-0.00638584	0.956765	0.999486	Mavs
ENSMUSG00000037514.19	1032.51	-0.0822092	0.318198	0.999486	Pank2
ENSMUSG00000048911.16	848.792	0.0323383	0.781208	0.999486	Rnf24
ENSMUSG00000027333.19	133.788	0.45014	0.00801875	0.999486	Smox
ENSMUSG00000027335.10	411.134	-0.115216	0.608237	0.999486	Adra1d
ENSMUSG00000087524.2	13.8326	-0.346436	0.428485	0.999486	Gm39938
ENSMUSG00000079037.10	2109.28	-0.00724581	0.9452	0.999486	Prnp
ENSMUSG00000027339.16	954.888	-0.0449989	0.777611	0.999486	Rassf2
ENSMUSG00000027340.16	795.861	0.135352	0.18664	0.999486	Slc23a2
ENSMUSG00000027341.11	451.671	-0.116711	0.411207	0.999486	Tmem230
ENSMUSG00000027342.15	1045.56	0.0834829	0.595721	0.999486	Pcna
ENSMUSG00000058793.15	3189.62	0.00417499	0.967329	0.999486	Cds2
ENSMUSG00000027346.16	1455.52	-0.122113	0.327451	0.999486	Gpcpd1
ENSMUSG00000044991.11	92.1794	-0.0856719	0.610398	0.999486	Shld1
ENSMUSG00000037376.15	380.388	0.0381635	0.798367	0.999486	Trmt6
ENSMUSG00000027353.15	234.412	-0.167593	0.412448	0.999486	Mcm8
ENSMUSG00000027357.17	5069.12	-0.160755	0.523221	0.999486	Crls1
ENSMUSG00000043110.3	142.829	-0.309134	0.182804	0.999486	Lrrn4
ENSMUSG00000027358.7	56.6649	0.0482804	0.837148	0.999486	Bmp2
ENSMUSG00000034723.12	1325.69	-0.0619579	0.623946	0.999486	Tmx4
ENSMUSG00000051177.17	649.571	-0.0359954	0.76057	0.999486	Plcb1
ENSMUSG00000039943.17	2509.32	-0.131498	0.466052	0.999486	Plcb4
ENSMUSG00000074771.11	3473.8	-0.140993	0.378433	0.999486	Ankef1
ENSMUSG00000027274.17	206.937	0.125335	0.366215	0.999486	Mkks
ENSMUSG00000027281.17	191.379	-0.206391	0.272287	0.999486	Slx4ip
ENSMUSG00000027276.8	1874.51	0.220317	0.126555	0.999486	Jag1
ENSMUSG00000062098.12	971.923	-0.0686219	0.532662	0.999486	Btbd3
ENSMUSG00000074766.11	69.7893	-0.182099	0.55359	0.999486	Ism1
ENSMUSG00000039033.12	188.211	-0.18916	0.218725	0.999486	Tasp1
ENSMUSG00000080006.5	23.8592	-0.235501	0.468944	0.999486	Rps19-ps7
ENSMUSG00000045624.16	461.644	-0.0682321	0.582618	0.999486	Esf1
ENSMUSG00000027384.7	473.473	-0.118486	0.454063	0.999486	Ndufaf5
ENSMUSG00000068205.15	121.177	-0.184075	0.322697	0.999486	Macrod2
ENSMUSG00000051379.13	15.879	-0.530525	0.279357	0.999486	Flrt3
ENSMUSG00000038844.11	1658.99	-0.15364	0.0928956	0.999486	Kif16b
ENSMUSG00000008333.13	285.348	0.119329	0.359562	0.999486	Snrpb2
ENSMUSG00000015932.9	1424.57	-0.009519	0.935407	0.999486	Dstn
ENSMUSG00000027422.16	4680.88	-0.0310601	0.797774	0.999486	Rrbp1
ENSMUSG00000082480.2	23.7263	-0.206654	0.491646	0.999486	Gm11687
ENSMUSG00000027423.16	1464.54	0.0935576	0.627005	0.999486	Snx5
ENSMUSG00000077714.3	120.609	-1.05807	0.000297791	0.393573	Snord17
ENSMUSG00000027424.12	587.975	0.00962507	0.954074	0.999486	Mgme1
ENSMUSG00000027425.19	523.134	0.000777243	0.994559	0.999486	Kat14
ENSMUSG00000121866.1	17.738	-0.314842	0.347452	0.999486	Zfp133-ps
ENSMUSG00000037259.16	57.1437	-0.104763	0.653428	0.999486	Dzank1
ENSMUSG00000027427.14	483.373	-0.00034016	0.998072	0.999486	Polr3f
ENSMUSG00000027428.10	690.57	-0.143916	0.465998	0.999486	Rbbp9
ENSMUSG00000027429.17	795.102	0.0348952	0.755452	0.999486	Sec23b
ENSMUSG00000074754.5	376.747	-0.13303	0.513157	0.999486	Smim26
ENSMUSG00000027430.13	341.609	-0.0924829	0.546563	0.999486	Dtd1
ENSMUSG00000063873.11	5466.89	0.0185091	0.885994	0.999486	Slc24a3
ENSMUSG00000001768.17	1158.78	0.0024351	0.986254	0.999486	Rin2
ENSMUSG00000002728.15	940.008	-0.159015	0.313245	0.999486	Naa20
ENSMUSG00000001767.6	438.819	-0.00600269	0.968953	0.999486	Crnkl1
ENSMUSG00000037110.21	10880	-0.105902	0.433432	0.999486	Ralgapa2
ENSMUSG00000042938.9	49.0289	-0.148103	0.53998	0.999486	Gm14117
ENSMUSG00000074749.11	660.178	-0.272217	0.060184	0.999486	Kiz
ENSMUSG00000027433.6	1604.88	-0.0627434	0.493679	0.999486	Xrn2
ENSMUSG00000074743.5	597.607	0.0418383	0.80983	0.999486	Thbd
ENSMUSG00000027435.9	2655.33	0.642844	0.0255087	0.999486	Cd93
ENSMUSG00000036992.11	127.789	-0.0677722	0.691362	0.999486	Nxt1
ENSMUSG00000027439.10	1011.53	-0.245749	0.000550147	0.499937	Gzf1
ENSMUSG00000027438.15	155.116	0.180877	0.468931	0.999486	Napb
ENSMUSG00000027446.3	14.361	0.241393	0.610844	0.999486	Cstdc2
ENSMUSG00000027447.7	11130	-0.197542	0.237374	0.999486	Cst3
ENSMUSG00000068134.15	268.235	-0.0717527	0.560988	0.999486	Zfp120
ENSMUSG00000060336.7	31.4283	-0.439143	0.113556	0.999486	Zfp937
ENSMUSG00000063364.11	32.535	0.190576	0.569431	0.999486	3300002I08Rik
ENSMUSG00000095315.4	30.1218	0.000536447	0.99856	0.999486	Zfp1001
ENSMUSG00000068130.13	65.2012	-0.439617	0.0845547	0.999486	Zfp442
ENSMUSG00000083325.4	69.0536	-0.188482	0.374254	0.999486	Gm14121
ENSMUSG00000033096.8	2141.28	-0.0548871	0.710636	0.999486	Apmap
ENSMUSG00000027452.12	5630.11	-0.08342	0.646329	0.999486	Acss1
ENSMUSG00000033068.17	455.292	0.0137727	0.938973	0.999486	Entpd6
ENSMUSG00000033059.8	3551.02	-0.180513	0.178353	0.999486	Pygb
ENSMUSG00000032046.16	1050.52	-0.0144971	0.92678	0.999486	Abhd12
ENSMUSG00000027454.11	31.1474	0.142298	0.604766	0.999486	Gins1
ENSMUSG00000068115.14	268.568	-0.106031	0.559652	0.999486	Ninl
ENSMUSG00000053916.5	48.8287	0.0578808	0.821258	0.999486	Nanp
ENSMUSG00000082809.4	203.677	0.241203	0.386032	0.999486	Gm14150
ENSMUSG00000027455.17	1795.54	0.0534465	0.673793	0.999486	Nsfl1c
ENSMUSG00000032966.15	3582.67	-0.00924777	0.908945	0.999486	Fkbp1a
ENSMUSG00000027456.9	66.7933	-0.0263823	0.909196	0.999486	Sdcbp2
ENSMUSG00000044364.6	23.9905	-0.760422	0.0372528	0.999486	Tmem74b
ENSMUSG00000032869.16	606.601	0.0215071	0.798647	0.999486	Psmf1
ENSMUSG00000032852.4	82.9576	-0.0890118	0.825456	0.999486	Rspo4
ENSMUSG00000027460.8	13.5578	0.319288	0.723751	0.999486	Angpt4
ENSMUSG00000027459.17	44.0258	0.166923	0.572966	0.999486	Fam110a
ENSMUSG00000027463.15	12.8986	0.0836471	0.869076	0.999486	Slc52a3
ENSMUSG00000032802.9	2169.53	0.507055	0.0268085	0.999486	Srxn1
ENSMUSG00000068079.6	189.083	0.0106093	0.968265	0.999486	Tcf15
ENSMUSG00000081087.2	59.9523	0.143572	0.551653	0.999486	Rps15a-ps7
ENSMUSG00000074698.11	4803.15	-0.0808069	0.516034	0.999486	Csnk2a1
ENSMUSG00000027465.14	3914.57	-0.250808	0.228957	0.999486	Tbc1d20
ENSMUSG00000027466.16	1527.87	0.0592993	0.551434	0.999486	Rbck1
ENSMUSG00000032715.10	273.021	-0.00372424	0.988307	0.999486	Trib3
ENSMUSG00000081434.4	110.009	-0.00440384	0.982305	0.999486	Gm14165
ENSMUSG00000051817.10	121.694	0.0719569	0.838072	0.999486	Sox12
ENSMUSG00000074682.5	147.479	0.388844	0.00510318	0.999486	Zcchc3
ENSMUSG00000032680.12	13.8211	-0.288709	0.542078	0.999486	6820408C15Rik
ENSMUSG00000000359.4	100.441	0.36398	0.0457886	0.999486	Rem1
ENSMUSG00000019188.17	1602	0.00645137	0.933852	0.999486	H13
ENSMUSG00000042814.9	224.967	-0.016077	0.911095	0.999486	Mcts2
ENSMUSG00000042745.10	467.444	0.0841423	0.676609	0.999486	Id1
ENSMUSG00000009876.14	56.5189	-0.214487	0.450438	0.999486	Cox4i2
ENSMUSG00000007659.19	1261.07	0.264121	0.115868	0.999486	Bcl2l1
ENSMUSG00000027469.17	73.0535	0.986422	0.249636	0.999486	Tpx2
ENSMUSG00000074676.3	23.389	0.481608	0.289542	0.999486	Foxs1
ENSMUSG00000027472.15	1432.8	-0.0972707	0.389203	0.999486	Pdrg1
ENSMUSG00000027474.14	222.125	0.281035	0.153867	0.999486	Ccm2l
ENSMUSG00000003283.16	84.5171	0.763655	0.123022	0.999486	Hck
ENSMUSG00000068040.11	1762.38	0.0572189	0.461098	0.999486	Tm9sf4
ENSMUSG00000074671.7	31.3301	0.364854	0.301161	0.999486	Tspyl3
ENSMUSG00000051413.18	372.69	0.120943	0.421669	0.999486	Plagl2
ENSMUSG00000046020.14	809.333	0.034356	0.750422	0.999486	Pofut1
ENSMUSG00000027475.10	639.142	-0.00255685	0.980814	0.999486	Kif3b
ENSMUSG00000073236.6	54.7229	-0.232817	0.34735	0.999486	2500004C02Rik
ENSMUSG00000042548.15	1082.51	0.0780328	0.404263	0.999486	Asxl1
ENSMUSG00000061411.13	333.838	-0.226312	0.173166	0.999486	Nol4l
ENSMUSG00000056941.18	515.721	-0.0116513	0.933877	0.999486	Commd7
ENSMUSG00000027478.16	64.3265	0.107956	0.612057	0.999486	Dnmt3b
ENSMUSG00000027479.15	1584.88	0.105876	0.352479	0.999486	Mapre1
ENSMUSG00000044083.13	19.5349	-0.187507	0.699463	0.999486	Efcab8
ENSMUSG00000027487.12	384.794	0.13372	0.311793	0.999486	Cdk5rap1
ENSMUSG00000027488.13	763.778	-0.135342	0.267705	0.999486	Snta1
ENSMUSG00000038533.16	865.036	-0.190019	0.0903866	0.999486	Cbfa2t2
ENSMUSG00000027490.18	65.903	0.380548	0.282417	0.999486	E2f1
ENSMUSG00000000876.12	1426.22	-0.109002	0.478974	0.999486	Pxmp4
ENSMUSG00000059842.13	64.7285	-0.131302	0.518116	0.999486	Zfp341
ENSMUSG00000038467.16	2635.35	-0.0377723	0.753455	0.999486	Chmp4b
ENSMUSG00000082064.4	29.3584	-0.156435	0.544718	0.999486	Rpl5-ps2
ENSMUSG00000027593.16	1317.94	-0.0173551	0.873678	0.999486	Raly
ENSMUSG00000074656.14	2067.42	0.0396984	0.666737	0.999486	Eif2s2
ENSMUSG00000027597.16	687.855	0.117201	0.425733	0.999486	Ahcy
ENSMUSG00000027598.17	2077.44	0.00393795	0.966568	0.999486	Itch
ENSMUSG00000047459.15	1720.44	-0.0573695	0.615526	0.999486	Dynlrb1
ENSMUSG00000027602.10	3615.97	-0.0625904	0.717824	0.999486	Map1lc3a
ENSMUSG00000038383.17	495.962	0.0295902	0.765786	0.999486	Pigu
ENSMUSG00000038375.16	10554.8	0.11173	0.400766	0.999486	Trp53inp2
ENSMUSG00000038369.15	1714.62	0.057834	0.534193	0.999486	Ncoa6
ENSMUSG00000027603.16	21.7463	0.519372	0.353421	0.999486	Ggt7
ENSMUSG00000027605.19	35692.3	0.254397	0.343011	0.999486	Acss2
ENSMUSG00000027610.18	437.189	-0.0995592	0.655009	0.999486	Gss
ENSMUSG00000074652.4	52.1888	-0.0215297	0.97022	0.999486	Myh7b
ENSMUSG00000038324.14	3000	-0.0119855	0.912627	0.999486	Trpc4ap
ENSMUSG00000038312.11	538.105	-0.0830715	0.583028	0.999486	Edem2
ENSMUSG00000027611.13	87.6812	-0.220936	0.439475	0.999486	Procr
ENSMUSG00000074649.7	950.231	-0.0348704	0.825976	0.999486	Mmp24os1
ENSMUSG00000027613.16	723.222	0.0304272	0.78833	0.999486	Eif6
ENSMUSG00000005882.19	3233.62	-0.0169085	0.902875	0.999486	Uqcc1
ENSMUSG00000038259.5	110.77	-0.120826	0.7159	0.999486	Gdf5
ENSMUSG00000038241.17	856.087	0.100391	0.574245	0.999486	Cep250
ENSMUSG00000074646.12	184.075	-0.0460676	0.839361	0.999486	6430550D23Rik
ENSMUSG00000005881.14	917.679	0.0510393	0.682224	0.999486	Ergic3
ENSMUSG00000038180.12	48.2783	-0.302545	0.337393	0.999486	Spag4
ENSMUSG00000074643.13	20.1615	-0.28163	0.534347	0.999486	Cpne1
ENSMUSG00000089824.11	344.98	0.0893597	0.584938	0.999486	Rbm12
ENSMUSG00000027618.18	1560.15	-0.0866172	0.547454	0.999486	Nfs1
ENSMUSG00000067847.14	1669.06	-0.117991	0.470435	0.999486	Romo1
ENSMUSG00000027620.17	5338.16	-0.0420994	0.761701	0.999486	Rbm39
ENSMUSG00000038116.17	1084.03	-0.167552	0.0800445	0.999486	Phf20
ENSMUSG00000046229.11	626.751	0.00568716	0.965093	0.999486	Scand1
ENSMUSG00000038085.14	139.128	0.0139048	0.958598	0.999486	Cnbd2
ENSMUSG00000102869.4	6191.49	0.111836	0.251822	0.999486	Norad
ENSMUSG00000027624.21	3387.69	-0.0769035	0.440948	0.999486	Epb41l1
ENSMUSG00000027628.11	479.123	-0.0541739	0.592993	0.999486	Aar2
ENSMUSG00000061689.16	1284.5	-0.00766886	0.944801	0.999486	Dlgap4
ENSMUSG00000086638.8	16.2795	0.184195	0.738334	0.999486	4930405A21Rik
ENSMUSG00000067818.7	194.985	-0.102903	0.637015	0.999486	Myl9
ENSMUSG00000087179.10	13.3846	0.763233	0.123661	0.999486	Gm14230
ENSMUSG00000062175.14	18.7774	0.225175	0.563405	0.999486	Tgif2
ENSMUSG00000085741.10	298.257	0.0263401	0.902626	0.999486	5430405H02Rik
ENSMUSG00000027637.4	3285.93	-0.0220003	0.906025	0.999486	Rab5if
ENSMUSG00000027634.15	3916.15	-0.136668	0.399989	0.999486	Ndrg3
ENSMUSG00000082163.3	11.1405	0.11641	0.837652	0.999486	Gm14276
ENSMUSG00000027635.16	70.1825	0.449936	0.0300253	0.999486	Dsn1
ENSMUSG00000055485.7	1441.81	-0.0504791	0.67109	0.999486	Mtcl2
ENSMUSG00000027639.17	1293.42	0.12966	0.539572	0.999486	Samhd1
ENSMUSG00000027641.14	191.359	0.308684	0.226074	0.999486	Rbl1
ENSMUSG00000027642.16	2080.28	0.0874787	0.366967	0.999486	Rpn2
ENSMUSG00000063019.6	368.138	-0.0166704	0.8988	0.999486	Manbal
ENSMUSG00000027646.16	92.0876	-0.0556662	0.754331	0.999486	Src
ENSMUSG00000067787.11	2188.72	-0.0647514	0.632293	0.999486	Blcap
ENSMUSG00000067786.17	222.065	-0.751538	0.334807	0.999486	Nnat
ENSMUSG00000027649.16	513.335	-0.11724	0.339247	0.999486	Ctnnbl1
ENSMUSG00000027650.13	509.415	0.0186685	0.855977	0.999486	Tti1
ENSMUSG00000027651.17	724.412	-0.0802247	0.385195	0.999486	Rprd1b
ENSMUSG00000037820.16	4116.92	0.222404	0.110125	0.999486	Tgm2
ENSMUSG00000037813.14	36.3675	0.0722948	0.828585	0.999486	D630003M21Rik
ENSMUSG00000016024.10	59.7681	-0.16774	0.462184	0.999486	Lbp
ENSMUSG00000085385.9	204.354	0.27176	0.257733	0.999486	Snhg17
ENSMUSG00000044349.17	858.212	0.317982	0.265156	0.999486	Snhg11
ENSMUSG00000027652.16	2894.27	0.0534951	0.545784	0.999486	Ralgapb
ENSMUSG00000044405.5	2683.44	-0.205021	0.299397	0.999486	Adig
ENSMUSG00000037761.17	193.835	-0.0886664	0.50506	0.999486	Actr5
ENSMUSG00000037754.14	213.578	0.0371285	0.885115	0.999486	Ppp1r16b
ENSMUSG00000027655.15	253.359	-0.0656655	0.646999	0.999486	Dhx35
ENSMUSG00000074622.5	862.676	0.572124	0.0222789	0.999486	Mafb
ENSMUSG00000070544.7	2020.49	0.0371099	0.69192	0.999486	Top1
ENSMUSG00000016933.18	2219.72	-0.0731114	0.52099	0.999486	Plcg1
ENSMUSG00000035877.18	2132.02	-0.0584305	0.525694	0.999486	Zhx3
ENSMUSG00000027412.13	252.065	0.219628	0.411052	0.999486	Lpin3
ENSMUSG00000057133.15	1894.42	0.0579719	0.62818	0.999486	Chd6
ENSMUSG00000083567.4	31.178	-0.393569	0.286179	0.999486	Gm11451
ENSMUSG00000016921.15	2054.37	-0.0128177	0.892992	0.999486	Srsf6
ENSMUSG00000017858.13	715.562	0.0185174	0.900726	0.999486	Ift52
ENSMUSG00000017861.12	53.0642	0.275778	0.3839	0.999486	Mybl2
ENSMUSG00000074607.12	9.20991	0.973876	0.119849	0.999486	Tox2
ENSMUSG00000017817.12	43.9825	0.235553	0.501231	0.999486	Jph2
ENSMUSG00000035399.13	336.128	0.146091	0.166751	0.999486	Oser1
ENSMUSG00000048486.7	4377.25	-0.0319704	0.749964	0.999486	Fitm2
ENSMUSG00000017679.17	463.709	0.487528	0.00944634	0.999486	Ttpal
ENSMUSG00000017707.10	6797.76	0.0693969	0.515327	0.999486	Serinc3
ENSMUSG00000035268.15	200.275	0.204882	0.437656	0.999486	Pkig
ENSMUSG00000017697.4	26.5169	0.573167	0.277355	0.999486	Ada
ENSMUSG00000035226.6	774.194	-0.0944925	0.610291	0.999486	Rims4
ENSMUSG00000018326.10	6430.49	0.0207632	0.85186	0.999486	Ywhab
ENSMUSG00000054582.5	11.572	-0.150671	0.797266	0.999486	Pabpc1l
ENSMUSG00000018322.11	539.665	-0.145625	0.239217	0.999486	Tomm34
ENSMUSG00000018209.16	887.923	0.142315	0.111865	0.999486	Stk4
ENSMUSG00000017009.4	2775.96	0.346911	0.123662	0.999486	Sdc4
ENSMUSG00000045503.17	296.566	0.0358088	0.821722	0.999486	Sys1
ENSMUSG00000017734.16	88.2332	0.432898	0.0312046	0.999486	Dbndd2
ENSMUSG00000017721.16	888.477	0.0673675	0.653362	0.999486	Pigt
ENSMUSG00000076434.10	9.15762	-0.390744	0.48184	0.999486	Wfdc3
ENSMUSG00000017299.14	527.195	0.164243	0.108039	0.999486	Dnttip1
ENSMUSG00000001403.14	31.4408	1.10951	0.102804	0.999486	Ube2c
ENSMUSG00000050373.14	822.523	-0.350483	0.141579	0.999486	Snx21
ENSMUSG00000017307.17	240.19	-0.0379866	0.759952	0.999486	Acot8
ENSMUSG00000045822.5	112.485	0.162203	0.460893	0.999486	Zswim3
ENSMUSG00000017764.3	184.828	0.170635	0.296346	0.999486	Zswim1
ENSMUSG00000039873.5	58.0382	0.339293	0.110311	0.999486	Neurl2
ENSMUSG00000017760.17	1645.46	0.1574	0.302169	0.999486	Ctsa
ENSMUSG00000017754.14	1570.93	0.158019	0.295735	0.999486	Pltp
ENSMUSG00000039849.7	1012.99	-0.0117632	0.873967	0.999486	Pcif1
ENSMUSG00000039834.18	523.015	0.0678746	0.541865	0.999486	Zfp335
ENSMUSG00000085436.3	20.1902	-0.249948	0.44244	0.999486	Zfp335os
ENSMUSG00000017737.3	58.5612	0.186365	0.567104	0.999486	Mmp9
ENSMUSG00000017740.18	59.3442	0.366319	0.161023	0.999486	Slc12a5
ENSMUSG00000039804.16	397.627	0.102998	0.535454	0.999486	Ncoa5
ENSMUSG00000017652.17	37.904	0.33815	0.381176	0.999486	Cd40
ENSMUSG00000017664.17	343.171	-0.0363561	0.788778	0.999486	Slc35c2
ENSMUSG00000017670.17	878.454	0.0898645	0.508433	0.999486	Elmo2
ENSMUSG00000017667.10	140.945	0.157647	0.396763	0.999486	Zfp334
ENSMUSG00000027670.5	15.4594	0.0144991	0.980526	0.999486	Ocstamp
ENSMUSG00000018459.16	30.4381	0.382003	0.347214	0.999486	Slc13a3
ENSMUSG00000039725.7	245.08	-0.143466	0.443304	0.999486	Trp53rka
ENSMUSG00000027661.5	24.2557	0.358122	0.243854	0.999486	Slc2a10
ENSMUSG00000017897.19	36.4533	-0.289742	0.339777	0.999486	Eya2
ENSMUSG00000039671.19	1222.02	0.160592	0.259588	0.999486	Zmynd8
ENSMUSG00000027678.19	1545.16	0.189909	0.0173184	0.999486	Ncoa3
ENSMUSG00000006800.15	1479.46	-0.0943585	0.510132	0.999486	Sulf2
ENSMUSG00000039621.14	421.017	0.346256	0.194804	0.999486	Prex1
ENSMUSG00000042854.10	107.267	-0.0146782	0.950947	0.999486	Trp53rkb
ENSMUSG00000074582.11	3729	-0.0187063	0.844764	0.999486	Arfgef2
ENSMUSG00000002718.15	1067.91	0.057144	0.626774	0.999486	Cse1l
ENSMUSG00000039536.17	2278.46	-0.0738141	0.374327	0.999486	Stau1
ENSMUSG00000017999.17	758.701	-0.0322909	0.717162	0.999486	Ddx27
ENSMUSG00000039501.15	2517.92	-0.0503302	0.713126	0.999486	Znfx1
ENSMUSG00000074578.16	247.357	-0.313334	0.268067	0.999486	Zfas1
ENSMUSG00000050556.10	6214.28	0.339581	0.172925	0.999486	Kcnb1
ENSMUSG00000085151.8	167.527	0.180681	0.453107	0.999486	1110018N20Rik
ENSMUSG00000017969.14	31.7904	0.182936	0.653414	0.999486	Ptgis
ENSMUSG00000017929.14	432.497	0.669401	0.0723989	0.999486	B4galt5
ENSMUSG00000039463.16	1148.65	0.00225925	0.98055	0.999486	Slc9a8
ENSMUSG00000047030.16	594.665	0.0963548	0.445461	0.999486	Spata2
ENSMUSG00000006418.18	1108.23	0.04079	0.816959	0.999486	Rnf114
ENSMUSG00000042821.8	45.3781	0.967432	0.000683185	0.5783	Snai1
ENSMUSG00000078923.11	25.6774	0.172181	0.648119	0.999486	Ube2v1
ENSMUSG00000090213.2	371.231	0.170671	0.326747	0.999486	Peds1
ENSMUSG00000056501.4	5746.5	0.145686	0.534391	0.999486	Cebpb
ENSMUSG00000006462.8	165.667	0.0836671	0.70472	0.999486	A530013C23Rik
ENSMUSG00000027540.14	959.53	0.329105	0.11921	0.999486	Ptpn1
ENSMUSG00000074577.10	13.8168	-0.155083	0.75941	0.999486	Ripor3
ENSMUSG00000044641.8	28.1895	-0.848737	0.0116957	0.999486	Pard6b
ENSMUSG00000051149.16	262.741	0.00931801	0.96572	0.999486	Adnp
ENSMUSG00000078919.11	342.862	0.0885589	0.745019	0.999486	Dpm1
ENSMUSG00000074576.5	194.664	0.108635	0.520391	0.999486	Mocs3
ENSMUSG00000027544.17	304.186	0.261983	0.314235	0.999486	Nfatc2
ENSMUSG00000027546.16	2496.33	-0.00913296	0.916543	0.999486	Atp9a
ENSMUSG00000085322.4	9.4653	0.457454	0.562716	0.999486	Gm14261
ENSMUSG00000027551.16	244.93	0.191173	0.197448	0.999486	Zfp64
ENSMUSG00000047907.12	698.339	-0.114633	0.508616	0.999486	Tshz2
ENSMUSG00000052056.15	683.721	0.216733	0.222682	0.999486	Zfp217
ENSMUSG00000120007.1	15.8	0.795756	0.0612841	0.999486	Gm17619
ENSMUSG00000052033.14	127.938	-0.132953	0.546664	0.999486	Pfdn4
ENSMUSG00000027495.5	756.136	-0.126763	0.501474	0.999486	Fam210b
ENSMUSG00000027496.16	34.2023	0.700686	0.0769073	0.999486	Aurka
ENSMUSG00000027498.15	547.898	0.128877	0.127057	0.999486	Cstf1
ENSMUSG00000074570.15	28.1846	0.55144	0.312557	0.999486	Cass4
ENSMUSG00000027502.12	3118.32	-0.00816577	0.931436	0.999486	Rtf2
ENSMUSG00000027509.12	758.251	-0.19678	0.0739759	0.999486	Rae1
ENSMUSG00000027510.18	1150.47	0.0474314	0.738511	0.999486	Rbm38
ENSMUSG00000070495.13	15.9958	-0.453025	0.297541	0.999486	Ctcfl
ENSMUSG00000087382.9	1406.49	0.113437	0.668331	0.999486	Ctcflos
ENSMUSG00000027513.12	32151.8	-0.531951	0.21266	0.999486	Pck1
ENSMUSG00000027514.15	142.522	0.0566133	0.9345	0.999486	Zbp1
ENSMUSG00000038400.17	2809.85	-0.103323	0.653408	0.999486	Pmepa1
ENSMUSG00000087600.3	17.4068	-0.175718	0.679457	0.999486	Pmepa1os
ENSMUSG00000121504.1	428.919	0.13187	0.51356	0.999486	Ppp4r1l-ps
ENSMUSG00000027519.11	1431.07	0.00774335	0.920934	0.999486	Rab22a
ENSMUSG00000054455.6	3012.88	-0.10729	0.487252	0.999486	Vapb
ENSMUSG00000118399.2	16.0929	-0.273896	0.624425	0.999486	Gm18917
ENSMUSG00000027522.17	1141.49	0.0758952	0.506371	0.999486	Stx16
ENSMUSG00000039263.17	2038.66	-0.0999795	0.465964	0.999486	Npepl1
ENSMUSG00000027523.21	47153.9	-0.180993	0.239605	0.999486	Gnas
ENSMUSG00000016253.13	709.009	0.025732	0.851332	0.999486	Nelfcd
ENSMUSG00000016256.11	2486.3	-0.0432844	0.767203	0.999486	Ctsz
ENSMUSG00000016252.8	5270.22	-0.141137	0.46395	0.999486	Atp5f1e
ENSMUSG00000016257.16	2109.62	-0.163216	0.33219	0.999486	Prelid3b
ENSMUSG00000050600.6	12.9324	0.657453	0.185017	0.999486	Zfp831
ENSMUSG00000078905.9	31.3664	0.0134522	0.969569	0.999486	Gm14393
ENSMUSG00000090093.10	438.24	-0.382443	0.0237733	0.999486	Gm14399
ENSMUSG00000078903.11	300.498	-0.238633	0.165993	0.999486	Gm14391
ENSMUSG00000078901.10	488.651	-0.100584	0.337852	0.999486	Zfp1009
ENSMUSG00000078899.10	139.966	-0.179702	0.234579	0.999486	Gm14430
ENSMUSG00000078898.11	375.468	-0.125867	0.314157	0.999486	Zfp968
ENSMUSG00000078897.11	149.79	-0.182242	0.273162	0.999486	Gm4724
ENSMUSG00000078896.12	216.695	-0.279686	0.0463684	0.999486	Zfp965
ENSMUSG00000095545.9	374.161	-0.117946	0.342681	0.999486	Zfp969
ENSMUSG00000094932.9	103.05	-0.19062	0.231692	0.999486	Gm2007
ENSMUSG00000078889.13	250.579	-0.198512	0.109576	0.999486	Gm14288
ENSMUSG00000078887.11	221.54	-0.303119	0.0724582	0.999486	Gm6710
ENSMUSG00000089756.3	130.448	-0.0931431	0.569586	0.999486	Zfp966
ENSMUSG00000078886.13	114.474	-0.18142	0.228454	0.999486	Gm2026
ENSMUSG00000095648.9	89.8818	-0.243798	0.211791	0.999486	Gm2004
ENSMUSG00000078894.10	245.481	-0.11565	0.387157	0.999486	2210418O10Rik
ENSMUSG00000078881.11	105.508	-0.176682	0.265488	0.999486	Gm14434
ENSMUSG00000095199.9	147.98	-0.144237	0.350369	0.999486	Zfp967
ENSMUSG00000078880.11	110.438	-0.215355	0.180518	0.999486	Gm14308
ENSMUSG00000078879.11	200.268	-0.291862	0.0519004	0.999486	Zfp973
ENSMUSG00000078878.10	233.576	-0.0686983	0.62855	0.999486	Gm14305
ENSMUSG00000078877.12	211.325	-0.0884708	0.515109	0.999486	Gm14295
ENSMUSG00000074527.12	334.417	-0.0556715	0.700943	0.999486	Gm14296
ENSMUSG00000078875.12	95.5584	-0.29878	0.126229	0.999486	Gm14419
ENSMUSG00000078870.11	350.196	-0.24905	0.0477811	0.999486	Gm14410
ENSMUSG00000078867.11	205.422	-0.404932	0.00260382	0.96428	Gm14418
ENSMUSG00000078866.11	319.354	-0.0840789	0.685874	0.999486	Zfp970
ENSMUSG00000078864.11	87.7805	-0.426689	0.0304996	0.999486	Gm14322
ENSMUSG00000095362.8	486.952	-0.391394	0.00867228	0.999486	Gm14325
ENSMUSG00000078862.11	420.508	-0.31914	0.0138743	0.999486	Gm14326
ENSMUSG00000074519.12	449.34	-0.173305	0.236398	0.999486	Zfp971
ENSMUSG00000078861.9	368.344	-0.542406	0.0096969	0.999486	Zfp931
ENSMUSG00000060445.12	119.762	0.0614215	0.807125	0.999486	Sycp2
ENSMUSG00000049999.5	593.137	0.0081406	0.969578	0.999486	Ppp1r3d
ENSMUSG00000070476.11	527.024	-0.014586	0.923454	0.999486	Fam217b
ENSMUSG00000039155.16	13.3105	-0.406638	0.439855	0.999486	Cdh26
ENSMUSG00000039117.17	660.811	-0.0697907	0.507311	0.999486	Taf4
ENSMUSG00000085704.3	279.799	-0.283461	0.051879	0.999486	4921531C22Rik
ENSMUSG00000039108.15	922.812	-0.0981566	0.380935	0.999486	Lsm14b
ENSMUSG00000027566.16	2294.91	-0.0123301	0.938433	0.999486	Psma7
ENSMUSG00000039086.10	238.191	0.148964	0.393847	0.999486	Ss18l1
ENSMUSG00000039069.20	414.028	0.0950775	0.44327	0.999486	Mtg2
ENSMUSG00000039050.9	1398.07	-0.039208	0.724396	0.999486	Osbpl2
ENSMUSG00000039041.16	2425.93	0.0207893	0.819851	0.999486	Adrm1
ENSMUSG00000015647.10	979.172	0.259809	0.0583767	0.999486	Lama5
ENSMUSG00000039001.13	1676.24	-0.0593533	0.804484	0.999486	Rps21
ENSMUSG00000038990.15	329.383	0.110747	0.406076	0.999486	Cables2
ENSMUSG00000038963.16	161.795	-0.0491449	0.881535	0.999486	Slco4a1
ENSMUSG00000027569.16	341.316	0.0209576	0.85498	0.999486	Mrgbp
ENSMUSG00000049401.11	837.915	0.00511847	0.973153	0.999486	Ogfr
ENSMUSG00000027570.16	15.2139	0.261693	0.566297	0.999486	Col9a3
ENSMUSG00000038914.16	2693.54	0.0660334	0.679009	0.999486	Dido1
ENSMUSG00000027573.12	978.572	-0.203981	0.0976903	0.999486	Gid8
ENSMUSG00000023393.16	31.5433	0.0702975	0.832589	0.999486	Slc17a9
ENSMUSG00000038848.15	934.854	-0.0059392	0.941381	0.999486	Ythdf1
ENSMUSG00000027575.20	1165.81	0.148666	0.322267	0.999486	Arfgap1
ENSMUSG00000016356.19	384.177	0.201408	0.578319	0.999486	Col20a1
[truncated: 12,677 more rows]

## Sheet: Supplementary Table S3
Supplementary Table S3: Gene Set Enrichment Analysis (HALLMARK pathways) for transcriptomics data from BAT of male chow-fed ATMBKO mice vs. WT littermates after acute cold exposure (8 °C, 24 hours).
Pathway	Size	ES	NES	NOM p-val	FDR q-val
HALLMARK_MYOGENESIS	178	-0.66	-2.52	0	0
HALLMARK_OXIDATIVE_PHOSPHORYLATION	192	-0.64	-2.43	0	0
HALLMARK_ADIPOGENESIS	198	-0.57	-2.2	0	0
HALLMARK_FATTY_ACID_METABOLISM	139	-0.6	-2.19	0	0
HALLMARK_BILE_ACID_METABOLISM	82	-0.57	-1.93	0	0
HALLMARK_HEME_METABOLISM	163	-0.48	-1.8	0	0.001
HALLMARK_HYPOXIA	178	-0.44	-1.67	0	0.007
HALLMARK_PEROXISOME	88	-0.47	-1.59	0.006	0.015
HALLMARK_XENOBIOTIC_METABOLISM	153	-0.42	-1.58	0	0.014
HALLMARK_PROTEIN_SECRETION	90	-0.45	-1.57	0.003	0.014
HALLMARK_ANDROGEN_RESPONSE	88	-0.43	-1.48	0.019	0.034
HALLMARK_COAGULATION	91	-0.39	-1.36	0.048	0.095
HALLMARK_INTERFERON_ALPHA_RESPONSE	88	0.59	2.24	0	0
HALLMARK_IL6_JAK_STAT3_SIGNALING	66	0.58	2.1	0	0
HALLMARK_INTERFERON_GAMMA_RESPONSE	171	0.49	2	0	0
HALLMARK_INFLAMMATORY_RESPONSE	138	0.49	2	0	0
HALLMARK_ALLOGRAFT_REJECTION	143	0.48	1.95	0	0
HALLMARK_E2F_TARGETS	179	0.43	1.81	0	0.001
HALLMARK_ANGIOGENESIS	29	0.6	1.81	0.002	0.001
HALLMARK_G2M_CHECKPOINT	179	0.39	1.6	0	0.008
HALLMARK_TNFA_SIGNALING_VIA_NFKB	170	0.34	1.44	0.003	0.034
HALLMARK_P53_PATHWAY	184	0.32	1.35	0.016	0.073

## Sheet: Supplementary Table S4
Supplementary Table S4: Untargeted Proteomics in BAT of male HFD-fed ATMBKO mice vs. WT littermates after cold exposure (8 °C, 5 days).
Accession (Uniprot)	log2FoldChange	pvalue	Genes
B0V2N1;B0V2N1-2	-4.18009	8.55056e-09	Ptprs
Q9DCV7	7.17177	4.58732e-08	Krt7
Q9Z320	7.84732	1.00526e-07	Krt27
O54905	-4.22293	1.03517e-07	B3galt2
P20917-2	-5.94962	4.13748e-07	Mag
A2AJ76	-5.03916	1.72853e-06	Hmcn2
Q8BQX5	-5.14693	1.96086e-06	Tmco6
Q6NXH9	3.47993	2.02998e-06	Krt73
Q05AA6	-3.66031	4.69027e-06	Drp2
P55066	-3.24812	6.0658e-06	Ncan
Q8K2Z8	-2.84171	9.80304e-06	Ube2q2
O55103-2	-2.92702	1.0712e-05	Prx
Q8C4U3	-4.16408	1.17495e-05	Sfrp1
Q9Z2D3	-5.97372	1.4146e-05	Gsdme
Q8BUI3	-4.40006	2.56344e-05	LRWD1
P20664	2.20321	4.40321e-05	Prim1
Q6PFY1	-2.74196	4.56217e-05	Fchsd1
P24526	-4.17406	6.43475e-05	Pmp2
Q80YN3	-3.59386	7.44013e-05	Bcas1
Q9ET38-2;Q9ET38	-4.42207	7.92962e-05	Cldn19
P08508	-2.61815	0.000130313	Fcgr3
Q8VCW2	3.19384	0.000141445	Krt25
Q9CYR6	-0.419089	0.000162806	Pgm3
Q9Z140	-3.13098	0.000170658	Cpne6
P05784	-3.83974	0.000299959	Krt18
P33610	1.47074	0.000300021	Prim2
Q921C1	-2.99567	0.000302281	Gjc3
Q9EST1	2.47986	0.000864514	Gsdma
P82198	-0.44913	0.000938157	Tgfbi
Q80TN7	1.85182	0.00111908	Nav3
Q99LB6-2	0.523972	0.00135667	Mat2b
Q9CWK8	-0.0871115	0.00152118	Snx2
A2AKB9	0.396537	0.00166185	Dcaf10
O08677	1.12909	0.00170582	Kng1
Q9Z139	0.429679	0.00194421	Ror1
A2AH22;A2AH22-2;A2AH22-6	-0.334407	0.0019579	Ambra1
Q8VED9	0.377518	0.00200107	Lgalsl
Q9EPT5	-0.788592	0.00210184	Slco2a1
P63276	-0.17515	0.00234443	Rps17
P04247	-4.01322	0.00260463	Mb
Q8VCM3	0.285827	0.00267937	Zfyve21
P47911	0.158098	0.00272861	Rpl6
Q8BFQ9	-0.497821	0.00282829	Klhl42
Q8BJW6	0.140106	0.00293032	Eif2a
P49935	-0.825821	0.0034339	Ctsh
O70559	2.66715	0.00354816	Sprr2h
Q9CXF4	0.146825	0.00374751	Tbc1d15
Q8BGR5;Q8BGR5-2	-0.837373	0.00387367	Fam53b
A2APT9	0.155793	0.00403186	Klhdc7a
P28654	-0.974687	0.00409281	Dcn
O08677-2	0.79938	0.00431061	Kng1
O35127	0.306987	0.00434826	Grcc10
Q9JKK7	-0.53551	0.00438769	Tmod2
Q8C156	-0.561199	0.00496518	Ncaph
Q8C0T7	0.334237	0.00508504	Mfsd9
Q62000	-0.906115	0.00573776	Ogn
Q9QZW0-2	0.272813	0.00577098	Atp11c
Q8R1G2	0.233994	0.00589884	Cmbl
Q9EQF6	-1.12996	0.00625479	Dpysl5
Q9WTX5	0.54712	0.00634071	Skp1
Q9ES56	-0.245422	0.00661861	Trappc4
Q9CRB6	-0.71361	0.00674958	Tppp3
Q6NXH3-2;Q6NXH3	1.9492	0.0067894	Gpbp1
P01654	2.10437	0.00728562	0.00728562
Q8R2Z0	-0.23008	0.00751022	C1qtnf12
Q2VLH6-2	-0.806916	0.00761663	Cd163
P63268	-0.734654	0.00779714	Actg2
Q8R5A0	0.464526	0.00787557	Smyd2
P62301	-0.104188	0.00808917	Rps13
Q9ERI2	-0.46943	0.0086549	Rab27a
Q8R0F3	0.418283	0.00891168	Sumf1
Q9EPQ7	0.440654	0.00915105	Stard5
Q9QYF9	0.22796	0.00917605	Ndrg3
P60202	-1.71844	0.00925055	Plp1
Q9CZ42-2	0.604445	0.00938584	Naxd
Q9D1N2	-0.519186	0.00940412	Gpihbp1
Q08091	-1.072	0.00962006	Cnn1
P08553	-2.47043	0.00965905	Nefm
Q60960	0.339627	0.00980906	Kpna1
Q9CQX2	0.484342	0.0102545	Cyb5b
Q6P6I6	-0.421076	0.0103715	Polr2m
Q925J9;Q925J9-4	0.536214	0.0107192	Med1
Q9EQ15	0.853322	0.0107874	Gnb1l
Q8VEA4	0.342741	0.0110044	Chchd4
Q9CQI9	-0.495596	0.0110108	Med30
Q8C079	-0.201045	0.0111017	Strip1
Q6IME9	1.63738	0.0113475	Krt72
Q8BYR2	-0.191855	0.0114028	Lats1
Q3UHC2	0.684448	0.0115444	Lrrk1
P51885	-0.564263	0.0118259	Lum
P17183	-0.885453	0.0121003	Eno2
Q99K41	-0.731188	0.0123013	Emilin1
Q9R257	0.543307	0.0125656	Hebp1
O55239	-0.341567	0.0127057	Nnmt
P07903	0.465853	0.0135061	Ercc1
Q9DBZ5	0.356682	0.0139496	Eif3k
O89026	-0.588001	0.0143468	Robo1
P31428	-0.437825	0.0143891	Dpep1
Q7TQD2	-0.496794	0.0147492	Tppp
A2A863-3	-0.807251	0.0147756	Itgb4
Q9DAM7	0.510423	0.0150908	Tmem263
O88428	-0.182674	0.0151792	Papss2
Q8BHN0	-0.822319	0.0152448	Ppm1l
Q9JJX7	-1.09238	0.0152498	Tdp2
Q3UUQ7	-0.353104	0.0152994	Pgap1
P70345	-0.488306	0.0155746	Bcl2l2
Q8BMC4	0.244904	0.0158148	Nop9
Q9DBQ7;Q9DBQ7-3	0.256722	0.0158656	Scyl3
Q8BVI5	-0.295605	0.0158803	Stx16
P27784	-0.451253	0.015957	Ccl6
O08739	0.265743	0.0159612	Ampd3
Q99MS7-2	-0.313613	0.0160943	Ehbp1l1
Q8VCI5	0.489838	0.0164545	Pex19
Q9CPQ3	-0.388237	0.0164787	Tomm22
Q9Z0L0	-0.570094	0.0168875	Tpbg
Q9DA03	-0.316471	0.0170535	Lyrm7
P54320	-0.524199	0.0171396	Eln
A2A699	0.621124	0.0172263	Fam171a2
P55284	-0.205529	0.0172902	Cdh5
P0C605	-0.370867	0.0175884	Prkg1
P63242	0.0956324	0.0178797	Eif5a
Q9DBX2	0.238891	0.0180001	Pdcl
Q9WTR1	-0.189365	0.0185355	Trpv2
Q61069	0.586122	0.0185978	Usf1
Q8BWR4	-0.297583	0.0194337	Usp40
Q8BQ89	-0.432618	0.0194437	Lix1l
Q8BWY2	-0.662491	0.0195296	Clec1a
Q9Z1T2	-0.451081	0.0196583	Thbs4
O54931	0.22907	0.019745	Pakap
Q8C0L9	-0.388887	0.0197618	Gpcpd1
P70296	0.306417	0.0198419	Pebp1
P15331	-1.56742	0.0200366	Prph
Q6P5G6	0.245126	0.0203069	Ubxn7
Q922X9	0.495768	0.0204177	Prmt7
Q61193	0.118597	0.0206483	Rgl2
Q62186	0.230737	0.0210417	Ssr4
P55098	-0.427711	0.0210628	Pex2
P58044	0.186713	0.0212067	Idi1
P70349	0.299672	0.0218278	Hint1
P28301	0.295518	0.0218278	Lox
P10630;P10630-2	0.419345	0.0218388	Eif4a2
Q80UP8	0.448426	0.0218854	Slc20a2
Q9D2U5	-0.92915	0.0221147	Naa38
P97819	0.297515	0.0222577	Pla2g6
Q62059-3	-0.581245	0.0227916	Vcan
Q61792	0.150363	0.0231655	Lasp1
Q9ES18	-0.288182	0.0233979	Foxj2
P97350	0.201725	0.0234837	Pkp1
Q9QXS1-6;Q9QXS1-7;Q9QXS1-8	-0.119402	0.0235848	Plec
Q9D8Z1	-0.270132	0.0237268	Ascc1
Q99P88	0.282311	0.0240661	Nup155
A8Y5H7;A8Y5H7-2;A8Y5H7-3	0.241003	0.0243334	Sec14l1
O09047	0.721545	0.0244172	C3ar1
O70325-2;O70325;O70325-3	0.192363	0.0244228	Gpx4
O88838	0.731567	0.0244882	Spsb2
Q9CYH5	-0.339913	0.0247541	Gfod2
Q80TZ9	0.965089	0.0247707	Rere
P52293	0.226392	0.0248136	Kpna2
P24529	-0.497548	0.0252442	Th
Q9Z1P8	0.315285	0.02526	Angptl4
Q61206	0.264218	0.0256319	Pafah1b2
Q80UP3	0.271516	0.0259391	Dgkz
Q80T21	-0.326944	0.0259995	Adamtsl4
Q9ES89	0.614479	0.0265686	Extl2
Q924H7;Q924H7-2	0.329322	0.0266264	Wac
Q8R3L5-2	0.372666	0.0266467	Slco3a1
Q8BP97	0.345717	0.0267281	Rhbdd3
Q9D187	0.443002	0.026995	Ciao2b
Q64514-2	0.160813	0.0271662	Tpp2
Q9D5V6	0.387872	0.0278747	Syap1
Q3UIK4;Q3UIK4-2	-0.807368	0.0283843	Mettl14
O09167	0.302812	0.0285094	Rpl21
Q9WVG6;Q9WVG6-2	0.247728	0.0289774	Carm1
P27641	0.289333	0.0291475	Xrcc5
Q6DIC0	0.320989	0.0294154	Smarca2
P70180	0.524018	0.0295484	Npr3
P43025	-0.329302	0.0296365	Clec3b
Q8R2V5	0.221266	0.029741	Adap2
P50247	-0.242203	0.0301453	Ahcy
Q9DBP5	0.111335	0.0303335	Cmpk1
P61963	-0.197035	0.0306726	Dcaf7
Q9WTK7	-0.199511	0.0310366	Stk11
P10493	-0.239425	0.0312707	Nid1
Q923Z0	0.584485	0.0313165	Gprc5b
P28653	-0.375307	0.0320258	Bgn
P47955	0.787552	0.0321085	Rplp1
Q9Z2V4	-0.328384	0.0324715	Pck1
P56873	0.318184	0.0327354	Znrd2
P53996-3;P53996-2	-0.215405	0.0330502	Cnbp
Q8K330;Q8K330-2	0.628565	0.0333779	Ssh3
Q9CR27	-0.351102	0.0337326	Washc3
Q9JJA4	-0.232152	0.034025	Wdr12
Q8BTT6	0.591997	0.0340818	Utp25
Q8BGQ1	0.167356	0.0342593	Vipas39
Q80U58	0.349174	0.0343143	Pum2
P30051	0.382757	0.0344947	Tead1
P40338	0.481599	0.0353487	Vhl
Q7TT18	0.311392	0.0353642	Atf7ip
Q9R0Q4	-0.21123	0.0356683	Morf4l2
Q9DCL9	0.156223	0.0357047	Paics
Q91WF0	-0.327798	0.0358177	Tafazzin
Q62048	0.358959	0.0358609	Pea15
Q8BVF7;Q8BVF7-2	-0.548275	0.036149	Aph1a
Q9QXV1	0.375617	0.0361651	Cbx8
Q04899	0.364193	0.0369952	Cdk18
Q61292	-0.36367	0.0370898	Lamb2
Q9CPP0	0.786719	0.037417	Npm3
O88622	-0.2813	0.0374234	Parg
Q9D9M5	0.197396	0.0375541	Phospho2
Q8VE96	0.171925	0.03756	Slc35f6
P61089	0.151841	0.038117	Ube2n
Q7TPR4	-0.31856	0.0381306	Actn1
Q6NSQ7	-0.140164	0.0381648	Ltv1
Q62417-3	-0.516095	0.0381956	Sorbs1
Q80ZJ8	0.408566	0.0382761	Cracr2b
Q9R0X0	-0.352738	0.0383954	Med20
P23506-2;P23506	0.250472	0.0384036	Pcmt1
Q7TSJ2	-0.628709	0.0384599	Map6
Q9CXC3	0.282156	0.038541	Mgme1
P36371	0.289009	0.0385522	Tap2
Q3TA59	0.451952	0.0386833	Jmjd8
O09106	0.189712	0.038807	Hdac1
P59328;P59328-3	-0.36713	0.0389031	Wdhd1
Q8K4T5	0.793234	0.0390482	Dusp19
Q8BXB6	-0.310003	0.0392907	Slco2b1
Q9WU60	-0.231021	0.0393726	Atrn
Q9CQ20	0.471776	0.0394899	Mid1ip1
Q9CTY5	-0.349277	0.0395162	Micu3
Q9QYB2;Q9QYB2-2	-0.600289	0.0397041	Dach1
Q8BW70	0.211251	0.0398114	Usp38
P20918	0.336205	0.0400519	Plg
Q91X79	0.603067	0.0406198	Cela1
P0DP26;P0DP27;P0DP28	0.676542	0.0409797	Calm1;Calm2;Calm3
P61922	-0.364187	0.041146	Abat
Q9CQ28	0.330577	0.0412422	Dph6
O54940	0.296887	0.0412835	Bnip2
Q3UTJ2-2	-0.659616	0.0414583	Sorbs2
Q7TSS2	-0.348705	0.0415273	Ube2q1
Q9R088	-0.358622	0.041585	Tk2
Q9CQB5	-0.169329	0.0417726	Cisd2
P08122	-0.640777	0.0418778	Col4a2
Q8BVA4	-0.417365	0.0418935	Lmod1
Q9CR47	0.389767	0.0420006	Nsa2
Q9D658	-0.687939	0.0425523	Ptp4a3
Q923J1	-0.332389	0.0425609	Trpm7
P16330;P16330-2	-0.950736	0.0426156	Cnp
Q99LJ8	0.651779	0.0427566	Nus1
E9PY46	-0.140613	0.0427636	Ift140
Q8BR63	0.541349	0.0431379	Fam177a1
A2AIL4	-0.210641	0.0431417	Ndufaf6
P58462;P58462-4	0.505323	0.0432235	Foxp1
Q9CQ10	-0.271265	0.0435933	Chmp3
Q8K4X7	-0.403591	0.0437398	Agpat4
Q9CQ80	0.176529	0.0437657	Vps25
Q62266	1.71286	0.0439761	Sprr1a
Q9CWB7	0.65085	0.0442027	0.0442027
Q8BYW9	-0.194535	0.0443129	Eogt
Q9D6K9	-0.298383	0.0446357	Cers5
A2ATU0	-0.697465	0.0450086	Dhtkd1
P55302	-0.231217	0.0450488	Lrpap1
Q9CPV7	0.371953	0.0452764	Zdhhc6
Q9CWW6	0.303208	0.0453392	Pin4
P33622	1.20075	0.0457362	Apoc3
Q9CPR7	0.63591	0.0461917	Sike1
O35206	-0.394873	0.0462517	Col15a1
Q61473	0.171272	0.0465134	Sox17
Q8K479	-0.379818	0.0466053	C1qtnf5
Q02384	-0.178208	0.0469146	Sos2
G5E8K5;G5E8K5-3	-0.32741	0.0469952	Ank3
Q80U04;Q80U04-2	0.266015	0.0470585	Pja2
O08638	-0.80603	0.0470932	Myh11
Q3TX08;Q3TX08-2	-0.273011	0.0471505	Trmt1
O88448	-0.243462	0.0473185	Klc2
Q8CE96	-0.449505	0.0474496	Trmt6
Q6PAJ1	-0.294763	0.047622	Bcr
Q8C0C0	-0.276106	0.0478282	Zhx2
Q9CXV1	-0.252968	0.0482591	Sdhd
P19246	-2.8067	0.0483661	Nefh
O88736	0.248715	0.0487579	Hsd17b7
Q61190	-0.473006	0.0488176	Il10rb
Q8K385	-0.390352	0.0488985	FRRS1
P81269	-0.341402	0.0490673	Atf1
Q8VCT3	0.143025	0.0494066	Rnpep
O55106	0.148697	0.0494391	Strn
Q8BZF8	-0.304757	0.0501064	Pgm5
Q9R1J0	0.303121	0.0501248	Nsdhl
Q8CIM3	-0.37397	0.0501516	D2hgdh
Q9D0B6	0.261605	0.0502533	Pbdc1
Q9CR10	0.404626	0.0505524	Oxld1
Q3V1V3	0.241091	0.0509353	Esf1
Q9CYY7	-0.363728	0.0514682	Prelid3b
P29754	0.51718	0.0514897	Agtr1a
O88990	-0.456017	0.051546	Actn3
Q9QUH0	0.322452	0.0518802	Glrx
O35245;O35245-3	0.147166	0.0520676	Pkd2
P97287	0.189015	0.0523223	Mcl1
Q8BVL3	0.241544	0.0524557	Snx17
Q91W98	-0.245725	0.0525	Slc15a4
Q8CJG1	0.195959	0.052586	Ago1
O08760	-0.381747	0.0530886	Ogg1
Q8BKE6	0.176579	0.0533406	Cyp20a1
Q91VH6	0.092937	0.0535178	Memo1
Q61805	0.444847	0.0536463	Lbp
P58404;P58404-2	-0.150537	0.0537492	Strn4
P11627	-0.443287	0.0537531	L1cam
Q9D964	-0.363212	0.0540004	Gatm
Q8BMC0	0.257756	0.0542029	Lpar6
Q920Q6	-0.145296	0.0543904	Msi2
P48999	-0.163979	0.0544122	Alox5
Q9Z2D1	-0.122245	0.0544628	Mtmr2
Q9QZS0	-1.15176	0.0544923	Col4a3
P13595	-0.371515	0.0545795	Ncam1
Q8VCC9	-0.239325	0.0548612	Spon1
Q8K0Z7	0.0957864	0.0550171	Taco1
Q8R191	-0.376992	0.0550863	Syngr3
Q9CR09	-0.208262	0.055506	Ufc1
Q9CQU0	0.307544	0.0556725	Txndc12
Q91ZU6-6	0.25117	0.0561761	Dst
Q67FY2;Q67FY2-2	0.519231	0.056271	Bcl9l
Q8BGI4	0.317416	0.0563423	Fam13a
Q9D0R9	0.412048	0.0567318	Wdr89
Q05793	-0.202709	0.0568173	Hspg2
Q6WQJ1	-0.443006	0.0569261	Dagla
O88522	0.297273	0.0571635	Ikbkg
O70566	0.18402	0.0572263	Diaph2
Q3TMW1	0.360281	0.0577149	Ccdc102a
Q9R0M8	0.308988	0.0577768	Slc35a2
Q61458	-0.320381	0.0578573	Ccnh
P19182	0.597437	0.0579366	Ifrd1
P00416	-0.34458	0.0579879	mt-Co3
P21958	0.243367	0.0582765	Tap1
Q9D3D0	0.26358	0.0583335	Ttpal
A2AF47	-0.190198	0.058468	Dock11
Q99LS1	-0.403913	0.0584838	Mmadhc
Q8K2F0	-0.348029	0.0585999	Brd3
Q8QZY6	0.214651	0.0588942	Tspan14
P13504	-0.323759	0.0590771	Il1r1
Q8R1F0	-0.478026	0.0595171	D8Ertd738e
O88942	-0.236267	0.0596014	Nfatc1
Q8BW41	-0.175681	0.0599182	Pomgnt2
Q922H9	0.570913	0.0600731	Znf330
Q7TSH8	-0.233206	0.0601499	Tmem94
P14430	0.210061	0.0602577	H2-Q8
Q8R0K4	-0.222748	0.0602583	Ccdc137
Q8K4Q6	0.419138	0.0603005	Neil1
Q8K409	-0.32287	0.0604517	Polb
Q9CQ48	0.297869	0.0607407	Nudcd2
Q6P3E7	-0.281374	0.0607939	Hdac10
Q9DBX3	-0.583266	0.0608298	Susd2
Q60695	0.327913	0.0608527	Rgl1
Q8R323	0.259858	0.0609844	Rfc3
Q4VBD2	0.190181	0.0612925	Tapt1
P03899	-0.397258	0.0617251	mt-Nd3
P46096	-0.433371	0.0618286	Syt1
Q99JT9	0.588234	0.0619647	Adi1
Q8CCK0	-0.195158	0.0620571	Macroh2a2
Q91WE6	-0.214441	0.0623782	Cdkal1
Q99PP7	-0.259101	0.0634815	Trim33
Q9R226	-0.33005	0.063573	Khdrbs3
Q80TJ1-2	-0.37905	0.0635979	Cadps
Q9DCC8	-0.301396	0.0636701	Tomm20
Q8CH72	-0.200508	0.0637527	Trim32
P63044	-0.359534	0.0642719	Vamp2
Q9DBV3	0.508049	0.0643715	Dhx34
Q06770	0.550942	0.0646073	Serpina6
Q6Y5D8	0.398375	0.0647869	Arhgap10
Q9JIZ9	-0.257532	0.0650775	Plscr3
Q9WUK4	0.362131	0.0651642	Rfc2
Q9CPW2	0.525948	0.0654617	Fdx2
Q8BPM0	0.266551	0.0656175	Daam1
P58801	-0.175475	0.0656533	Ripk2
P01647	0.887825	0.065886	0.065886
Q9DC11	-0.315548	0.0660281	Plxdc2
P50295	0.273226	0.0662561	Nat2
P84096	-0.170382	0.0663964	Rhog
Q8BJ83	0.300146	0.0668451	Tm2d3
Q9CPT4	-0.354499	0.0669169	Mydgf
Q6IFZ6	1.59542	0.0674064	Krt77
Q9DCM0	0.150465	0.067458	Ethe1
Q7TMC8	0.164879	0.0674844	Fcsk
P07214	0.392455	0.0678584	Sparc
Q9QXY6	-0.224741	0.0681068	Ehd3
P61358	0.204927	0.0682075	Rpl27
P60334	-0.809852	0.0683678	Cdo1
Q8C0Y0	0.286657	0.0684184	Ppp4r4
O70472	-0.441232	0.0686282	Tmem131
P60766-1	-0.331271	0.0689655	Cdc42
O70293-2	-0.246123	0.0690827	Grk6
Q8BXA5	0.288112	0.0691396	Clptm1l
Q80U19	-0.536798	0.0691584	Daam2
Q61205	0.19908	0.0691631	Pafah1b3
Q91WG2	0.230704	0.0691985	Rabep2
Q3UH93	-0.0873272	0.069345	Plxnd1
Q3U1V6	0.0889327	0.0693991	Uevld
A6H5X4;A6H5X4-3	-0.466904	0.0694819	Phf11
Q8K1R3	-0.237139	0.069543	Pnpt1
Q9Z2I0	-0.321671	0.0696018	Letm1
Q9R123	0.33406	0.0697975	Naa80
P08551	-2.05272	0.0698072	Nefl
P63082	0.72397	0.0698672	Atp6v0c
Q5I012;Q5I012-2;Q5I012-3;Q5I012-4	0.289295	0.0699442	Slc38a10
Q03147	-0.234789	0.0702165	Cdk7
P97425	-0.57358	0.0702344	Ear2
P12970	0.113831	0.0704732	Rpl7a
O88561	0.454792	0.070651	Slc27a3
Q9WV85	-0.181615	0.0708137	Nme3
Q9ESS0	1.73538	0.0710069	Dusp10
Q3UGS4	0.389992	0.0712346	Mcrip1
Q91VJ5	-0.369203	0.0713987	Pqbp1
Q9CR08	0.294666	0.0714942	Pop4
Q8R4Y8	-0.957165	0.0716824	Rttn
Q6PDJ1;Q6PDJ1-2	0.444965	0.0717712	Cachd1
Q9JKB1	0.231239	0.0717778	Uchl3
P97310	-0.336796	0.0719908	Mcm2
Q8R1T4	0.551402	0.0722279	Slc35a3
P40240	-0.786904	0.0722657	Cd9
P54728	0.355744	0.0724221	Rad23b
A0JNU3	-0.272737	0.0724408	Aspg
O55003	-0.455537	0.0724635	Bnip3
Q8R2E9	-0.248803	0.072482	Ero1b
Q9Z1K6	0.240268	0.0725406	Arih2
Q9CQ19	-0.430697	0.0725424	Myl9
P16332	-0.1243	0.0725582	Mmut
Q64435	-0.406635	0.0725654	Ugt1a6
Q5XPI3;Q5XPI3-2	0.153183	0.0728243	Rnf123
Q9DCE9	0.429278	0.0728452	Igtp
Q8BGG6	0.284282	0.0729187	Mospd3
Q9JI11	0.209748	0.0729879	Stk4
Q8C561;Q8C561-2	0.404159	0.0732391	Lmbrd2
Q8K0H5	-0.339825	0.0734447	Taf10
Q61001	-0.211223	0.0734781	Lama5
P53996	0.786536	0.0736065	Cnbp
Q99MB1	-0.153475	0.0737265	Tlr3
P57080	0.247322	0.0741197	Usp25
Q8R3G9	0.627561	0.0744053	Tspan8
P18760	0.151008	0.0744785	Cfl1
Q99JR5	-0.488251	0.0749971	Tinagl1
P27573	-2.51211	0.0750084	Mpz
Q9WUA5	-0.800709	0.075021	Epm2a
P37804	-0.578454	0.0754509	Tagln
P62960	0.276765	0.0756148	Ybx1
Q3TDX8	0.306982	0.0758914	Cyb5r4
E9Q8Q6;E9Q8Q6-2	-0.17137	0.075959	Ccdc141
P06684	0.347849	0.0762585	C5
Q9R1K9	-0.719708	0.0762626	Cetn2
Q5SVL6	-0.386115	0.0766434	Rap1gap2
O54988-2	0.203805	0.0767322	Slk
Q8BG15;Q8BG15-2;Q8BG15-6	-0.28281	0.0768202	Ctdspl2
Q9ERS2	-0.265243	0.0768561	Ndufa13
O88322	-0.194731	0.0769805	Nid2
O70251	0.206828	0.0770285	Eef1b
Q9QYI6	-0.103513	0.0771837	Dnajb9
Q921C5	0.172624	0.0775812	Bicd2
O88947	0.553303	0.0786158	F10
P13542	1.37024	0.0787155	Myh8
P37172	0.409827	0.0787905	Acvr1
O54931-7	0.325372	0.0788182	Pakap
O70546;O70546-2	0.526229	0.0790219	Kdm6a
Q6S5C2	0.286275	0.0790676	Gnptg
Q99N28	-0.637637	0.0790823	Cadm3
O55125	-0.156648	0.0796484	Nipsnap1
P51807	0.236758	0.080003	Dynlt1
Q8CIE4	0.233751	0.0802325	Parp10
P16092	-0.198382	0.0802745	Fgfr1
P70196	-0.235912	0.0803561	Traf6
Q80V94	0.165245	0.0803839	Ap4e1
Q9JLM9	0.349566	0.0806997	Grb14
Q921U8-2	-0.519889	0.0807955	Smtn
Q3UV55	0.302121	0.0808221	Nr1d1
Q8BU33	0.208904	0.0812894	Ilvbl
Q6P6M7	-0.20337	0.0813468	Sepsecs
Q9DAX2	0.409785	0.0813604	Plpp2
Q9Z2B9	0.20044	0.0813938	Rps6ka4
Q61151	-0.152945	0.0815256	Ppp2r5e
P19123	-0.349001	0.081565	Tnnc1
Q3UUJ4-3;Q3UUJ4;Q3UUJ4-2	0.593442	0.0817659	Strada
Q924Z6-2;Q924Z6	0.180066	0.0817772	Xpo6
Q7TQ62	-0.409954	0.0819501	Podn
Q9CQT1	0.217652	0.0822103	Mri1
Q80UM7	-0.117523	0.0822616	Mogs
Q61466	-0.182318	0.0822825	Smarcd1
P40936	-0.500063	0.0824609	Inmt
Q9CR02	0.265057	0.0826922	Tma16
Q9QXQ1	-0.661883	0.0827385	Pde7b
P97315	-0.216094	0.0827927	Csrp1
Q9D9V3	-0.204341	0.0829862	Echdc1
Q69ZU6	-0.411766	0.0832712	Thsd7a
Q7TSG2	-0.147291	0.0834394	Ctdp1
Q9CX97	0.282909	0.0834781	Wdr55
Q9BCZ4	0.27079	0.0834917	Selenos
P12804	-0.313389	0.083582	Fgl2
P49222	0.708628	0.0836273	Epb42
P01592	0.592142	0.0838203	Jchain
Q8C180	0.214721	0.0839528	Frs2
Q3UTJ2	-0.605459	0.0840839	Sorbs2
Q80TB8	-0.385932	0.0841687	Vat1l
Q9JJU8	0.52111	0.084524	Sh3bgrl
Q9QXL8	0.275888	0.0846792	Nme7
Q04646	-0.210073	0.0847175	Fxyd2
Q91ZW8	-0.534353	0.0847548	Cd209d
Q7TQ65	-0.423137	0.0850089	Tmc4
Q9CT10	0.222199	0.0850945	Ranbp3
Q91YJ2	-0.179765	0.0851516	Snx4
Q9JJE4	0.336304	0.0854527	Paqr4
Q9JK53	-0.302212	0.085567	Prelp
O70274	-0.343597	0.0855948	Ptp4a2
Q99PL6	-0.132051	0.0860332	Ubxn6
A2A5Z6	-0.238095	0.0862089	Smurf2
P84089	0.426908	0.0864304	Erh
Q8BI71	-0.326996	0.0864422	Exoc3l1
O89090	0.214288	0.0865626	Sp1
Q64524	-0.176691	0.0866941	H2bc21
Q8VCE9-4	-0.261846	0.0869368	Plekhh3
P70375	-0.526814	0.0871174	F7
Q3TVI8	-0.365767	0.0871857	Pbxip1
Q3UZ39	0.260716	0.087223	Lrrfip1
Q3UHH2	-0.454083	0.0874579	Slc22a23
Q9D786	-0.201572	0.0877052	Haus5
P70389	0.391486	0.0877522	Igfals
P61202;P61202-2	-0.0673675	0.0880644	Cops2
Q9ES30	-0.431252	0.088066	C1qtnf3
P70428	0.3506	0.0881528	Ext2
Q78RX3	0.274594	0.0881671	Smim12
Q61247	0.335372	0.0884886	Serpinf2
Q8BP74	0.69576	0.0886932	Pstk
Q99MR3	-0.213622	0.0889285	Slc12a9
P04370-4	-2.62356	0.0889928	Mbp
P59041	-0.317666	0.0893578	Dnajc30
Q62417	-0.165875	0.0895375	Sorbs1
O54865	-0.0810951	0.089559	Gucy1b1
Q8R1K1	0.215224	0.0899203	Ubac2
Q9D8S4	-0.23667	0.0899313	Rexo2
Q9D2E2	-0.19185	0.0900493	Toe1
Q8WTY4	0.252742	0.0901147	Ciapin1
Q8K1L0	0.405364	0.0901185	Creb5
P05132	0.187867	0.0904239	Prkaca
E9Q309	0.838311	0.0905853	Cep350
Q9QZZ6	-0.371524	0.0905958	Dpt
Q06806	-0.253956	0.0906508	Tie1
Q9Z0J1	-0.350207	0.0906961	Reck
E9Q557	0.588744	0.0907716	Dsp
Q69Z89;Q69Z89-5	-0.280902	0.0908185	Radil
Q6P8I4	0.256276	0.0910535	Pcnp
Q62188	-0.36942	0.0912211	Dpysl3
Q91VU1	0.539713	0.0913507	Yipf1
Q9D0B1	0.395712	0.0913721	Znf524
Q9DB34	-0.183765	0.0914353	Chmp2a
Q8BWF2	-0.258647	0.0915341	Gimap5
Q8R3T5	-0.77575	0.091582	Stxbp6
Q62073	0.358723	0.0917043	Map3k7
Q9QZ08	-0.172208	0.0917216	Nagk
Q9D0I6	-0.314389	0.0918966	Wdsub1
Q99KJ0	-0.207111	0.0919486	Ubxn2a
Q7TQE6	-0.204441	0.0920553	Maco1
P59016	0.1297	0.0920633	Vps33b
Q810L4	-0.107236	0.0921361	Tmem39b
Q9D7B7	-0.314968	0.0922186	Gpx8
P15306	0.281658	0.0928126	Thbd
P70232-2	-0.514734	0.0928484	Chl1
Q2KN98	0.233655	0.0930449	Specc1l
Q91YI0	-0.222651	0.093179	Asl
Q3THE2	-0.303032	0.0932525	Myl12b
Q9D2G5	-0.496797	0.0932632	Synj2
Q5GH66	0.799869	0.0932919	Xkr5
Q01102	-0.295442	0.0935293	Selp
O55103	-2.04961	0.0936359	Prx
P56395	0.513665	0.0938213	Cyb5a
P14429	-0.472585	0.0939824	H2-Q7
Q8VDB2	-0.809222	0.0941595	Alg12
Q8BTY2	0.239118	0.0941948	Slc4a7
Q8C4Y3-3	-0.152895	0.0943207	Nelfb
Q8CHP6	-0.308179	0.0943288	Phc3
Q922R5	0.337709	0.0946066	Ppp4r3b
O08919	-0.356464	0.0947819	Numbl
O88935;O88935-1	-0.251613	0.0954453	Syn1
Q80Y44	-0.413521	0.0957438	Ddx10
O09164	0.337579	0.0959817	Sod3
Q9CY45	0.328119	0.0970081	Eef1akmt1
Q9JME7	0.158165	0.0976404	Trappc2l
Q91WT4	-0.306384	0.0980029	Dnajc17
Q8VCE6	-0.350803	0.0980973	Nt5m
Q8R3Y5	0.113039	0.0981388	0.0981388
P60840	-0.369578	0.0981509	Ensa
P20357	-0.293318	0.0981537	Map2
Q8BZM0-2;Q8BZM0	-0.821356	0.0981766	Klhl12
D3Z6Q9	0.476649	0.0981789	Bin2
Q80UX8	0.207183	0.0985489	Abhd13
Q9WUP7	0.12874	0.0987063	Uchl5
A2AI05	0.403429	0.0987748	Ndor1
Q9D662	0.160061	0.0988762	Sec23b
E9Q1P8	-0.186006	0.0988851	Irf2bp2
Q8BP47	0.166542	0.0990298	Nars1
P01844	0.787636	0.0991027	Iglc2
Q6P1G0	0.326476	0.0991184	Heatr6
Q9WTP6;Q9WTP6-2	-0.206199	0.0992533	Ak2
Q8BP40	-0.280198	0.0992633	Acp6
Q9EST5;Q9EST5-2	-0.213446	0.099382	Anp32b
Q3UV70	-0.238862	0.0994199	Pdp1
Q9WTW5	0.210664	0.0996964	Slc22a3
Q91W69	-0.866519	0.0997733	Epn3
Q5XF89-2;Q5XF89	0.157379	0.099777	Atp13a3
P37913	0.438724	0.0997834	Lig1
P19157	0.251061	0.0998248	Gstp1
Q9CYD3	0.245397	0.100328	Crtap
Q8BQM4	0.176212	0.100366	Heatr3
Q99LU0	-0.29561	0.100725	Chmp1b1
Q80ZU4	-0.528504	0.101053	Smim19
P01845	0.746984	0.101377	Iglc3
Q9Z172	0.34688	0.101525	Sumo3
Q8C6E0	0.110663	0.10159	Cfap36
Q9CWR0	0.156057	0.101645	Arhgef25
O35623	-0.241024	0.102169	Bet1
Q91VH2	-0.0885807	0.102313	Snx9
O55026	-0.509883	0.102425	Entpd2
Q8VCV1	0.237002	0.102563	Abhd17c
Q8BSS9	0.276488	0.102799	Ppfia2
P39053-6	-0.285443	0.103117	Dnm1
Q61655	0.169663	0.103134	Ddx19a
Q3TN34	-0.278204	0.10344	Micall2
Q8BG95	-0.354442	0.103531	Ppp1r12b
Q8CHQ0	0.176423	0.103733	Fbxo4
P28843	-0.388017	0.104183	Dpp4
P70459	-0.294275	0.104186	Erf
Q9JM05	0.394306	0.104246	Pias4
Q8K0D2;Q8K0D2-2	0.51867	0.104313	Habp2
P39655	0.302686	0.10454	Alox12
P70460	0.129199	0.104579	Vasp
Q3UVD5	-0.200003	0.104985	Lgr6
Q9QYB1	0.19532	0.104995	Clic4
P23953	0.342235	0.105063	Ces1c
O55022	0.262313	0.105443	Pgrmc1
Q9CQE8	0.113255	0.105665	RTRAF
Q8BHJ9	-0.165277	0.105822	Slu7
P15208	-0.213274	0.105867	Insr
Q06138	-0.245353	0.105953	Cab39
Q8K2T1	0.239423	0.106185	Nmral1
Q9QY66	0.326756	0.106339	Znhit2
Q8BMI0	-0.181537	0.106454	Fbxo38
Q8BK35	0.364169	0.106647	Nop53
Q08874;Q08874-4	-0.325116	0.106653	Mitf
Q8R3D1	-0.145665	0.106713	Tbc1d13
P05480-1;P05480	-0.174011	0.106714	Src
P42669	-0.154075	0.106856	Pura
Q01149	-0.471438	0.106899	Col1a2
Q6P1F6	0.103095	0.107182	Ppp2r2a
Q8BIF0;Q8BIF0-2	0.641144	0.107567	Cd99l2
Q9JHH9	0.234533	0.107594	Copz2
Q6NSQ9	0.250583	0.107657	G6pc3
Q99ME2	0.248359	0.108146	Wdr6
Q9D110	0.343817	0.10856	Mthfs
Q921D4	0.333538	0.108902	Med6
Q9EQJ9	-0.184002	0.109125	Magi3
Q3U7R1	-0.13885	0.10916	Esyt1
Q3UX43	-0.562982	0.109406	Ankrd13c
Q9JLI6	-0.185624	0.109412	Scly
P01786	0.755943	0.109872	0.109872
Q8BTW9	0.342788	0.109897	Pak4
E9PV24	0.349701	0.10996	Fga
Q8R527	0.190222	0.110099	Rhoq
Q99KR7	-0.24016	0.110353	Ppif
P32883-2	-0.16024	0.110362	Kras
Q8R464	-1.07955	0.110394	Cadm4
P17879	-0.191783	0.110516	Hspa1b
Q8K449	-0.265326	0.110824	Abca9
Q91WJ8	-0.160851	0.110967	Fubp1
Q8BZ98-2	-0.278558	0.111097	Dnm3
P02104	0.513348	0.111108	Hbb-y
Q7TMY7	0.198654	0.111161	Ipo8
Q8QZT1	-0.12216	0.111268	Acat1
B2RS91	-0.151206	0.111271	Rrn3
Q9CQ62	-0.236869	0.111327	Decr1
Q9Z2L6	-0.315079	0.11142	Minpp1
Q8VDV8	0.876331	0.111489	Mitd1
Q8VHQ4	0.463622	0.111579	Rab40c
Q923U0	0.16186	0.111685	Tom1l1
O09172	0.211105	0.111779	Gclm
Q05421	-1.01807	0.112186	Cyp2e1
P68181-4	0.224252	0.112614	Prkacb
Q8K1A6	-0.190148	0.112654	Cc2d1a
E9Q6J5;E9Q6J5-3	0.127315	0.112846	Bod1l
P40336-2;P40336	-0.159049	0.112897	Vps26a
D3Z4S3	0.243244	0.112913	Ptrhd1
Q5M9N4	-0.428743	0.112959	Pigh
Q9WU56	0.232877	0.113212	Pus1
Q6A039	-0.265673	0.113232	Tbc1d12
P97499	0.246733	0.113422	Tep1
P48678	-0.184855	0.113963	Lmna
Q9JLF6	0.489758	0.114049	Tgm1
P63325	-0.147766	0.114067	Rps10
P70227	0.53792	0.114426	Itpr3
Q9CQB7	-0.131949	0.114446	Lyrm1
Q9CWQ8	-0.351944	0.114467	Castor1
Q8VCM7	0.305162	0.114601	Fgg
Q9CYW4	-0.153659	0.114726	Hdhd3
P24527	-0.0998642	0.114922	Lta4h
Q91Z49	0.329353	0.114963	Fyttd1
Q9D684	-0.231652	0.115015	Rin2
P01674	-0.796896	0.115039	0.115039
Q02357	0.569425	0.115259	Ank1
Q60760-2;Q60760	-0.182812	0.115403	Grb10
Q9Z0R9	-0.537959	0.115409	Fads2
Q07456	0.361682	0.115434	Ambp
Q9CWM4	0.535093	0.115498	Pfdn1
Q9WUB4	0.244772	0.115957	Dctn6
C0HKE1;C0HKE2;C0HKE3;C0HKE4;C0HKE5;C0HKE6;C0HKE7;C0HKE8;C0HKE9;Q8BFU2;Q8CGP5;Q8CGP6;Q8CGP7	-0.66289	0.115983	H2ac11;H2ac12;H2ac13;H2ac15;H2ac25;H2ac4;H2ac6;H2ac7;H2ac8;Hist1h2af;Hist1h2an;Hist1h2ao;Hist1h2ap
Q99J23	0.290241	0.11608	Ghdc
Q61398	0.315838	0.116183	Pcolce
Q8C7D2;Q8C7D2-2;Q8C7D2-3	0.197957	0.116522	Crbn
Q8BH79	0.0854337	0.116938	Ano10
Q9ERE8	-0.226516	0.117056	Tlnrd1
Q8R1S4;Q8R1S4-2	-0.261361	0.117525	Mtss1
Q8R127	-0.122938	0.117569	Sccpdh
P42125	-0.17572	0.117825	Eci1
Q91X96	0.36386	0.117832	Rabif
Q9CYI0	0.286932	0.11787	0.11787
Q9CQZ5	-0.137297	0.117919	Ndufa6
Q6PEE2	0.217595	0.118117	Ctif
Q8BWY4	0.3859	0.118286	Mblac1
Q64339	0.326282	0.118559	Isg15
O70209	-0.660025	0.11873	Pdlim3
Q9D3D9	0.616083	0.118764	Atp5f1d
Q9WU84	0.211291	0.118817	Ccs
Q0GNC1	0.134643	0.118838	Inf2
P63028	0.350974	0.118857	Tpt1
P26262	0.381308	0.119238	Klkb1
Q8BH61	-0.186651	0.119549	F13a1
Q8K4Q8	-0.306084	0.119889	Colec12
Q99LL3	-0.288161	0.120195	Chst12
Q9EP82	-0.217879	0.120431	Wdr4
Q80YQ8	0.428093	0.120447	Rmnd5a
Q9D1H7	0.194508	0.120491	Get4
P63139	0.282972	0.120516	Nfyb
Q8C0Q2	0.213979	0.120697	Zhx3
Q7TMF3	-0.193693	0.120936	Ndufa12
Q64012-2	-0.146091	0.120981	Raly
Q8BWM0	-0.238694	0.12101	Ptges2
Q8BLI0	-0.354611	0.121078	Adamtsl1
Q8R086	-0.257786	0.121087	Suox
A2ASQ1-2;A2ASQ1-3	-0.133149	0.121229	Agrn
Q80V26	-0.216961	0.121307	Bpnt2
P70121	-0.530657	0.121776	Zhx1
Q8VCW4	0.218249	0.121837	Unc93b1
Q9JLQ2	0.262937	0.1222	Git2
A2RTL5	-0.690643	0.122226	Rsrc2
Q9QXT0	0.284805	0.122247	Cnpy2
Q80TJ7	-0.281282	0.122385	Phf8
P62806	-0.166104	0.122534	H4c1
Q08879-2	-0.222157	0.123208	Fbln1
Q8VCR8	-0.563254	0.123439	Mylk2
Q8K031	0.2251	0.12346	Stard8
Q3UFS4	-0.20742	0.123732	Gpatch11
Q9CYT6	-0.503128	0.12379	Cap2
Q9ESL4	0.217773	0.123792	Map3k20
Q9JJ48	-0.123635	0.123838	Zc3h8
Q8BUM9;Q8BUM9-2	0.147708	0.123861	Usp43
P26645	0.237652	0.123909	Marcks
Q9EPL0	-0.565636	0.12397	Xylt2
P48302	-0.615532	0.124145	Ednrb
P40237	-0.301166	0.124167	Cd82
Q32Q92	0.379379	0.124368	Acot6
Q9CWZ7	0.143012	0.124387	Napg
Q9CWQ0	0.456241	0.124502	Dph5
P70403	0.291282	0.124718	Cux1
Q99MU3	-0.270709	0.12494	Adar
Q62264	0.468104	0.124978	Thrsp
Q9CQM5	0.372669	0.125128	Txndc17
Q8BVW0	0.196801	0.125202	Ganc
A6X935	0.403474	0.12536	Itih4
Q9ER69	0.285819	0.125361	Wtap
Q8CBY0	0.208664	0.125535	Gatc
Q9QZE5	0.182379	0.125573	Copg1
Q99NB8	0.526731	0.125841	Ubqln4
P56485	0.377588	0.125952	Ackr3
Q921Q3	-0.112254	0.125958	Alg1
Q8BKC5	0.147667	0.126015	Ipo5
Q60675	-0.298182	0.126138	Lama2
Q9CY52	-0.170538	0.126187	Thg1l
Q9JKP7	-0.339486	0.126647	Pole3
Q9D8Z6	0.22236	0.126958	Atg101
Q8BX05	0.3994	0.127184	Gk5
Q61142;Q61142-2	-0.403605	0.127209	Spin1
Q9D7S7;Q9D7S7-2	0.289371	0.127449	Rpl22l1
Q91WR6	0.227072	0.127514	Ginm1
Q91W90	0.161561	0.127699	Txndc5
Q9D8E6	0.110216	0.127743	Rpl4
Q9CXX9	-0.68956	0.127785	Cuedc2
Q99MQ4	-0.51941	0.127907	Aspn
Q8QZR5	-0.228508	0.12806	Gpt
Q9R1Q9	-0.190744	0.128126	Atp6ap1
Q8C5N5	0.340931	0.128363	Pdcd2l
Q9ER64	-0.279879	0.128374	Osbpl5
O35130	0.210813	0.128394	Emg1
Q8VCX5;Q8VCX5-2;Q8VCX5-3	0.152154	0.128403	Micu1
Q9QYI4	-0.0802128	0.128512	Dnajb12
Q8BFX1	-0.584559	0.12858	Rnf187
Q3U3T8;Q3U3T8-3	-0.112273	0.1288	Wdr62
P35821	0.126726	0.129076	Ptpn1
O70422	-0.288259	0.129178	Gtf2h4
P26323	0.28108	0.129522	Fli1
Q9D0K0	-0.363017	0.129923	Tbc1d7
Q8VCE1	-0.16381	0.130052	Dnajc28
P41233	-0.121681	0.130166	Abca1
Q9CQV7	-0.177137	0.130303	Dnajc19
Q00420;Q00420-3	0.497126	0.130346	Gabpb1
P70336	0.101003	0.130475	Rock2
Q9D6K5	0.215698	0.130653	Synj2bp
Q3U182	0.35577	0.130733	Crtc2
Q64362	0.221606	0.13075	Aktip
Q9Z1M0	-0.443836	0.131222	P2rx7
P00329	-0.0895479	0.131362	Adh1
Q8BH95	-0.194203	0.13149	Echs1
Q3TWW8	-0.177683	0.131688	Srsf6
O54785	-0.441394	0.131729	Limk2
P62869	0.222569	0.131982	Elob
Q8BW75	-0.18529	0.132281	Maob
Q62077	0.0412593	0.132401	Plcg1
Q00262	-0.216932	0.132414	Stx2
Q9WV98	0.371126	0.132502	Timm9
P62827	0.157405	0.13253	Ran
Q9CXS4	-0.361301	0.132589	Cenpv
Q9QZ85	0.319498	0.132673	Iigp1
Q8CEG5	0.472842	0.132681	Ccdc28b
Q9JKZ2	0.342937	0.132793	Slc5a3
Q9JHJ8	-0.361888	0.132988	Icoslg
Q2TBA3-2	0.453096	0.132999	Malt1
Q5SX40	0.929327	0.133111	Myh1
Q9CZU6	-0.244425	0.133203	Cs
Q64727	-0.170554	0.133525	Vcl
Q9JKP8	-0.190894	0.133598	Chrac1
B2RXR6	0.106227	0.13365	Ankrd44
P62751	-0.218379	0.133656	Rpl23a
Q6PAR5;Q6PAR5-2;Q6PAR5-4	0.163076	0.133658	Gapvd1
Q6DFV7	-0.278067	0.133671	Ncoa7
P70255-2;P70255;P70255-3;P70255-5	0.193155	0.133847	Nfic
Q922U2	0.840517	0.133896	Krt5
Q61475	-0.332911	0.134057	Cd55
Q8K1I7	-0.16132	0.134765	Wipf1
Q3UQU0	-0.268654	0.134774	Brd9
Q8K1N2;Q8K1N2-2	0.337477	0.134799	Phldb2
Q9WUL7	-0.187581	0.134937	Arl3
Q99LJ6	0.175053	0.135195	Gpx7
P58158	-0.239313	0.135472	B3gat3
Q91WD4	0.214987	0.135501	0.135501
P58242	-0.20774	0.135621	Smpdl3b
O88398	-0.387202	0.135658	Avil
A2APV2	-0.310262	0.136092	Fmnl2
Q04736	0.0851095	0.136425	Yes1
Q6NZF1	0.141155	0.136427	Zc3h11a
Q04735	-0.246698	0.136676	Cdk16
Q9D844	-0.298768	0.136733	Dnajc4
Q9WV95	0.222149	0.13688	Phlda3
Q62313	-0.251338	0.136944	Tgoln1
Q9CR96	-0.419062	0.136977	Tmem208
Q3UGP8	0.219666	0.13704	Alg10b
Q76N33	0.431683	0.137262	Stambpl1
P61588	-0.393081	0.137358	Rnd3
Q8R2Z5	-0.241575	0.137512	Vwa1
O70496	0.368573	0.137855	Clcn7
P52483	0.384854	0.138174	Ube2e3
Q9WUD1	-0.13229	0.138239	Stub1
O88874	0.25763	0.138887	Ccnk
Q64729-2	0.28882	0.139237	Tgfbr1
Q61418	0.330832	0.139645	Clcn4
Q91VU6	0.105837	0.139695	Dcaf11
Q8BHZ0	0.216152	0.140185	Cyria
Q9QY73	0.205887	0.140222	Tmem59
P59997	0.311821	0.140612	Kdm2a
Q9JHC9-3;Q9JHC9-4	-0.138631	0.140625	Elf2
Q80ZI6	-0.151623	0.140688	Lrsam1
Q6P8H8	0.343297	0.140827	Alg8
Q9CQB2	0.152831	0.140943	Mcrip2
Q9QUS6	0.190416	0.140969	Mid2
P02088	0.600635	0.141372	Hbb-b1
O35350	0.0727588	0.141719	Capn1
P70261	0.181814	0.141755	Pald1
Q3UA06	0.381925	0.141771	Trip13
Q8BM85	-0.156236	0.141806	Tbck
P50114	0.441525	0.142243	S100b
Q8CG71	0.331792	0.142276	P3h2
P57780	-0.329371	0.142477	Actn4
P02463	-0.418217	0.142535	Col4a1
Q9D0F6	0.261921	0.142673	Rfc5
P97479;P97479-2	-0.198066	0.142944	Myo7a
Q8R4P9;Q8R4P9-3;Q8R4P9-2	-0.12099	0.142993	Abcc10
Q91Z31;Q91Z31-2	-0.284379	0.143064	Ptbp2
Q8BIW1	0.127406	0.143444	Prune1
Q8BJU0-2	0.518142	0.143516	Sgta
O35887	0.26264	0.143736	Calu
Q9ES52;Q9ES52-2	0.140459	0.14443	Inpp5d
Q8BY46	-0.138	0.144603	Znf574
Q9ERQ8	-0.235457	0.144956	Ca7
Q91VB4	0.212796	0.145023	Hps3
Q8R1L4	0.422075	0.14505	Kdelr3
P97742	0.229727	0.145143	Cpt1a
Q9Z1F9	0.22612	0.145677	Uba2
Q4U2R1	0.287614	0.14592	Herc2
Q9CQR2	0.199932	0.14594	Rps21
Q64FW2	0.188142	0.146051	Retsat
Q9DCV4	-0.153469	0.146066	Rmdn1
Q8BTH8	-0.12973	0.146143	Csnk1g1
Q8R480	0.203463	0.146462	Nup85
Q5U430	0.178518	0.146734	Ubr3
Q3UJ81	-0.36474	0.146884	Cnep1r1
Q8BIH0;Q8BIH0-2	-0.409515	0.14701	Sap130
P58771	-0.388489	0.147052	Tpm1
P01819;P01820	0.590875	0.147232	0.147232
P60605	0.392747	0.147267	Ube2g2
Q9QZH6	-0.111838	0.147369	Ecsit
P12815	-0.248453	0.147627	Pdcd6
O08553	-0.155446	0.14784	Dpysl2
Q8R5H1	0.0887673	0.148008	Usp15
Q62469	-0.49521	0.148057	Itga2
Q8BVR6	-0.368577	0.148307	Rspry1
P52912	0.175452	0.148327	Tia1
P62046	0.164618	0.148373	Lrch1
Q9CZ96;Q9CZ96-2	0.561194	0.148465	Zcrb1
Q14DH7	-0.27584	0.149145	Acss3
Q8K1S3;Q8K1S3-2	-0.282197	0.149181	Unc5b
A2AAE1-3;A2AAE1-2	0.391628	0.14976	Bltp1
Q80UY2	0.280793	0.149781	Kcmf1
E9Q8I9	0.168311	0.150276	Fry
P97346	-0.266654	0.150585	Nxn
Q9CQT2	0.296226	0.150596	Rbm7
Q60932-2	-0.153556	0.15086	Vdac1
P15261	-0.145132	0.150969	Ifngr1
Q8CCH2	-0.190434	0.150996	Nhlrc3
Q5U4D9	0.100102	0.151147	Thoc6
Q923B6	0.132453	0.151231	Steap4
Q8K1Z0	0.389365	0.151364	Coq9
Q9JIF3	-0.484895	0.151462	Slc2a8
Q9CQE2	-0.285823	0.151487	Tmem223
Q9WVK4	0.0762877	0.151548	Ehd1
Q504M2	-0.216296	0.151908	Pdp2
Q3U0K8;Q3U0K8-3	0.335311	0.15204	Ogfod1
P49442	-0.180328	0.152074	Inpp1
Q99LB7	-0.339605	0.152248	Sardh
Q9JIA7	-0.110392	0.152284	Sphk2
Q9QUG9	0.309663	0.152561	Rasgrp2
Q3TGW2	-0.164383	0.15292	Eepd1
Q3UFS0	0.20232	0.152955	Zyg11b
Q8BTY2-2	0.36414	0.153084	Slc4a7
Q91Z22	-0.560136	0.153191	Tmem123
Q8BJU0	0.287763	0.153232	Sgta
P35441	0.449085	0.153399	Thbs1
Q91VC3	0.172949	0.153548	Eif4a3
Q78IK2	-0.179258	0.153913	Atp5mk
Q6P1E1-2;Q6P1E1	-0.212157	0.153939	Zmiz1
Q9D1X0	0.398988	0.153978	Nol3
Q9D4H1	0.143541	0.154303	Exoc2
Q9DCL2	0.272164	0.154463	Ciao2a
Q3TJD7	-0.333875	0.154578	Pdlim7
Q9CQJ4	-0.277634	0.154741	Rnf2
Q6PHN9	-0.0910839	0.154775	Rab35
Q9CQI7	-0.139081	0.155106	Snrpb2
Q91WB7	-0.131864	0.155222	Ubtd1
Q3UDW8;Q3UDW8-2	-0.113116	0.15528	Hgsnat
Q8BWD8	0.254168	0.155526	Cdk19
Q4FZF3	0.280564	0.155688	Ddx49
P62746	-0.161182	0.156213	Rhob
Q8BN82;Q8BN82-2	0.363329	0.156318	Slc17a5
Q8BGS2	0.210171	0.156336	Bola2
Q9CYZ8;Q9CYZ8-2	0.118708	0.156487	Ssbp2
P01675;P01676;P01677;P01678;P01679	0.812464	0.156488	0.156488
Q9ERT9	-0.20406	0.156505	Ppp1r1a
Q3UMR0	0.188781	0.156814	Ankrd27
P13020-2	-0.442627	0.156935	Gsn
Q9CR39	-0.19378	0.156936	Wdr45b
Q9DCZ1	-0.285761	0.156963	Gmpr
Q922B6	-0.289633	0.157012	Traf7
P27046	-0.0895814	0.15703	Man2a1
Q9WV30;Q9WV30-2	-0.309886	0.15732	Nfat5
Q91X21	0.229842	0.157452	Kiaa2013
Q9JKB3-2	0.349102	0.157476	Ybx3
Q8C9S4	-0.386745	0.157619	Ccdc186
Q61382	0.331654	0.157699	Traf4
P52482;cRAP-P51965	0.478087	0.157723	Ube2e1;cRAP-UBE2E1
Q9CQP0	-0.279608	0.157744	Mrpl33
Q9D2P4	0.343002	0.157787	Urm1
Q9CQW3	0.519725	0.158136	Proz
Q9D8U2	-0.18989	0.158222	Tmem41a
Q8VDD8	-0.187825	0.158262	Washc1
P19253	0.121612	0.158365	Rpl13a
Q64092;Q64092-4	-0.177546	0.158557	Tfe3
Q99LC5	-0.187882	0.158812	Etfa
Q9D0L7;Q9D0L7-2	-0.13545	0.158865	Armc10
Q9CYR0	-0.242371	0.158929	Ssbp1
P23949	0.309817	0.159306	Zfp36l2
Q66JT7	0.239098	0.159451	Coq2
O70439	-0.127168	0.159474	Stx7
Q9QXE2	0.621609	0.159516	Poll
Q8R3J4	0.27275	0.159631	Mterf3
Q9CR00	0.144906	0.159632	Psmd9
Q8C8U0-3	1.15866	0.159661	Ppfibp1
Q9D8Y7	0.405227	0.159782	Tnfaip8l2
O35074	-0.448178	0.159859	Ptgis
Q9JII5;Q9JII5-2	-0.187202	0.159928	Dazap1
Q8C650;Q8C650-2	0.215866	0.160023	Septin10
Q8BPN8;Q8BPN8-2	-0.18559	0.160027	Dmxl2
Q8VE47	0.153103	0.160091	Uba5
P56376	-0.190457	0.160166	Acyp1
Q8BFZ3	-0.140016	0.160226	Actbl2
Q9JIX8-4	0.0790037	0.160329	Acin1
Q8CEI1	0.257986	0.160442	Bola3
A2RT67	-0.399862	0.161311	Dennd3
Q9DCU9	-0.36412	0.161474	Hoga1
Q8R322	-0.21238	0.16161	Gle1
P11404	0.292149	0.161891	Fabp3
P97927	-0.185461	0.161914	Lama4
Q9JK39-2	0.679732	0.162292	Btnl10
Q9CY28	-0.15342	0.162398	Gtpbp8
Q8R2Y9	0.509106	0.162437	Nabp2
Q8VEF1	0.243421	0.162598	Gramd1a
Q8BGP6	-0.169396	0.162616	Slc25a40
Q9CZ28	-0.203479	0.162691	Snf8
Q8BTW3	-0.127332	0.162923	Exosc6
Q9ER80	0.388742	0.162938	Rtp4
Q3ULD5	-0.161725	0.163332	Mccc2
Q6NVF0	-0.116237	0.163944	Ocrl
Q922H1	-0.135029	0.164108	Prmt3
Q62422	0.122617	0.164223	Ostf1
P28740-2	-0.154024	0.164255	Kif2a
O88843	-0.30215	0.164729	Cradd
Q9JHR9-2	-0.515652	0.164842	Nrip2
Q9D937	-0.15729	0.164866	0.164866
P97372	0.161305	0.164898	Psme2
Q8K019;Q8K019-2	-0.128485	0.165034	Bclaf1
O35969;O35969-2	0.479787	0.165107	Gamt
Q61249	0.196488	0.16536	Igbp1
Q9D708	0.17166	0.165427	S100a16
O08989	-0.587779	0.165591	Mras
Q8R0C0	0.698723	0.165699	Polr3gl
P26369	-0.156101	0.166591	U2af2
Q921Y2	-0.449901	0.166746	Imp3
Q9CQC7	-0.154783	0.167315	Ndufb4
Q9CR70	0.221563	0.167516	Lage3
P97384	-0.207125	0.167577	Anxa11
G3X9Z4	-0.293831	0.167736	Pcf11
P16301	0.493802	0.167747	Lcat
Q9D273	-0.187003	0.168008	Mmab
Q8R0G7	-0.315618	0.168366	Spns1
Q8VDF3	-0.180112	0.168693	Dapk2
Q8C460;Q8C460-2	-0.211845	0.168719	Eri3
Q8BYM8	-0.163788	0.168833	Cars2
Q8CGE9	-0.130398	0.168873	Rgs12
P51163	0.203429	0.16899	Uros
P11588	0.589588	0.169013	Mup1
P62918	0.10427	0.169021	Rpl8
Q6PE15	-0.150436	0.169026	Abhd10
Q8BY89-2	-0.209526	0.169172	Slc44a2
Q9R0P9	-0.33133	0.169198	Uchl1
Q08879	-0.203549	0.16939	Fbln1
P10639	0.287667	0.169523	Txn
Q9EST4;Q9EST4-3	0.172686	0.169742	Psmg2
Q9D1F4	0.250824	0.170316	Akt1s1
P28474	0.120422	0.170316	Adh5
P62270	-0.212788	0.170791	Rps18
Q6PGD0	-0.442653	0.170904	Atraid
Q9JKC8	0.153131	0.170979	Ap3m1
Q5DU25	0.219603	0.17105	Iqsec2
O88632;O88632-2	0.253616	0.171572	Sema3f
Q8R015	-0.361771	0.171839	Bloc1s5
Q66GT5	-0.0962607	0.172008	Ptpmt1
P27577	-0.200244	0.172362	Ets1
Q8BL65	-0.199096	0.172879	Ablim2
O88783	0.752188	0.172903	F5
Q9QZJ6	-0.572649	0.172986	Mfap5
P01811	0.441422	0.17323	0.17323
Q9DC04;Q9DC04-4	-0.230948	0.173242	Rgs3
Q61062	0.195389	0.173249	Dvl3
Q61144-2;Q61144	0.229703	0.17337	Psen2
Q6PNC0	0.248933	0.173791	Dmxl1
Q9DC07	0.179744	0.17387	Nebl
Q91XL3	-0.184718	0.173942	Uxs1
P46737	0.248161	0.17409	Brcc3
O08759	0.175019	0.174159	Ube3a
Q3TCN2	0.194782	0.174248	Plbd2
C0HK79;C0HK80	0.151241	0.174548	Arxes1;Arxes2
Q8K2I3	-0.102502	0.175156	Fmo2
Q9CY24	-0.314958	0.175203	Tmem179b
Q8C7E9	-0.3376	0.175384	Cstf2t
Q9JJ80	-0.246837	0.175394	Rpf2
P05202	-0.170368	0.175448	Got2
Q5SVQ0;Q5SVQ0-2;Q5SVQ0-3;Q5SVQ0-4	-0.399378	0.17557	Kat7
Q8K1E0	-0.144838	0.17564	Stx5
Q80XC3;Q80XC3-2	-0.247867	0.175724	Usp6nl
O55042;O55042-2	0.534486	0.175793	Snca
P01630	1.52417	0.176026	0.176026
Q61542	0.237708	0.176062	Stard3
Q9D868-2	0.176837	0.176165	Ppih
Q9QUJ7;Q9QUJ7-2	0.148717	0.176246	Acsl4
Q8R0K9	-0.241021	0.176755	E2f4
Q9CPR4	0.142115	0.176818	Rpl17
P51954	0.228385	0.176848	Nek1
Q8BHZ4	0.273255	0.177241	Znf592
P70387	-0.172277	0.177244	Hfe
Q8C3S2;Q8C3S2-3	0.284124	0.177283	Tango6
Q8BPG6	0.230087	0.177328	Sumf2
P58544	-0.314609	0.177412	Btbd1
Q91WB4	0.217678	0.177478	Plekhf2
O35710	-0.170569	0.177707	Noct
Q9WTV7	0.110132	0.177996	Rlim
E9Q3L2	0.155735	0.178049	Pi4ka
Q9CR60	0.550427	0.178061	Golt1b
P36536	0.189559	0.178081	Sar1a
P52480-2	-0.238731	0.178245	Pkm
P53798	0.478962	0.178266	Fdft1
B5X0G2	0.615585	0.178272	Mup17
P40630;P40630-2	-0.222102	0.178352	Tfam
Q91W34	0.236023	0.179161	Rusf1
Q9CR13	-0.287369	0.179171	Fmc1
Q08274	-0.220184	0.179313	Dmwd
Q8R0A7	-0.19857	0.179354	Kiaa0513
P62245	0.198755	0.179606	Rps15a
P35917	0.217178	0.17969	Flt4
O54962	0.289294	0.17975	Banf1
Q9JJC6	0.222092	0.179801	Rilpl1
Q8BH74	0.211844	0.179958	Nup107
Q9D061	0.223899	0.180666	Acbd6
P56480	-0.186858	0.180785	Atp5f1b
Q9D709	-0.254148	0.180848	Tmem79
Q9QXG4	0.111515	0.181018	Acss2
P17809	-0.568223	0.181102	Slc2a1
Q8CCP0	0.116404	0.181187	Nemf
A2ALW5	0.207731	0.181702	Dnajc25
P14901	0.382147	0.181723	Hmox1
Q05CL8	0.168148	0.18175	Larp7
Q9Z2F7	0.321546	0.181859	Bnip3l
Q8BW66	0.196662	0.1824	Slc25a48
Q7TPW1	-0.407634	0.182504	Nexn
Q9CXK9	0.1457	0.182521	Rbm33
P59113	-0.374006	0.182977	Fermt1
Q8VDP2	-0.210513	0.183036	Steep1
P14094	-0.238512	0.183362	Atp1b1
Q9D6W8	-0.215179	0.183399	Borcs6
Q9CQ00	-0.395021	0.183525	Dmac1
Q8QZY2	-0.289108	0.183601	Glyctk
Q5H8C4	0.109035	0.18361	Vps13a
Q3UFK8	-0.127192	0.183947	Frmd8
Q9CQQ0	-0.244565	0.183962	Smim8
Q91YT0	-0.13604	0.183968	Ndufv1
Q8VD26;Q8VD26-2	-0.1253	0.184123	Tmem143
P52019	-0.274583	0.18422	Sqle
Q9QYY0	-0.16148	0.184452	Gab1
Q9JKX6	0.166331	0.184653	Nudt5
Q80XJ3	0.15925	0.184702	Ttc28
P02468	-0.217537	0.184802	Lamc1
Q4VBE4-2	-0.356684	0.184934	Egflam
O08605	0.217364	0.185022	Mknk1
Q8VHQ9	0.226685	0.185098	Acot11
Q6NZP2	0.0964911	0.185227	Gpbp1l1
Q61333	0.276732	0.185333	Tnfaip2
Q9ET54	-0.156671	0.185364	Palld
Q6R0H7-4	0.345517	0.185403	Gnas
Q8R4K2	0.153094	0.185541	Irak4
P49817-2	-0.396183	0.185795	Cav1
O88413	0.151642	0.185811	Tulp3
Q9DCF9;Q9DCF9-2	0.347697	0.185941	Ssr3
Q8CEC0;Q8CEC0-2;Q8CEC0-3	-0.17303	0.186131	Nup88
P09813	0.867805	0.18625	Apoa2
B2RXV4	-0.18226	0.186401	Flvcr1
Q925U4	-0.190632	0.186581	Edem1
Q61112	-0.433921	0.186606	Sdf4
Q4VC33;Q4VC33-2	0.165166	0.186927	Maea
Q8K0T0	-0.432027	0.186998	Rtn1
P04444	0.424989	0.187099	Hbb-bh1
Q8VIK5;Q8VIK5-2	0.283458	0.187282	Pear1
P49710	-0.150164	0.187425	Hcls1
P70663	-0.257032	0.187724	Sparcl1
Q9D5R2	-0.234123	0.187727	Wdr20
P27808	0.239473	0.187855	Mgat1
Q9Z2X1	-0.0994371	0.187906	Hnrnpf
P61226	0.182559	0.188028	Rap2b
B1AYL1	-0.159135	0.188062	Scn7a
Q8BGV4	0.439138	0.188209	Tti2
Q9JL61	-0.333476	0.188237	Rfx5
Q9DBW3	-0.338835	0.18837	Natd1
Q8BTR5	-0.200526	0.188392	Dusp28
Q9DBB5	0.200666	0.188433	Eif4e3
Q9QYS9;Q9QYS9-7;Q9QYS9-2;Q9QYS9-3;Q9QYS9-4;Q9QYS9-8	-0.0916861	0.188437	Qki
O88441	0.178814	0.188776	Mtx2
Q7TPD2	0.225234	0.188781	Fam185a
Q8BTM8	-0.109729	0.188834	Flna
Q63850	0.31763	0.18892	Nup62
Q8K2Z4;Q8K2Z4-2	0.281246	0.189013	Ncapd2
Q9D742	0.172055	0.189013	Ap5s1
Q9CZW5	-0.104758	0.189068	Tomm70
P59672	0.14445	0.189162	Anks1a
Q9ESU6	-0.170094	0.189179	Brd4
Q91UZ5	0.104107	0.18932	Impa2
Q9QXX0	-0.300143	0.189382	Jag1
Q8CJ53-3;Q8CJ53-4	1.35093	0.189431	Trip10
P70168	0.0671817	0.189654	Kpnb1
Q9DCN7	0.368949	0.18969	Rnft1
O35855	-0.236729	0.189763	Bcat2
Q5SFM8	-0.16013	0.189773	Rbm27
Q8JZS0	-0.162377	0.190405	Lin7a
Q63829	0.159355	0.190642	Commd3
Q99M07	-0.212858	0.190718	Coa5
P01942	0.470857	0.190722	Hba
P45591	-0.111007	0.190748	Cfl2
Q9JMK2	0.375835	0.190832	Csnk1e
Q8VEG4	0.173088	0.190857	Exd2
Q8VCH5	0.181009	0.191105	Rabepk
Q8CI95	-0.105368	0.191144	Osbpl11
Q99LH1	0.24948	0.191198	Gnl2
P04919	0.54668	0.191211	Slc4a1
Q91WC3;Q91WC3-2	-3.49201	0.191329	Acsl6
O08997	0.533519	0.191573	Atox1
Q6W8Q3	-0.464812	0.191973	Pcp4l1
Q921I0	-0.424168	0.192156	Ormdl1
Q80Z24	-0.27905	0.192274	Negr1
Q9ER71-2;Q9ER71	0.445716	0.192286	Rhoj
Q62074	-0.220927	0.192341	Prkci
P32921-2	0.136077	0.192419	Wars1
Q8K211	0.173472	0.192504	Slc31a1
Q9QZ23	0.277199	0.192533	Nfu1
Q80ZU0	-0.242826	0.192644	Arl5a
Q99JI1	-0.470977	0.192676	Mustn1
O09131	-0.162634	0.192742	Gsto1
Q62371	0.212544	0.192907	Ddr2
Q8BJ71	0.140362	0.193068	Nup93
Q99MZ7	0.1347	0.193155	Pecr
Q9Z2A5-2	0.385891	0.193256	Ate1
Q8BVW3	0.197983	0.193553	Trim14
Q9D1H6	-0.192441	0.193691	Ndufaf4
P10605	0.15702	0.1937	Ctsb
P49138	0.176565	0.193909	Mapkapk2
P68134	-0.217253	0.194166	Acta1
Q8VCM4	-0.184526	0.194302	Lipt1
Q64522	-0.473469	0.194554	H2ac21
Q9CWH5	0.278011	0.194807	Trmt11
A0A1W2P872;A0A1W2P872-2	-0.169658	0.194957	Nova2
Q8R317;Q8R317-2	0.444572	0.195046	Ubqln1
B1AVZ0	0.214755	0.195071	Uprt
Q9CWW7	-0.258876	0.195121	Cxxc1
Q6P6J9	0.233079	0.195123	Txndc15
Q9DD03	0.113035	0.195157	Rab13
Q9CQ43-2	0.133535	0.195659	Dut
Q9JHE7	0.144639	0.195963	Tssc4
Q9JHQ5	-0.159857	0.196092	Lztfl1
Q6ZPZ3	-0.115014	0.196161	Zc3h4
Q9DCJ7	-0.23028	0.196197	Aurkaip1
Q7TMM8	0.222455	0.196221	Parp16
Q9EQF2	0.373708	0.196299	Kel
O88271	0.218705	0.196354	Cfdp1
O70458-2;O70458	-0.273671	0.196444	Osmr
Q9WVL6	-0.130729	0.196482	Extl3
Q9WVS7	0.214698	0.196776	Map2k5
Q80W00-2;Q80W00	-0.126639	0.196819	Ppp1r10
Q91VT4	-0.174348	0.196891	Cbr4
Q9R0B9	-0.381663	0.196897	Plod2
Q9D6S7	-0.227771	0.197164	Mrrf
Q8BHC7	-0.208202	0.197436	Rhbdd1
O35445	-0.703998	0.197852	Rnf5
Q8BG51	-0.439523	0.198029	Rhot1
Q9WVD4	-0.197615	0.19837	Clcn5
Q9Z0P7	-0.220317	0.198503	Sufu
P97426	-0.575756	0.198836	Ear1
Q9WV70	0.19051	0.199069	Noc2l
Q9JLJ5	0.249674	0.199334	Elovl1
Q8C129	-0.153347	0.199505	Lnpep
Q924L1	-0.181634	0.199757	Letmd1
P61804	-0.204454	0.199977	Dad1
Q8BUB4	0.23951	0.20009	Wdfy2
P59114	-0.162428	0.20027	Pcif1
Q6NXN1;Q6NXN1-2	-0.311172	0.200369	Szrd1
Q9Z1Q9	0.0646619	0.200484	Vars1
Q9D1P2	0.36577	0.200706	Kat8
Q8R3W5	0.238957	0.200799	Tsen15
Q3URU2	-0.251584	0.201276	Peg3
Q8BY71	0.279914	0.201309	Hat1
A2AMZ4	-0.214068	0.201473	Ndufaf8
Q06890	0.324106	0.201719	Clu
Q0VEJ0	-0.394889	0.201904	Cep76
Q3UGP9	0.392619	0.201993	Lrrc58
Q8C0P7	-0.295824	0.202046	Znf451
Q9WV92-3	-0.261218	0.202058	Epb41l3
P01667	0.524597	0.202065	0.202065
B8ZXI1	0.178774	0.202075	Qtrt2
Q9D938	-0.284516	0.203544	Tmem160
P12382	0.111717	0.203555	Pfkl
Q80SY5	-0.215467	0.203621	Prpf38b
P62082	0.115375	0.20365	Rps7
Q8C0Q9;Q8C0Q9-2	-0.0868864	0.203899	Rapgef5
P50516	-0.125277	0.204033	Atp6v1a
Q8CIG3	-0.134823	0.204068	Kdm1b
Q80UJ7	0.0667491	0.204168	Rab3gap1
Q6XUX1;Q6XUX1-2;Q6XUX1-3	0.314834	0.204356	Dstyk
Q8R1T1	0.138748	0.204912	Chmp7
Q9JLL0	-0.292122	0.205198	Crim1
O70348	-0.210242	0.205643	Dxo
O88852	-0.316232	0.205696	Tspyl1
Q9CZD0	0.335503	0.205933	Mmachc
Q8BX80	-0.12571	0.206169	Engase
Q99L90	0.153153	0.206561	Mcrs1
Q9CSN1	-0.100588	0.206635	Snw1
P82347	-0.191276	0.206645	Sgcd
P53657	0.298312	0.206772	Pklr
Q8BKN5;Q8BKN5-3	0.307333	0.206936	Tubgcp5
P53986	0.0805544	0.206973	Slc16a1
Q9CXU9	-0.205454	0.207038	Eif1b
O35495	-0.292279	0.207083	Cdk14
P70426	-0.281174	0.20718	Rit1
Q8CBH5-2	-0.227962	0.207281	Mfsd6
Q9D1G5	-0.176801	0.20739	Lrrc57
Q8JZX4	-0.169025	0.207518	Rbm17
Q91W67	0.234481	0.20774	Ubl7
Q9DCT2	-0.183734	0.207771	Ndufs3
Q8BX90	-0.127618	0.207838	Fndc3a
Q9JL16-2	-0.257622	0.207869	Isg20
Q7TSV4	0.0432449	0.207934	Pgm2
A6H5Z3	-0.0893756	0.208017	Exoc6b
Q8BK08	-0.176871	0.208067	Tmem11
Q6NZB1	-0.261286	0.208371	Prmt6
Q9CZJ1	-0.260677	0.20863	Utp11
Q922Q1	-0.150844	0.208633	Mtarc2
P60824	-0.397153	0.209145	Cirbp
Q9CQN6	-0.288897	0.209239	Tmem14c
P52196	-0.220734	0.209633	Tst
Q99KS2	-0.205153	0.209674	Ngrn
Q9JK92	0.260163	0.210002	Hspb8
Q8K0D7	0.190915	0.210072	Get1
Q60575-3	-0.333547	0.210077	Kif1b
P26443	-0.204736	0.210201	Glud1
Q8R1N4	-0.136748	0.210414	Nudcd3
P42128	0.209287	0.210414	Foxk1
P08113	-0.0712414	0.210524	Hsp90b1
P13516	0.532555	0.210635	Scd1
Q9DBD0	0.266729	0.210654	Inhca
Q8K0E8	0.236514	0.210842	Fgb
Q8CG16	0.241922	0.210931	C1ra
Q9QYS9-6	-0.263737	0.211489	Qki
Q8K1B8	0.163026	0.211611	Fermt3
Q8R238	0.0964249	0.211744	Sdsl
P11087	-0.29732	0.211874	Col1a1
Q91ZF0	-0.25355	0.211876	Dnajc24
Q5RJ54	-0.68248	0.212032	Zscan26
Q9R1Q6	-0.253929	0.212355	Tmem176b
Q9D8T0	-0.210663	0.212386	Fam3a
Q8C7R4	0.0893378	0.212817	Uba6
Q8BX09	-0.16523	0.212848	Rbbp5
Q8CFK2	0.865159	0.212852	Brf1
O88811	0.19751	0.21289	Stam2
P53810	-0.147673	0.21292	Pitpna
Q80U35	0.243706	0.213037	Arhgef17
Q9Z1W9	-0.14851	0.213091	Stk39
P14847	0.557773	0.213104	Crp
Q9CQA3	-0.203073	0.213238	Sdhb
Q80T69	-0.193402	0.21343	Rsbn1
Q6PR54;Q6PR54-2;Q6PR54-3	0.060218	0.213439	Rif1
Q9CPU4	-0.20749	0.213544	Mgst3
P27661	-0.180522	0.213586	H2ax
Q9Z104	-0.195566	0.213684	Hmg20b
Q9D0S9	0.123552	0.21386	Hint2
Q6PDN3	-0.276842	0.213866	Mylk
Q3TEA8-2	-0.0974181	0.213971	Hp1bp3
O54967-3;O54967-2	-0.191028	0.213975	Tnk2
Q9JIS3	0.906539	0.21425	Smco4
Q8R105	0.16647	0.214494	Vps37c
Q8CG14	0.193744	0.214583	C1s1
O88492	-0.239316	0.214593	Plin4
P01639	0.695023	0.214938	Igkv9-120
O55192	-0.303557	0.215175	Slc6a2
Q8BLN5	0.135318	0.215651	Lss
Q8BUE4	0.0557542	0.215882	Aifm2
P83917	-0.197092	0.216228	Cbx1
Q9DBS2	0.281267	0.216276	Tprg1l
Q6PGF3	0.185574	0.216334	Med16
Q9CZP5	-0.164781	0.216339	Bcs1l
Q9JMD0;Q9JMD0-2;Q9JMD0-3;Q9JMD0-4	0.131871	0.21659	Znf207
Q9EQJ0	0.195218	0.217135	Tpcn1
Q9D832	-0.0799249	0.21722	Dnajb4
Q9EP53-3	0.184738	0.217534	Tsc1
Q9JLV2;Q9JLV2-2	-0.478659	0.217542	Trpc4ap
P13705	-0.0908874	0.217736	Msh3
Q80VD1	0.130087	0.218148	Fam98b
Q8R5F7;Q8R5F7-2	-0.170204	0.218176	Ifih1
Q80V42	-0.204368	0.218502	Cpm
Q9D6J1	0.299128	0.218536	Cers4
Q3ULW8	0.154763	0.218814	Parp3
Q8CCF0	0.108739	0.219029	Prpf31
Q9JIH2	0.231901	0.219289	Nup50
Q8BN57	0.332267	0.219363	0.219363
Q6PEM6	0.60036	0.219412	Gramd2b
Q8BVQ5	-0.113599	0.219647	Ppme1
Q8BMZ5	0.217617	0.219683	Tsen34
Q61171	0.250311	0.219727	Prdx2
Q91YP0	-0.141698	0.219832	L2hgdh
Q9R0D8	0.296345	0.219948	Wdr54
Q8CJ19	0.110049	0.220282	Mical3
Q9CQ73	0.333347	0.220356	Pkp2
P28184	-0.449519	0.220529	Mt3
P19324	0.1324	0.220649	Serpinh1
Q8VBX6;Q8VBX6-2	0.110133	0.220741	Mpdz
Q62419	-0.12437	0.220919	Sh3gl1
E9Q368	-0.142171	0.22124	Tarbp1
Q9JJI6	0.164018	0.221548	Pigo
Q9CZ83-2;Q9CZ83	-0.17286	0.221815	Mrpl55
Q924C1	0.162119	0.221863	Xpo5
Q921Z5	-0.290383	0.221972	Tnfaip8
Q91VF2	-0.265638	0.22199	Hnmt
Q91YR5	0.158946	0.22202	Mettl13
Q9D115	0.560872	0.222212	Znf706
Q9D1L0	-0.284082	0.2223	Chchd2
Q9QY01	-0.420402	0.222402	Ulk2
P70302	-0.156496	0.222864	Stim1
Q9D2Y4-2	0.177031	0.222929	Mlkl
Q9D051	-0.154485	0.223044	Pdhb
Q8C6K9	-0.295147	0.223182	Col6a6
P97858	-0.452006	0.223204	Slc35b1
Q9QZB9	0.147954	0.223322	Dctn5
Q921E6;Q921E6-2	-0.269619	0.223404	Eed
A2ARP1	0.112161	0.223437	Ppip5k1
P10852;P10852-2	-0.194901	0.22346	Slc3a2
Q63836	-0.210965	0.223717	Selenbp2
Q9QWH1;Q9QWH1-2	0.23823	0.223727	Phc2
Q9QYR6-2;Q9QYR6	-0.27335	0.223979	Map1a
Q9JHG6	0.251369	0.224448	Rcan1
Q3THJ3	0.557506	0.224844	Eif1ad
Q5SX19	0.237288	0.224884	Pigl
P10637-5	-0.356751	0.225036	Mapt
Q80W14-3;Q80W14	-0.158893	0.225092	Prpf40b
Q9DBB9	0.309883	0.225098	Cpn2
Q64695	0.323492	0.2252	Procr
Q9DBK7	0.0896179	0.225378	Uba7
Q9CW79	-0.166242	0.225478	Golga1
P59235	0.184629	0.2257	Nup43
P16627	-0.171348	0.225812	Hspa1l
Q99LG0	-0.164971	0.226145	Usp16
Q60592	0.268603	0.226212	Mast2
O35492	-0.765261	0.226583	Clk3
Q9WTK5	0.120428	0.226592	Nfkb2
Q80TH2-2;Q80TH2;Q80TH2-1	-0.0974379	0.226682	Erbin
Q9D328	-0.163776	0.22689	Tmem35a
P21278	-0.130043	0.227366	Gna11
Q9QZ49	-0.276543	0.227387	Ubxn8
Q8CCJ9;Q8CCJ9-4	2.01817	0.22749	Phf20l1
P10629;P10629-2	-0.100361	0.227615	Hoxc6
Q3U821	-0.178516	0.227683	Wdr75
Q6A098	-0.246172	0.227936	Secisbp2l
Q8K009	-0.458158	0.228019	Aldh1l2
E2JF22	0.188973	0.228197	Piezo1
Q9DCJ1	0.173588	0.228343	Mlst8
Q02788	-0.43167	0.228386	Col6a2
Q75N73;Q75N73-3	0.2925	0.228443	Slc39a14
Q99KK7	0.0839871	0.228505	Dpp3
Q8BJA3;Q8BJA3-3;Q8BJA3-2;Q8BJA3-4	-0.249972	0.228584	Hmbox1
Q9WUU8-3	-0.179159	0.228614	Tnip1
Q8R1F9	-0.424552	0.228652	Rpp40
Q08761	0.286181	0.228696	Pros1
P70453;P70453-2	-0.211671	0.228918	Pde7a
P50428	0.221478	0.22908	Arsa
B2RVY9	-0.464012	0.229121	Tmem182
Q8BPB0;Q921Y0	-0.257248	0.229209	Mob1a;Mob1b
Q9JHF9	-0.40294	0.229259	Ly96
Q8BWY3	0.103739	0.22927	Etf1
Q8BP27;Q8BP27-2	-0.25201	0.229493	Sfr1
P21812	-0.271574	0.229515	Mcpt4
Q9CQQ8	-0.232813	0.229603	Lsm7
P06728	0.330463	0.229628	Apoa4
Q7TNV0	-0.178109	0.229635	Dek
P68369	0.855017	0.229678	Tuba1a
Q91V04	-0.233792	0.229797	Tram1
Q8R2U0;Q8R2U0-2	0.101703	0.229861	Seh1l
Q9CWI3	0.177184	0.23003	Bccip
Q99K28;Q99K28-2	-0.0887317	0.230068	Arfgap2
Q9CWS0	-0.19782	0.230204	Ddah1
Q925N2	-0.184936	0.230324	Sfxn2
Q9CY62	0.302603	0.230626	Rnf181
P97770-2	0.167293	0.230731	Thumpd3
Q9JJA9	-0.110186	0.230788	Tamalin
O88456	0.198564	0.231234	Capns1
Q922K7	0.155177	0.231896	Nop2
Q69ZP3;Q69ZP3-3	0.51571	0.232011	Pnkd
Q8R5A6	0.174025	0.232121	Tbc1d22a
Q9CQW7;Q9CQW7-2	-0.279643	0.232253	Coa8
P01662;P01663	0.993661	0.232259	0.232259
Q9R0P5	-0.0921694	0.232339	Dstn
Q8BZ20	0.126516	0.232352	Parp12
A6H6E2	-0.110813	0.232422	Mmrn2
Q8C080	-0.386919	0.232681	Snx16
P35737	0.442318	0.232758	H2-DMb1
Q9DAW6	0.103803	0.232764	Prpf4
O08585	0.221223	0.232841	Clta
P01898	0.375976	0.232842	H2-Q10
Q9DBR1	-0.101079	0.232924	Xrn2
P21447	-0.119499	0.23298	Abcb1a
Q6NVE8	-0.13473	0.233164	Wdr44
Q9CZM2	0.167232	0.233235	Rpl15
Q9CZH3	0.195697	0.233287	Psmg3
Q8CD91	-0.481216	0.233477	Smoc2
Q91VW3	0.3426	0.233491	Sh3bgrl3
Q922M7	0.165228	0.233522	0.233522
Q8BR65	-0.206308	0.23365	Suds3
Q80YA3	0.175348	0.233784	Ddhd1
Q8VCB1	0.224504	0.234062	Ndc1
Q99L04	0.119228	0.234112	Dhrs1
P62500;P62500-3	0.189999	0.234247	Tsc22d1
P52479;P52479-2	0.152045	0.234287	Usp10
Q6P542	0.123903	0.234344	Abcf1
Q8R2U4	0.241106	0.234418	Ntmt1
Q00623	0.366353	0.234543	Apoa1
Q9D8B7	-0.296634	0.23456	Jam3
Q8BPM2	-0.131147	0.234666	Map4k5
Q9QUT0	0.569474	0.23472	Rhag
Q8R4X3	0.110298	0.23482	Rbm12
Q8BYK4	-0.304383	0.234974	Rdh12
Q8BJH1	-0.223266	0.234979	Zc2hc1a
Q8R3Q6	-0.217793	0.235049	Mix23
Q61598	0.0553782	0.235279	Gdi2
Q9D0R4	0.320393	0.235305	Ddx56
P61793;P61793-2	-0.287034	0.235339	Lpar1
B1AVY7	0.158096	0.235599	Kif16b
P53349	-0.161724	0.235659	Map3k1
P25911-2	-0.232053	0.235783	Lyn
Q8VBZ3	0.0878702	0.235847	Clptm1
P15307	0.292815	0.235956	Rel
Q9ERA6	0.159061	0.235958	Tfip11
Q8R081	-0.0858404	0.235981	Hnrnpl
Q9WVL0	-0.163454	0.236028	Gstz1
Q8BZW8	-0.0928188	0.236063	Nhlrc2
Q8VEJ4	0.114612	0.23653	Nle1
Q8BG51-3	-0.469523	0.236545	Rhot1
Q4KML4	0.210611	0.236675	Abracl
Q62191	-0.199182	0.236817	Trim21
Q62190	-0.168707	0.236964	Mst1r
Q3UMW7	0.247957	0.236994	Mapkapk3
O54786	0.201059	0.23706	Dffa
Q9CZE3	0.220899	0.237349	Rab32
P52624	0.240332	0.237442	Upp1
Q8VDJ3	0.151699	0.237682	Hdlbp
Q9JID9	0.179085	0.237757	Sh2b2
Q78HU3	0.256773	0.237786	Mvb12a
Q9CRT8	0.131791	0.237792	Xpot
Q9QZN4	0.145746	0.237851	Fbxo6
Q9Z2L7	0.177776	0.237934	Crlf3
Q9R0U0;Q9R0U0-2;Q9R0U0-3	0.200743	0.238082	Srsf10
Q9WU20	-0.178917	0.238272	Mthfr
Q91W92	0.120242	0.238621	Cdc42ep1
P97857	-0.262224	0.238713	Adamts1
Q9ES28-4;Q9ES28-2	0.132621	0.239198	Arhgef7
Q3TAS6-2;Q3TAS6	0.225316	0.23935	Emc10
Q05685	-0.374034	0.239399	Folr2
Q9D1K2	0.436675	0.239597	Atp6v1f
Q9DBN5	0.266931	0.239859	Lonp2
O08750	0.170659	0.239928	Nfil3
Q7TQJ1	-0.190855	0.240065	Marveld1
P30204	-0.407815	0.240091	Msr1
O35593	-0.109005	0.24013	Psmd14
Q9D554	-0.138955	0.240321	Sf3a3
Q80V03	-0.287219	0.240407	Adck5
Q9CYA6	0.142307	0.240497	Zcchc8
P28741	0.229179	0.240701	Kif3a
Q9DBD5	0.0919639	0.240791	Pelp1
Q9CQG2	0.201217	0.240838	Mettl16
Q8K370	-0.139861	0.240842	Acad10
Q8CHR6	-0.156986	0.241162	Dpyd
A2AWL7	0.303821	0.241185	Mga
Q7TMY4	0.229711	0.241337	Thoc7
P51174	-0.201925	0.241647	Acadl
P43883	0.198505	0.241716	Plin2
Q8C7N7	1.06812	0.241769	Aph1b
Q99LC3	-0.103045	0.241797	Ndufa10
Q6ZPS6	0.179629	0.241857	Ankib1
Q70IV5	-0.316641	0.241889	Synm
P70279	-0.107939	0.242885	Surf6
Q8VBZ0	0.322108	0.242978	Dhrsx
Q9WUM5	-0.11044	0.243031	Suclg1
Q6X893;Q6X893-2	-0.231058	0.243046	Slc44a1
P01027	0.317635	0.243167	C3
Q9WTL8;Q9WTL8-2;Q9WTL8-4;Q9WTL8-3	0.398929	0.243254	Bmal1
Q99MJ9	-0.210804	0.243258	Ddx50
Q61127	-0.211916	0.243649	Nab2
Q8K012;Q8K012-2	-0.151039	0.243848	Fnbp1l
Q920S3;Q920S3-2	-0.198565	0.244044	Gatad1
O35516	-0.201012	0.24417	Notch2
O70318	0.0649367	0.244244	Epb41l2
P54797	0.150829	0.24425	Tango2
Q9D906	0.130588	0.244362	Atg7
O88895	0.168239	0.244507	Hdac3
Q80VC9-2;Q80VC9	-0.121429	0.244642	Camsap3
O35658	0.330538	0.24483	C1qbp
P52432	0.194673	0.244929	Polr1c
Q60865	-0.123151	0.245306	Caprin1
P60843	0.0678874	0.245381	Eif4a1
Q9D753	0.117296	0.245535	Exosc8
P70698	0.176523	0.245592	Ctps1
Q8CFE6	0.377534	0.245666	Slc38a2
Q8BUY9	0.0806983	0.245838	Pggt1b
Q61824	-0.27415	0.245932	Adam12
Q6NWW9	0.140469	0.246002	Fndc3b
Q9CR64-2	-0.132966	0.246153	Tmem167a
Q7TQI3	0.0819065	0.246182	Otub1
Q9DC60	-0.295039	0.246406	Ubiad1
P54227	-0.19583	0.24642	Stmn1
Q8CH02	0.136208	0.246467	Sugp1
P97794	0.245659	0.246741	Kcnj8
G5E8P0	0.252525	0.246794	Tubgcp6
Q9D3S3	-0.201359	0.246804	Snx29
Q99N11	0.172393	0.246901	Dusp22
Q64337	0.191337	0.246984	Sqstm1
Q01063;Q01063-2	0.134588	0.247039	Pde4d
Q99NH2	0.178308	0.24705	Pard3
Q8CIF4	0.173731	0.247291	Btd
Q2TBE6	-0.11176	0.247334	Pi4k2a
Q6ZPJ3	0.135884	0.247796	Ube2o
Q80X32	-0.194931	0.24788	0.24788
Q8K2V6	0.149753	0.24815	Ipo11
P56371	-0.341553	0.248263	Rab4a
P17156	-0.127904	0.248315	Hspa2
Q6PEV3	-0.355997	0.24834	Wipf2
Q9CRA9	0.261352	0.248376	Fgfr1op2
Q5Y5T2	-0.13803	0.248397	Zdhhc18
P27659	0.152391	0.248528	Rpl3
Q80VL3	-0.236658	0.248556	Prickle3
Q9D9I4	-0.157643	0.248585	Tbc1d20
Q99LI9	0.188289	0.248635	Clp1
Q3TAP4	-0.107826	0.248662	Ap5b1
Q8CHS8;Q8CHS8-3	0.340358	0.248855	Vps37a
P08032	0.494368	0.248917	Spta1
P24457	0.305214	0.249255	Cyp2d11
Q9CR25	-0.212116	0.249605	Dph2
Q9CWY4	0.258123	0.249626	Gemin7
Q8BIV3	-0.171888	0.249628	Ranbp6
Q8VCG9	-0.0726886	0.249641	Rfxap
P18872	0.433695	0.249643	Gnao1
P02469	-0.159032	0.249705	Lamb1
Q91VJ4	-0.118193	0.250179	Stk38
O70362	0.319048	0.250368	Gpld1
Q8BZM1	-0.166408	0.250382	Glmn
Q8BH70	-0.170309	0.250582	Fbxl4
Q3U2I3	0.135885	0.250607	Fhip1b
Q9QYC0-2	0.17851	0.250693	Add1
Q64467	0.396879	0.250788	Gapdhs
P62137	-0.0918067	0.250835	Ppp1ca
Q7TMK9-2	0.299602	0.250856	Syncrip
P84084	0.122283	0.250909	Arf5
P18406	-0.276858	0.250939	Ccn1
Q9QY06-2	0.139824	0.251348	Myo9b
Q91YE3	-0.130943	0.25174	Egln1
Q8CE50	0.137632	0.251843	Snx30
Q9Z2K1	0.980279	0.252004	Krt16
Q9JIK5	0.11123	0.252152	Ddx21
Q8R143	-0.280655	0.252281	Pttg1ip
P83887	0.209087	0.252298	Tubg1
P17710;P17710-3;P17710-4	0.109644	0.252504	Hk1
Q8CH09	0.0539699	0.252626	Sugp2
Q62137-2;Q62137	0.262673	0.25271	Jak3
Q91YD3	0.362429	0.253253	Dcp1a
O35632	-0.225139	0.253318	Hyal2
O35551	0.224068	0.253355	Rabep1
O89116	0.231661	0.25346	Vti1a
Q9D2R6	-0.189108	0.253623	Coa3
O54901	-0.285148	0.253903	Cd200
Q9CZR4	0.0978801	0.253909	Cmtm8
O08788	0.129583	0.254049	Dctn1
Q8R313	-0.194427	0.254059	Exoc6
P61290	-0.117721	0.254109	Psme3
Q69ZN7	-0.163625	0.254452	Myof
Q80ZS3	0.186061	0.25454	Mrps26
Q00558	0.205748	0.254631	F8a1
O70469	0.37326	0.254942	Dok2
Q3URF8	-0.319209	0.255055	Kctd21
P51437	0.281782	0.255083	Camp
Q91V76	0.0844466	0.255107	0.255107
P01869;P01868	0.72981	0.255279	Ighg1
P56695	0.0958428	0.255328	Wfs1
Q80T85	0.129821	0.255474	Dcaf5
Q8K273	0.159929	0.255806	Mmgt1
A2RSY6	0.189546	0.255998	Trmt1l
P15508	0.455815	0.256148	Sptb
E9PZJ8	0.166092	0.256184	Ascc3
Q61595-5	0.0768816	0.256228	Ktn1
Q8BHC9	-0.221562	0.256571	Fut11
P29416	-0.165873	0.256674	Hexa
Q61189	0.214253	0.256693	Clns1a
Q6PAV2;Q6PAV2-2	-0.0955523	0.256895	Herc4
P54869	-0.356863	0.257095	Hmgcs2
Q91VW5	0.0614527	0.257192	Golga4
Q9DB77	-0.107478	0.257824	Uqcrc2
Q8CCM6	-0.195437	0.257961	Timm21
Q9JJV2	-0.264098	0.258106	Pfn2
Q06180;Q06180-2	0.185472	0.258159	Ptpn2
Q923W1	0.186441	0.258209	Tgs1
P56400	-0.491591	0.258215	Gp1bb
Q91WD5	-0.140778	0.258328	Ndufs2
Q6P5F9	0.144675	0.258426	Xpo1
Q9CXJ4	-0.150461	0.258484	Abcb8
Q91WW7	0.279329	0.258582	Pnpla3
Q9EPL4	0.196566	0.258582	Mettl9
Q8K441	0.331106	0.258671	Abca6
Q11204	-0.355603	0.258761	St3gal2
Q9WUP4	0.0908034	0.258773	Srd5a3
Q7JJ13	-0.204007	0.259049	Brd2
O89020	0.337606	0.259064	Afm
Q80YQ2;Q80YQ2-2	-0.247852	0.259205	Med23
Q99LV7	0.155552	0.260021	Pigx
Q8BUN5	-0.127929	0.260436	Smad3
Q6PE01	0.0971958	0.260543	Snrnp40
Q5XJE5	-0.108798	0.260665	Leo1
P29391	0.608036	0.26068	Ftl1
Q5SWU9-2	0.203577	0.260764	Acaca
Q3TIR3	-0.079654	0.260859	Ric8a
P28798	-0.172194	0.261208	Grn
Q9D0F4	-0.32869	0.26131	Nkap
Q9Z0Y1	-0.114646	0.261405	Dctn3
Q924A2	0.172735	0.261548	Cic
P28661;P28661-2	-0.0793065	0.261952	Septin4
Q99JB8	-0.268808	0.26204	Pacsin3
Q61703	0.257103	0.262268	Itih2
Q04857	-0.466362	0.262291	Col6a1
Q9CQ02	0.14494	0.262431	Commd4
Q8K394	0.113612	0.262641	Plcl2
P54726	0.210764	0.262751	Rad23a
P28650	-0.309187	0.262842	Adss1
Q8BHN1	-0.124121	0.263023	Txlng
Q64521	-0.13717	0.263039	Gpd2
Q61781	0.803637	0.263041	Krt14
Q9DBU0	0.158969	0.263074	Tm9sf1
P61460	0.13337	0.26312	Depdc5
Q8CF89	-0.094093	0.263168	Tab1
Q8CHY6	0.128014	0.26322	Gatad2a
Q5SSI6	0.312944	0.263226	Utp18
Q8BWJ3	-0.127804	0.263279	Phka2
O35435	-0.170748	0.26338	Dhodh
Q8BWR8	0.721103	0.2634	Rhpn2
Q8CIW6	0.434984	0.263481	Slc26a6
P01804	0.908821	0.263761	0.263761
Q9JM14	0.135535	0.26382	Nt5c
Q9Z103	0.15804	0.264804	Adnp
P53668	0.17607	0.264883	Limk1
Q4VAE3	-0.174585	0.264921	Tmem65
Q8C0D9	-0.0898964	0.264925	Cep68
Q9DB42	0.469272	0.26494	Znf593
Q924H2	0.357399	0.265044	Med15
Q8C196	-1.13552	0.265142	Cps1
Q9CR59	-0.147435	0.265237	Gadd45gip1
Q810B6	0.198532	0.265241	Ankfy1
A2A8Z1	-0.114609	0.265453	Osbpl9
P08207	0.252904	0.265557	S100a10
Q6P4S8	0.231954	0.265637	Ints1
Q3U0B3	0.155653	0.265698	Dhrs11
Q6PCN7	0.270266	0.265782	Hltf
Q9D136	-0.128472	0.26583	Ogfod3
Q8VCN6	0.294985	0.265906	Cd99
Q3KQJ0	-0.370796	0.266447	Tmem69
Q9QYP6	0.389589	0.26662	Azi2
Q5PSV9	-0.314727	0.266684	Mdc1
P15105	-0.199592	0.26669	Glul
Q8CGU1	0.259937	0.266732	Calcoco1
Q99M01	-0.137903	0.266831	Fars2
P53808	-0.272629	0.267032	Pctp
P62259	-0.128846	0.267089	Ywhae
O35242	-0.190821	0.267242	Nsmaf
Q05909	0.0848115	0.267444	Ptprg
Q80U38	-0.268803	0.267544	Khnyn
Q99JR8;Q99JR8-2	-0.0778031	0.267555	Smarcd2
P03888	-0.220378	0.267819	Mtnd1
Q8VCL2	-0.218143	0.267901	Sco2
Q61550	0.125959	0.267954	Rad21
P97314	-0.138745	0.267975	Csrp2
P34928	0.410274	0.268019	Apoc1
O89112	-0.159966	0.268046	Lancl1
Q80YR5	0.0738698	0.268263	Safb2
Q6NZB0	-0.19421	0.268276	Dnajc8
Q99LY9	-0.1814	0.268581	Ndufs5
Q64302	-0.497132	0.268743	Tm4sf1
Q00897	0.175537	0.268795	Serpina1d
Q9D113	0.144331	0.268869	Dnlz
Q8CJF7	0.152594	0.268988	Ahctf1
P11983	0.16309	0.26907	Tcp1
Q00724	0.323902	0.269115	Rbp4
Q8BJF9	-0.116896	0.269232	Chmp2b
O35343	0.13751	0.269377	Kpna4
F8VPZ3	0.233507	0.269499	Usp32
Q8BHJ5	0.248528	0.269634	Tbl1xr1
Q61285	0.27194	0.269647	Abcd2
Q5NCQ5	0.174668	0.269765	Dph1
O88983	-0.126384	0.269856	Stx8
Q3TD49	-0.332019	0.269904	Sppl2b
Q8CG46	0.382131	0.270251	Smc5
Q9JHU9	0.171119	0.270374	Isyna1
Q8K1M6-8	-0.3283	0.270396	Dnm1l
Q9JHJ0	-0.201273	0.270472	Tmod3
Q3UW53	0.173567	0.270708	Niban1
Q8CAK1	-0.147305	0.270756	Iba57
Q9Z1E3	0.21739	0.271087	Nfkbia
Q9D6H2	0.289802	0.27114	Ift25
Q9Z188-3	-0.218436	0.271248	Dyrk1b
P48771	0.275078	0.2713	Cox7a2
P28704;P28704-2	-0.165094	0.271351	Rxrb
Q9WVB4	-0.180386	0.271351	Slit3
Q6P9R2	-0.117465	0.271371	Oxsr1
P03953;P03953-2	-0.323909	0.271705	Cfd
Q8R1N0	-0.242039	0.27174	Znf830
O55102	-0.31725	0.271831	Bloc1s1
Q8R0F8	-0.205023	0.271881	Fahd1
P08074	-0.288069	0.271914	Cbr2
Q9Z1G4;Q9Z1G4-2;Q9Z1G4-3	-0.113492	0.272012	Atp6v0a1
Q9D1H9	-0.386034	0.272045	Mfap4
Q3UZW7	0.231331	0.272066	Eef2kmt
Q7TNE3	0.228407	0.272089	Spag7
P11881-2;P11881-4;P11881-6;P11881-8	0.265823	0.272117	Itpr1
A2BDX3	-0.0690665	0.272133	Mocs3
Q8K2A8	-0.266041	0.272317	Alg3
Q9D2X5	-0.366024	0.272437	Mau2
Q9JIS8	0.127549	0.272667	Slc12a4
Q91XD6	0.112756	0.272701	Vps36
P58802	-0.130336	0.272711	Tbc1d10a
Q3TWI9	-0.104537	0.272805	Tmem63b
D3Z5L6	0.522656	0.272867	Slc18b1
Q5RL79	-0.262875	0.27294	Krtcap2
Q8BVY0	0.176051	0.273086	Rsl1d1
Q9CQA9	-0.166512	0.273121	Ntpcr
Q80XI6	0.147812	0.273312	Map3k11
Q99LG2	0.121617	0.273341	Tnpo2
Q9ERY9	0.235272	0.273446	Erg28
Q8K1L5	0.254691	0.27346	Ppp1r11
P41317	0.473514	0.2738	Mbl2
Q8R087	-0.145953	0.273849	B4galt7
Q61074	0.101393	0.274099	Ppm1g
P15379-7	-0.345218	0.27422	Cd44
Q60931	-0.106881	0.274477	Vdac3
Q7TSI1	0.170244	0.274585	Plekhm1
Q8R310	0.158001	0.274599	Tmcc3
Q8K268	0.173122	0.274608	Abcf3
O08709	0.130027	0.27463	Prdx6
Q8BJ90	-0.753703	0.274843	Znf771
Q99JP4	-0.297839	0.274879	Cdc26
P97370	-0.132154	0.275094	Atp1b3
Q6Y685	0.137808	0.275123	Tacc1
Q9CQ85	-0.167583	0.275137	Timm22
Q8R422	-0.176338	0.275228	Cd109
Q8C1E7	0.143508	0.27585	Tmem120a
Q99LC2	0.126176	0.275855	Cstf1
Q60716-2;Q60716	0.136973	0.276208	P4ha2
Q8BWL5-4;Q8BWL5-5;Q8BWL5-6;Q8BWL5;Q8BWL5-2;Q8BWL5-3	0.262895	0.276255	Rbms3
Q920A7	-0.074662	0.27733	Afg3l1
P82349	-0.130207	0.277451	Sgcb
Q80U16	-0.870516	0.27751	Ripor2
Q8VI75	0.112851	0.277579	Ipo4
Q501P1	0.238053	0.277627	Fbln7
Q9DB94	0.170521	0.277728	Wdr53
Q8R1I1	-0.158598	0.2778	Uqcr10
Q8VDW0	0.244341	0.277847	Ddx39a
Q6P9J9	0.101606	0.27792	Ano6
Q61214	-0.193278	0.277959	Dyrk1a
Q9DC29	0.120459	0.278208	Abcb6
Q4FZG9	0.201747	0.278239	Ndufa4l2
Q8BIA4	0.236065	0.27834	Fbxw8
Q3TWL2	-0.185455	0.278409	Pip4p1
Q60715	0.24998	0.278485	P4ha1
Q5NCX5;Q5NCX5-2	0.421979	0.278939	Neurl4
Q8BK06;Q8BK06-2	-0.386472	0.279324	Fbxo9
Q8BUM3	-0.197876	0.279632	Ptpn7
Q9CWR1	-0.129235	0.279681	Wdr73
Q6PIE5	-0.0657519	0.279902	Atp1a2
O08530	0.33934	0.27999	S1pr1
Q61210-5	0.127874	0.280054	Arhgef1
Q99J56	0.168273	0.280071	Derl1
Q9CRB2	-0.147356	0.280082	Nhp2
O35166	-0.145289	0.280242	Gosr2
P47713	-0.191422	0.280356	Pla2g4a
Q69ZS6	-0.42284	0.280516	Sv2c
Q9CU65	0.177048	0.280829	Zmym2
Q62426	0.329768	0.281149	Cstb
P18468	0.16481	0.281281	H2-Eb1
Q07813	-0.135423	0.281332	Bax
P35689	0.241831	0.281437	Ercc5
Q99MS7	0.117051	0.28154	Ehbp1l1
Q9Z160	0.158857	0.281624	Cog1
Q8C854	0.132689	0.282147	Myef2
Q9DBT3	-0.230967	0.282279	Ccdc97
Q6P9N1-3	0.312113	0.282383	Hycc1
Q9DCG6	-0.182546	0.282388	Pbld1
Q5NC05	0.140106	0.282402	Ttf2
P28666	-0.49388	0.282682	Mug2
Q921E2	0.139472	0.282784	Rab31
P57776-3;P57776	0.144922	0.282833	Eef1d
E9Q5C9	-0.0978231	0.283117	Nolc1
Q8K3W0	0.098394	0.283438	Babam2
Q9QZU9	0.269686	0.283478	Ube2l6
A2A6Q5;A2A6Q5-3	-0.203814	0.283572	Cdc27
Q9D975	0.199091	0.283592	Srxn1
Q62181	-0.148204	0.28374	Sema3c
P21956;P21956-2	-0.164166	0.283814	Mfge8
Q8C7E7	0.226305	0.283985	Stbd1
Q64191	0.244344	0.284027	Aga
Q8BH69	0.1264	0.28411	Sephs1
Q9QWG7;Q9QWG7-2	-0.215216	0.284332	Sult1b1
O35963	-0.157376	0.284353	Rab33b
Q8QZS1	-0.133238	0.284412	Hibch
Q99JX4	0.0712092	0.284448	Eif3m
Q9EPU0	0.071572	0.284535	Upf1
Q4VAA7	-0.174507	0.284678	Snx33
Q8VEM1	-0.10158	0.284684	Rnf130
Q9JJR8	-0.162828	0.284699	Tmem9b
Q6IFX2	0.731325	0.284718	Krt42
Q8CB87	-0.303191	0.284736	Rab44
P35330	-0.111323	0.284846	Icam2
Q9EPS3	-0.230666	0.284878	Glce
Q8K224	0.13949	0.284913	Nat10
Q9JJK2	-0.0988451	0.284915	Lancl2
P18293	0.107997	0.284944	Npr1
P70451-5;P70451	0.0615259	0.285026	Fer
Q9Z148-2	-0.180429	0.285028	Ehmt2
Q8BIJ6	-0.0761793	0.285628	Iars2
Q8R0J4;Q8R0J4-2	0.167503	0.285645	Tmem134
Q99JY8	-0.21932	0.285814	Plpp3
P19221	0.286695	0.286033	F2
Q78IK4	-0.11003	0.286078	Apool
Q3TNH5	-0.196676	0.286125	Arb2a
Q9D2N4-2	-0.343375	0.286559	Dtna
Q8BGT5	-0.264089	0.286649	Gpt2
Q91ZJ9;Q91ZJ9-2	0.273146	0.28679	Hyal1
P39749	-0.159428	0.286793	Fen1
Q9Z329	0.244216	0.286815	Itpr2
Q99KJ8	0.0831819	0.286835	Dctn2
Q922J6	-0.236661	0.286859	Tspan2
O88533	-0.255343	0.286862	Ddc
Q99MR8	-0.141856	0.287207	Mccc1
Q9JLT4-4;Q9JLT4	-0.169396	0.287316	Txnrd2
Q8CJF9	0.204859	0.287473	Ago3
Q6PHU5-2;Q6PHU5	-0.109626	0.287523	Sort1
Q9CWQ3	-0.556596	0.287581	Atp23
Q9Z1P7	0.0569038	0.287633	Kank3
A0A140LIF8	0.376309	0.287664	Irgm2
O70480	0.411834	0.287895	Vamp4
Q8VBV7	0.225339	0.28805	Cops8
Q9WU63	0.121649	0.288281	Hebp2
Q9DCT5	0.0927915	0.288381	Sdf2
P63300	0.274823	0.288514	Selenow
P49962	0.154872	0.288682	Srp9
Q8CDG3	0.131188	0.288696	Vcpip1
Q8K5B2	0.65198	0.288947	Mcfd2
Q6PDI6	0.0978932	0.289234	Mindy2
Q8K3X4	-0.130842	0.289467	Irf2bpl
Q9CQA5	0.385394	0.289619	Med4
Q80ZD3;Q80ZD3-2	0.172073	0.29001	Slc26a11
Q61609	0.354622	0.290242	Slc20a1
Q9CQ25	0.30997	0.290627	Mzt2
Q3UIA2	-0.0793644	0.290951	Arhgap17
P63011	-0.122073	0.290987	Rab3a
Q5RKZ7	-0.113358	0.291296	Mocs1
Q6PD03	-0.0829681	0.291322	Ppp2r5a
Q9EQS3	0.295374	0.29135	Mycbp
Q9DBG3;Q9DBG3-2	0.0710667	0.29143	Ap2b1
Q9QZI8	0.260547	0.291466	Serinc1
P17717	-0.547427	0.291653	Ugt2b17
Q64237	-0.186163	0.291774	Dbh
Q8BRV5	-0.285374	0.291816	Kiaa1671
P48193	0.228334	0.291866	Epb41
O35464;O35464-3;O35464-2	-0.201454	0.292062	Sema6a
Q9CPR1	-0.377725	0.292188	Rwdd4
Q8VDN2	-0.0681989	0.292212	Atp1a1
P35969	-0.131044	0.292237	Flt1
Q8BG67	0.096858	0.292339	Efr3a
P62482	-0.319467	0.292446	Kcnab2
O89013	0.255072	0.292577	Leprot
O35678	0.145131	0.292633	Mgll
P97784	-0.211188	0.292669	Cry1
P62257	-0.130944	0.292674	Ube2h
Q91V16	-0.273362	0.292963	Etfrf1
Q8CBC4	0.219152	0.293015	Cnst
P16110	0.564448	0.293073	Lgals3
P01680	1.18415	0.293085	0.293085
Q924M7	0.110559	0.293091	Mpi
Q6ZQ73	-0.484783	0.293101	Cand2
P23475	0.192657	0.293127	Xrcc6
Q8BMG7	0.0930439	0.293189	Rab3gap2
P14733	-0.101077	0.293195	Lmnb1
P29595;cRAP-Q15843	0.339671	0.293327	Nedd8;cRAP-NEDD8
P45481	-0.16119	0.293743	Crebbp
Q9JLC6	-0.125721	0.293748	Tef
Q99P91	0.935311	0.293762	Gpnmb
Q9CQ26	0.137162	0.294155	Stambp
Q6NS82;Q6NS82-3	-0.203313	0.294324	Retreg2
Q9CY50	-0.223271	0.294437	Ssr1
O88351	0.0855695	0.294548	Ikbkb
P97433	0.233025	0.294564	Arhgef28
Q8VCG3	-0.350921	0.294765	Wdr74
Q9WVS8;Q9WVS8-5	0.195432	0.294879	Mapk7
Q8R411	-0.139849	0.295004	Myct1
P14869	-0.0716743	0.295077	Rplp0
P21981	-0.39055	0.295247	Tgm2
Q80UK0	-0.126634	0.295438	Sestd1
Q9CR89	0.19698	0.295605	Ergic2
E9Q4Z2	0.145903	0.295744	Acacb
Q8VCE9-2	0.15783	0.295753	Plekhh3
Q3UPL0	0.121866	0.295829	Sec31a
Q8JZQ9	0.0431728	0.296052	Eif3b
B2RUJ5-3;B2RUJ5	-0.283135	0.296065	Apba1
Q9DAX9	0.161866	0.296132	Appbp2
Q99KW9	-0.0808846	0.296227	Itfg1
Q8R1Z9	-0.329465	0.296344	Rnf121
P03976	-0.494121	0.296474	0.296474
Q60668-3;Q60668	-0.084416	0.296512	Hnrnpd
P61087	0.186716	0.296756	Ube2k
[truncated: 6,092 more rows]

## Sheet: Supplementary Table S5
Supplementary Table S5: Untargeted Proteomics in iWAT of male HFD-fed ATMBKO mice vs. WT littermates after cold exposure (8 °C, 5 days).
Accession (Uniprot)	log2FoldChange	pvalue	Genes
Q61585	6.15814	5.25226e-10	G0s2
P12790	8.90292	4.41024e-08	Cyp2b9
Q9CR02	-4.62623	9.33309e-07	Tma16
Q7TPM6;Q7TPM6-2	-3.7716	1.81135e-05	Fsd1
Q69ZK6	-0.529528	1.92343e-05	Jmjd1c
P13011	3.63873	0.000234399	Scd2
O89100	1.73308	0.000551768	Grap2
Q8C5L3	-0.231767	0.000560364	Cnot2
P41245	-1.53036	0.000641635	Mmp9
P49117	-0.437798	0.000681169	Nr2c2
Q78S06	0.547354	0.000826815	Sys1
Q8BH27	0.745615	0.000884379	Megf9
O08677	0.913589	0.00152349	Kng1
Q8CC36	-0.746764	0.00159825	Cdnf
P01798	6.02523	0.0016236	0.0016236
Q3TUA9	0.722151	0.00173358	Pomk
Q9CQS5	-0.277875	0.00174478	Riok2
O54827	0.30222	0.00181179	Atp10a
Q5NCE8	-0.355131	0.00181554	Mrs2
Q64287;Q64287-2	-0.160017	0.00186767	Irf4
A2CG63;A2CG63-2	-0.199156	0.00189372	Arid4b
Q91V92	0.49822	0.0019713	Acly
P28063	-0.176587	0.00198373	Psmb8
Q60698	-1.65576	0.00212019	Ski
Q9JMG4;Q9JMG4-2;Q9JMG4-3	3.89931	0.0024386	Nkain4
O55128	-0.282237	0.00285213	Sap18
Q9CZ09	0.372755	0.00296958	Mettl18
Q80UW2	0.339786	0.00303414	Fbxo2
Q8BU04	-0.414276	0.00345986	Ubr7
Q07802	-0.462943	0.00359975	Ebf1
Q9CR37	1.51253	0.00389373	Ppdpf
Q9R1R2	-0.118257	0.00399265	Trim3
Q9JK48	-0.254356	0.00402805	Sh3glb1
Q9QXN0-3	-0.920012	0.00423165	Shroom3
Q6ZPG2	-1.3342	0.00434545	Wdr90
P31786	-0.384223	0.00469646	Dbi
Q60974;Q60974-2	-0.25083	0.0047073	Ncor1
C0HKD8;C0HKD9	-0.355314	0.0051308	Mfap1a
A2ATU0	-0.569658	0.00514763	Dhtkd1
Q99PQ1	0.622343	0.00527051	Trim12a
P97468	-0.485191	0.00528928	Cmklr1
Q9EPJ9	0.240225	0.00544456	Arfgap1
Q9D1G2	0.401168	0.00568641	Pmvk
Q9R0X5-5;Q9R0X5	0.464835	0.00595387	Rpgr
Q9R1Q6	0.542975	0.00611824	Tmem176b
Q5FWH6	-0.332337	0.00616179	Arhgef15
Q9DBR2	-0.129961	0.00632754	Fam13c
Q9CSN1	-0.254206	0.00668386	Snw1
Q8CE47	0.60067	0.00693231	Slc49a3
Q5SSH7;Q5SSH7-2	0.148624	0.00753038	Zzef1
Q8BP56	-0.226727	0.00763437	Pgghg
Q8CBR6	0.255431	0.00768249	Tsku
P0C5K1	-1.02504	0.00775904	Sbk2
Q8C2Q3	-0.140709	0.00807494	Rbm14
Q6R0H7-4	-0.623644	0.00808238	Gnas
Q9Z1K8	0.898579	0.00853021	Slc7a7
O55187	0.395816	0.00871821	Cbx4
Q9R1K5	-0.184649	0.00876516	Fzr1
O88998;O88998-3	0.589357	0.00876642	Olfm1
Q8VI93	1.45901	0.00903169	Oas3
Q8R124	-0.408195	0.0091453	Klhl36
P70704-3	-0.735722	0.00917247	Atp8a1
Q8BGF3	-0.169792	0.00952946	Dnaaf10
Q80U87	0.122037	0.00955645	Usp8
Q8VCC9	-0.300872	0.00958806	Spon1
Q9D1J3	-0.459254	0.00971214	Sarnp
Q8VCR8	-0.634958	0.0100917	Mylk2
Q8CG46	0.317689	0.0111434	Smc5
Q9JL61	-0.636332	0.0114047	Rfx5
Q6P5F6	-0.578751	0.0118091	Slc39a10
Q8BHY2	-0.78074	0.0120042	Noc4l
Q8BUM9;Q8BUM9-2	0.61753	0.0120848	Usp43
Q8CC35-2	-0.423487	0.0121813	Synpo
Q3TNL8;Q3TNL8-2	0.714444	0.0122802	Itprip
Q9ER73	0.28799	0.0130956	Elp4
Q8C033	0.405085	0.0132024	Arhgef10
Q91VT1	0.419896	0.0133433	Nsmce2
P21126	-0.27362	0.0138012	Ubl4a
P21855	0.413509	0.0138243	Cd72
B2RQE8	-0.392047	0.0138263	Arhgap42
Q9WV34;Q9WV34-2	-0.443522	0.013853	Mpp2
P27790	-1.07808	0.0143816	Cenpb
O54794	-0.786029	0.0144924	Aqp7
O35648	0.374587	0.014566	Cetn3
Q8BGY4;Q8BGY4-3	-0.390864	0.0146302	Klhl26
Q8C165	0.359805	0.0146903	Pm20d1
D3Z2R5	0.465478	0.0146956	Selenon
P97857	-0.763885	0.0149017	Adamts1
Q8VDB2	-0.669763	0.0150612	Alg12
Q8K389	0.33115	0.015157	Cdk5rap2
Q60902-4	-0.689	0.0152541	Eps15l1
P15533	-0.463943	0.0154649	Trim30a
P43680	-0.701896	0.0156283	Sox18
Q8K057;Q8K057-2	0.537764	0.0157307	Ift80
Q922U2	-2.01978	0.0161592	Krt5
Q9DCC4	-0.426274	0.0164165	Pycr3
Q8BJM7	0.289477	0.0172016	Tyw1
P06745	-0.215225	0.0173789	Gpi
Q8BQ89	-0.590063	0.0173907	Lix1l
O08543	0.614051	0.0175637	Efna5
Q9EQQ9;Q9EQQ9-3	0.306625	0.0175738	Oga
O54824	-0.314179	0.0177336	Il16
Q6PAR5;Q6PAR5-2;Q6PAR5-4	-0.187674	0.0178716	Gapvd1
Q9WTX6	-0.176051	0.018134	Cul1
P97504	0.323085	0.0181581	Bmx
Q9WTN0	-0.45575	0.0182237	Ggps1
P68372	-0.488611	0.0182468	Tubb4b
Q6PIE5	-0.145345	0.0182669	Atp1a2
Q80TN4	-0.263588	0.0186047	Dnajc16
P70677	0.340055	0.0186581	Casp3
P62880	-0.385707	0.0189624	Gnb2
Q9CWF6	0.472853	0.0191354	Bbs2
Q91YP3	0.23087	0.0195828	Dera
Q8VCH8	0.359812	0.0198007	Ubxn4
Q9CQ79	0.318967	0.0206194	Txndc9
Q3UMQ8	0.680315	0.0206565	Naf1
O70172	0.451291	0.0206858	Pip4k2a
Q61466	-0.216521	0.0207092	Smarcd1
P01654	1.79769	0.020847	0.020847
Q9DCV3	0.595805	0.0208746	Dgat2
Q9D1N2	-0.507774	0.0209685	Gpihbp1
Q9CXV9	-0.33615	0.0211002	Dcun1d5
Q8R574	0.14996	0.0213328	Prpsap2
Q01730	-0.23612	0.0213348	Rsu1
Q02257	-0.356068	0.02153	Jup
Q8N7N5	-0.275899	0.0215359	Dcaf8
P62874	-0.402827	0.0216632	Gnb1
Q6PDM2	-0.195603	0.022083	Srsf1
O55028	-0.369945	0.0225519	Bckdk
Q7TT23	0.302684	0.022574	Dnaaf9
Q8BZR9	-0.285781	0.0226083	Ncbp3
Q3UMW7	0.522969	0.022855	Mapkapk3
Q5F2E8	0.204809	0.0231671	Taok1
Q922Q6	0.550498	0.023268	Abhd14a
Q8VDI1	0.541444	0.0235477	Epsti1
Q6NS82;Q6NS82-3	0.623928	0.0237664	Retreg2
Q8BVW0	-0.294418	0.0237741	Ganc
Q8BJA3;Q8BJA3-3;Q8BJA3-2;Q8BJA3-4	-0.286637	0.023881	Hmbox1
O35607	-0.22713	0.0238839	Bmpr2
Q3U3W5	-0.353361	0.0239676	Prmt9
Q924T7	-0.112855	0.0242474	Rnf31
Q9QUR8	0.286626	0.0244206	Sema7a
Q9EQC5	0.200523	0.0244604	Scyl1
Q80W54	0.250872	0.0244925	Zmpste24
Q9CZD5	0.924446	0.0248345	Mtif3
Q60778	0.262028	0.0249013	Nfkbib
Q08857	-0.352385	0.0250736	Cd36
Q8VC88	-0.338517	0.025362	Gca
Q9CZL2	0.237882	0.0255445	Fam241a
Q71KT5	0.588091	0.0256294	Tm7sf2
Q08775-2;Q08775	-0.411487	0.0257714	Runx2
P52912	0.467967	0.0258742	Tia1
Q6P1H1;Q6P1H1-2;Q6P1H1-3	0.558525	0.0260205	Cyb561a3
Q9DAZ9	-0.427955	0.0261008	Zfyve19
Q9EP53-3	0.255691	0.0263496	Tsc1
Q9D1Q4	-0.251505	0.0265081	Dpm3
Q9JHL1	-0.258734	0.0265182	Nherf2
Q8BPZ8	0.272466	0.0265555	Abraxas1
O88393	-0.332357	0.0267302	Tgfbr3
A2AKX3	0.165601	0.0268724	Setx
P29621	0.395781	0.0273741	Serpina3c
Q9JJZ6	-0.241539	0.0273954	Klf13
Q9Z2L7	0.272961	0.0274171	Crlf3
Q8K212	-0.274607	0.0274314	Pacs1
P49935	-0.658805	0.0275536	Ctsh
Q9CYI4	0.452319	0.027731	Luc7l
Q8C0D9	-0.149286	0.0280271	Cep68
P50446	-1.88385	0.0281971	Krt6a
Q6Q899	-0.190363	0.0283638	Rigi
O88207	0.336143	0.028423	Col5a1
Q8BXA1	0.252394	0.028428	Golim4
Q80XQ2	-0.297282	0.0285743	Tbc1d5
Q9D1C9	0.453283	0.0287463	Rrp7a
Q8VEB6	-0.425499	0.0288383	Elac1
Q8R0G7	0.529475	0.0288866	Spns1
P70347;P70347-2	0.357236	0.0289252	Tank
Q8BH66	0.284105	0.0289471	Atl1
Q8BTS4	-0.212599	0.0290312	Nup54
Q9Z172	-0.330225	0.0291004	Sumo3
Q8C5P7-2	-0.483113	0.029154	Tdrp
Q8K3H0	-0.216786	0.0293518	Appl1
Q3TFD2	0.426464	0.0294253	Lpcat1
Q91ZM2-3;Q91ZM2-6	-0.213643	0.0296175	Sh2b1
Q4QRL3;Q4QRL3-2	0.169081	0.0296499	Ccdc88b
P32020-2	-1.70268	0.0300949	Scp2
P55097	0.883703	0.0302027	Ctsk
Q91YN0	0.227385	0.0303878	Ferry3
Q8BZW8	-0.189319	0.0304346	Nhlrc2
O88667	0.476927	0.0308471	Rrad
Q8BJS4;Q8BJS4-2;Q8BJS4-3	-0.179015	0.0318211	Sun2
P19096	0.406687	0.032206	Fasn
Q9Z1M7	0.517955	0.03256	Large1
Q69ZR9-2	0.232627	0.0325742	Tasor
Q5M9N4	0.556456	0.0327459	Pigh
Q91X52	0.280708	0.0328884	Dcxr
Q9JJ80	0.329671	0.0329838	Rpf2
P08752	-0.258856	0.0332375	Gnai2
Q80W94	0.768118	0.0332722	Mogat2
Q8BHG1	0.0973513	0.0333359	Nrdc
Q8CD92;Q8CD92-2	0.225906	0.0333437	Ttc27
Q99MK9;Q99MK9-2	-0.545127	0.0336775	Rassf1
Q810V0	-0.483341	0.0341621	Mphosph10
P32883-2	-0.266517	0.034284	Kras
Q8BJ56;Q8BJ56-3	-0.437426	0.0345286	Atgl
Q80T69	-0.261276	0.0345967	Rsbn1
Q8C7V3	-0.222388	0.0346811	Utp15
Q01102	-0.300209	0.0347385	Selp
Q8R3C6	-0.29156	0.0347696	Rbm19
Q9R0M5	0.469729	0.0348726	Tpk1
D3Z5L6	0.557901	0.0350195	Slc18b1
P21278	-0.37985	0.0350298	Gna11
Q8K1C9	-0.140688	0.0351478	Lrrc41
Q9CQ71	0.432208	0.0352324	Rpa3
Q9ERH7	-0.24603	0.0353641	Hipk3
P84309	-0.255727	0.0355401	Adcy5
P97814	0.254292	0.0356096	Pstpip1
Q08189	-1.11987	0.0356399	Tgm3
Q8K2A1	-0.533881	0.0356728	Gulp1
P28352	0.338737	0.0357884	Apex1
Q56A08	-0.262118	0.0358781	Gpkow
Q8BND4	-1.5382	0.0360109	Ints6l
Q8VC34;Q8VC34-2;Q8VC34-3	-0.252434	0.0360147	Rpap2
O55023	-0.192927	0.0360167	Impa1
Q8K045	-0.156549	0.0360785	Pkn3
Q9DBS2	0.311701	0.0362641	Tprg1l
Q80YS6	-0.365797	0.0365148	Afap1
Q9R0M4	-0.394936	0.0365967	Podxl
Q8R323	0.316055	0.0367424	Rfc3
Q9Z0E8	-0.180043	0.0367909	Slc22a5
Q78JW9	-0.253474	0.0370024	Ubfd1
P55002	-0.901867	0.0370955	Mfap2
Q3U4H6-2;Q3U4H6	-0.597155	0.0371679	Hexd
G3X9X1	-0.238147	0.0372196	Kbtbd2
Q99L28	0.893184	0.0372364	Rsl24d1
Q3TJZ6	0.386189	0.0372619	Fam98a
Q8C838	-0.354736	0.037606	Trarg1
P70389	0.503293	0.0379215	Igfals
A3KG59	-0.453486	0.0384848	Pm20d2
Q9R0Q1	-0.253285	0.0384879	Sytl4
Q91VF2	-0.352015	0.0385054	Hnmt
Q64692	0.319358	0.0385425	St8sia4
P70441	0.694932	0.0387606	Nherf1
A2AWR3;A2AWR3-2	0.625937	0.0390593	Gpr155
Q3ULJ0	-0.308343	0.0390841	Gpd1l
Q3TUH1	-0.203689	0.0392672	Tamm41
Q8C006	-0.509883	0.0395894	Trim35
Q8R3Q2	-0.344009	0.0398169	Ppp6r2
Q9QXG4	0.413688	0.0398571	Acss2
Q5EE38	0.398586	0.0398941	Acd
Q8BGI3	-0.329338	0.0399992	Insig1
Q3UMR0	-0.281863	0.0400679	Ankrd27
Q8K2A7	-0.305697	0.0404409	Ints10
Q3U2J5	0.257476	0.0406311	Camkmt
Q9QZ88	-0.148134	0.0406393	Vps29
Q3TVC7;Q3TVC7-3	0.330251	0.0409607	Ccndbp1
Q9DCE5	0.286154	0.0409942	Pak1ip1
Q9D0M1	0.296997	0.0414931	Prpsap1
P70403	0.396642	0.0415509	Cux1
Q9WTI7	-0.260109	0.0415623	Myo1c
Q91YX0	0.268167	0.0416092	Themis2
Q8BH60	0.19903	0.0416368	Gopc
Q9CYT6	-0.616574	0.0416403	Cap2
Q9JLQ0	-0.124594	0.0418025	Cd2ap
Q9WTW5	-0.250411	0.0418173	Slc22a3
A2AWA9	0.151528	0.0421241	Rabgap1
O70559	-2.65968	0.0421988	Sprr2h
Q8CI11	0.501922	0.042415	Gnl3
Q8K1C0;Q8K1C0-2	0.378222	0.0426318	Angel2
Q8VHE0	0.165907	0.0426551	Sec63
Q9D110	0.339094	0.0427096	Mthfs
Q61133	-0.24867	0.0431674	Gstt2
Q7TMS5	-0.365754	0.0432752	Abcg2
Q924N4;Q924N4-2	0.320425	0.0433162	Slc12a6
Q8R2Q8	-0.250007	0.0434163	Bst2
P82347	-0.320272	0.0434641	Sgcd
Q920Q8	-0.843169	0.0435038	Ivns1abp
Q9DBB4	-0.354602	0.043673	Naa16
Q8C0Z1	0.237363	0.0438199	Fam234a
Q61805	0.447952	0.0439909	Lbp
Q91VM5	-0.225764	0.0441913	Rbmxl1
Q9QZQ1-2	-0.135155	0.0442163	Afdn
Q9QYK5	0.285825	0.0443158	Hs6st1
Q8JZS6	-0.660834	0.0443442	N4bp2l2
Q8K019;Q8K019-2	-0.189421	0.0444282	Bclaf1
A2AH22;A2AH22-2;A2AH22-6	-0.390471	0.0447619	Ambra1
Q8BY46	0.131966	0.044962	Znf574
Q9D7M8	0.715623	0.0453259	Polr2d
Q3UHC7	-0.265045	0.0459467	Dab2ip
Q8K409	-0.272125	0.0460454	Polb
Q61584-3;Q61584	-0.1566	0.0460952	Fxr1
Q91YE5;Q91YE5-2;Q91YE5-3	-0.425371	0.0461657	Baz2a
Q8VEE1	-0.254653	0.0462287	Lmcd1
Q8BW00	0.45734	0.0465218	Ptrh1
Q80XL6	-0.405477	0.0465807	Acad11
Q61771	0.21487	0.0467141	Kif3b
Q8C7E9	0.433782	0.0469016	Cstf2t
O08746	0.565265	0.0470659	Matn2
Q9QZD5	-0.233627	0.0470756	Chml
Q6IFX2	-2.11786	0.0474773	Krt42
Q99L02	0.246625	0.047557	Pagr1a
Q8BHE5	-0.762412	0.0476663	Bmp3
Q8CJH3	-0.195417	0.0478597	Plxnb1
P28741	0.186246	0.0479947	Kif3a
Q6P3B9	0.450876	0.0481691	Rbfa
Q8BMT9;Q8BMT9-2	-0.368708	0.0481828	Hhat
Q7TNG5-3;Q7TNG5	-0.218178	0.0484721	Eml2
P62315	-0.277818	0.0486285	Snrpd1
Q8VI33	-0.389592	0.0487679	Taf9
P21279	-0.250053	0.0488582	Gnaq
Q6NZQ4	-0.568142	0.0492936	Paxip1
O70263	-0.299969	0.0493401	Lnx1
Q3U0S6	-0.263942	0.0493615	Rasip1
Q9QZD9	-0.127939	0.0494286	Eif3i
Q5DU09	-0.108233	0.0495524	Znf652
P62075	-0.268646	0.0495577	Timm13
Q9D0L7;Q9D0L7-2	-0.145063	0.0495906	Armc10
Q9CQF3	-0.204707	0.0496492	Nudt21
Q4FK66	-0.40858	0.0499223	Prpf38a
Q9DB29	-0.235047	0.0500487	Iah1
Q3U9G9	-0.191562	0.0501102	Lbr
Q8CIM3	-0.406694	0.0503008	D2hgdh
Q9D0F6	0.271886	0.0503487	Rfc5
Q9JHG6	-0.482723	0.0503834	Rcan1
Q920Q4	0.218174	0.0504179	Vps16
Q9CYR6	-0.37854	0.0504854	Pgm3
Q8C0Q2	0.24668	0.0506847	Zhx3
Q9WTZ2	-1.21698	0.050844	Mbtps1
Q9CY18	0.249416	0.0510355	Snx7
P97369	0.576192	0.0510702	Ncf4
Q8C398	-0.980662	0.0511153	Pigw
Q9QZE7	-0.133213	0.0511907	Tsnax
Q9D2Q2	0.478606	0.0513097	Trmt44
P81122	-0.257655	0.0515349	Irs2
B9EJ86	0.324528	0.0515798	Osbpl8
Q91ZN5;Q91ZN5-2	0.320482	0.0518267	Slc35b2
Q8BMD7;Q8BMD7-2	0.37736	0.0518767	Morc4
Q8CF89	0.228251	0.0519353	Tab1
P70188	0.292536	0.0520661	Kifap3
Q6TXD4	0.2137	0.0521951	Dnmbp
A2AAY5	0.526508	0.0522572	Sh3pxd2b
P59438	0.147214	0.0525755	Hps5
Q9WTK5	0.165801	0.0526404	Nfkb2
P62141	-0.459182	0.0527745	Ppp1cb
Q3KNK3	-0.815132	0.053148	Cyb5r2
Q3LAC4	-0.282326	0.0531935	Prex2
Q9D7B1	-0.372662	0.0532702	Dus2
P58929	-0.227007	0.0534168	Gmeb2
Q9DAS9	-0.356186	0.05348	Gng12
Q99L88	-0.314064	0.053602	Sntb1
A2AJI0	0.303665	0.0540847	Map7d1
Q6DFX2	0.3157	0.0541412	Antxr2
Q9CZJ2	-0.323363	0.0544334	Hspa12b
Q60668-3;Q60668	-0.361995	0.0545789	Hnrnpd
P68181	0.738682	0.0546485	Prkacb
P97760	-0.181302	0.054655	Polr2c
Q8JZQ9	0.118498	0.0546918	Eif3b
Q6P5G3;Q6P5G3-2	-0.335145	0.0554302	Mbtd1
Q80TZ3-2;Q80TZ3;Q80TZ3-3	0.59419	0.0555163	Dnajc6
Q6A0A2	0.15674	0.0555481	Larp4b
P11440	0.398635	0.0555617	Cdk1
Q91WQ3	-0.102096	0.055637	Yars1
Q3TD49	0.62932	0.0556873	Sppl2b
Q8CGB6;Q8CGB6-2;Q8CGB6-4	-0.311601	0.0557465	Tns2
Q80XI3-3;Q80XI3	0.281971	0.0561064	Eif4g3
P15208	-0.310294	0.0561752	Insr
Q3UG98	-0.253454	0.056346	Nat9
Q8VCK6	-0.700289	0.0563905	Ffar2
A2RSQ0	-0.196026	0.0564791	Dennd5b
O89017	0.565195	0.05661	Lgmn
E9Q4N7	-0.172934	0.0566941	Arid1b
P42669	-0.224733	0.0567204	Pura
P70175	0.400402	0.0568157	Dlg3
P47753	0.221399	0.0568618	Capza1
Q9CWZ7	-0.212571	0.0569592	Napg
Q9Z0R4	0.154366	0.0570072	Itsn1
Q9QUG3	0.85899	0.0571209	Prnd
Q9JLB0-2	-0.334141	0.0571316	Pals2
Q9R0Z9-2	-0.23032	0.0571952	Dlc1
Q8BTK5	-0.487606	0.0572862	Smyd4
Q8CII2	0.218968	0.0573103	Cdc123
Q5SQX6	0.357653	0.05733	Cyfip2
Q60634	-0.237224	0.0574182	Flot2
P58660	-0.680367	0.05762	Card10
Q8R138	0.818526	0.0577899	Tmem119
Q3V3N7	-0.387346	0.0577984	Bbs1
P0DPE0	0.433709	0.0579063	Eef1akmt4
P53612	-0.189281	0.0579599	Rabggtb
Q91Y86	-0.302112	0.0579721	Mapk8
Q60809	0.272455	0.0582607	Cnot7
Q61699;Q61699-2	0.34029	0.0584394	Hsph1
P36993	-0.292448	0.0588694	Ppm1b
Q8C025	-0.397474	0.0589083	Chpt1
P29037	0.222897	0.0589187	Tbp
O09172	0.341494	0.059191	Gclm
Q9D975	0.257356	0.0594026	Srxn1
A2AF47	-0.342523	0.0597196	Dock11
Q62312	-0.272295	0.0597331	Tgfbr2
P14429	0.612396	0.06009	H2-Q7
Q6P4T1	-0.323687	0.0601656	Snx19
Q6EDY6;Q6EDY6-3	0.234744	0.0603893	Carmil1
Q8VCC8;Q8VCC8-2	-0.292094	0.0603994	Rapgef3
Q5SWW4	-0.202078	0.0604811	Med13
P70182;P70182-3	0.162264	0.0604853	Pip5k1a
Q00PI9	0.189808	0.0605434	Hnrnpul2
Q9JI46	-0.105578	0.0606257	Nudt3
O35071	-0.132823	0.0608687	Kif1c
P51807	0.342543	0.0609032	Dynlt1
Q99NH0	-0.0998348	0.0609104	Ankrd17
P32233	0.173391	0.0609658	Drg1
Q9QXT1	0.379523	0.061114	Dapp1
Q08288	0.374132	0.0614544	Lyar
Q923X1	-0.48297	0.0614664	Adgrl4
P36895	0.327669	0.0615448	Bmpr1a
P52432	-0.229866	0.0616564	Polr1c
Q9D5V5	-0.290315	0.0625239	Cul5
Q68ED3	0.469837	0.062672	Tent4b
Q99LG4	0.225209	0.0626845	Ttc5
P97304	0.486115	0.0627429	Polr1d
Q8R3L2	0.286083	0.0627683	Tcf25
A2AQ25	-0.311732	0.0628282	Skt
O55203	-0.296925	0.0628772	Ldb2
Q61712	0.150449	0.0629666	Dnajc1
Q9JLJ2	-0.173873	0.0632867	Aldh9a1
O88856	0.311792	0.0634627	Tpst2
Q60753	0.347732	0.0634715	Ctf1
P23589	1.55058	0.063534	Ca5a
Q920L5	-0.605774	0.0636772	Elovl6
D3YZP9	0.221614	0.06378	Ccdc6
O35292	-1.8573	0.063868	Rnase2b
Q18PI6-3	1.06149	0.0639889	Cd84
P62484	-0.228655	0.0640949	Abi2
P62754	0.30302	0.0641227	Rps6
Q9Z2E1	-0.282523	0.0641831	Mbd2
Q9D0N8	-0.449764	0.0643531	Tmem88
P23611	0.12731	0.0644264	Irf8
B2RVY9	-0.518236	0.0644647	Tmem182
P28033;P28033-3	-0.561227	0.0649687	Cebpb
Q80SY5	0.304951	0.06514	Prpf38b
Q64105	-0.186903	0.0653288	Spr
Q64727	-0.268264	0.0653458	Vcl
Q9WV95	-0.270173	0.0654584	Phlda3
P70236	0.304335	0.0655826	Map2k6
Q8QZX5	-0.371743	0.0655962	Lsm10
Q924A0-8;Q924A0;Q924A0-3;Q924A0-4;Q924A0-2;Q924A0-9	0.550092	0.0656392	Tcf7l2
Q91XL3	0.279835	0.0658703	Uxs1
Q5SQF8	-0.347196	0.06612	Sap30l
Q6PHN9	-0.249738	0.0662983	Rab35
Q8K2L8	-0.216467	0.0663194	Trappc12
Q6PFY1	0.18087	0.0666846	Fchsd1
P70180	0.332673	0.0669178	Npr3
Q91ZR4	0.161261	0.0669298	Nek8
Q91WW7	0.57657	0.067076	Pnpla3
Q8R422	0.503265	0.0672606	Cd109
Q78T54	-0.337904	0.0673684	Vma21
O70571	-0.664424	0.0674147	Pdk4
Q6P542	0.226123	0.067446	Abcf1
Q80ZJ8	0.454087	0.067601	Cracr2b
Q8R071	-0.247976	0.0676203	Itpka
Q9EPC1	-0.210734	0.0681606	Parva
Q9R1W5	-0.403129	0.0685995	Calcrl
Q9WUH1	0.330462	0.0688728	Tmem115
Q9DBU0	0.241234	0.0690171	Tm9sf1
P40201	-0.448155	0.0693198	Chd1
Q5SW75-2;Q5SW75;Q5SW75-4	-0.277137	0.0695368	Ssh2
Q8K2T4	-0.628015	0.0696136	Uqcc3
O55013	-0.501665	0.0698041	Trappc3
Q9DD03	-0.271919	0.0702592	Rab13
O88543	-0.155357	0.0703519	Cops3
Q9WTR5	-0.344873	0.0705986	Cdh13
P49442	-0.249184	0.0708524	Inpp1
P97390	-0.157523	0.0710709	Vps45
Q32Q92	0.326289	0.071393	Acot6
Q8VC57	0.316856	0.0714043	Kctd5
Q6PAR0;Q6PAR0-2	0.164309	0.0714859	Klhdc10
Q8R373	0.642721	0.0715961	Clmp
Q9JK42	-0.328064	0.0716545	Pdk2
Q64700	-0.175022	0.0717905	Rbl2
Q99PP7	-0.294439	0.0719244	Trim33
Q923T9-3	-0.269759	0.0721961	Camk2g
Q8R395	0.217946	0.0723625	Commd5
Q8K0C8	-0.381449	0.0724238	Cox19
Q3U7R1	-0.127379	0.0724997	Esyt1
Q62273	-0.429227	0.0725632	Slc26a2
Q8BTI8	-0.305712	0.0726034	Srrm2
Q6NS46	-0.18203	0.07263	Pdcd11
Q61990	-0.103735	0.0726938	Pcbp2
P26450	-0.213781	0.0727309	Pik3r1
Q9ERI5-2;Q9ERI5	0.151812	0.0728241	Jmjd6
Q8BKE6	0.107729	0.0729545	Cyp20a1
O70161;O70161-3	0.283228	0.0731064	Pip5k1c
Q9ET26	-0.136469	0.0732013	Rnf114
Q8K215	-0.191768	0.0733134	Lyrm4
Q8BQM4	0.136204	0.0734392	Heatr3
Q9WU42	0.165845	0.073648	Ncor2
Q9R020	-0.234342	0.0741857	Zranb2
P59481	-0.239112	0.0746247	Lman2l
Q5BKQ4	0.821034	0.0748672	Pnliprp1
Q9QYH6	0.209578	0.0749207	Maged1
Q03265	-0.171898	0.0749592	Atp5f1a
Q3UHQ6	0.164823	0.0749948	Dop1b
Q61781	-1.96364	0.0750348	Krt14
Q9JI08	0.301223	0.0750446	Bin3
Q05928	-0.465148	0.075144	Btc
Q62264	0.54193	0.0752	Thrsp
Q9Z2K1	-2.28579	0.0753079	Krt16
Q8VEE4	0.151905	0.0753421	Rpa1
O88653	0.349884	0.0755886	Lamtor3
Q6ZPF4	-0.226641	0.075652	Fmnl3
Q3URF8	-0.362265	0.0757496	Kctd21
Q99N50;Q99N50-4;Q99N50-11;Q99N50-3;Q99N50-5	-1.25617	0.0759187	Sytl2
Q9CQ21	0.901949	0.0760125	Mcts2
Q69ZP3;Q69ZP3-3	1.03737	0.0761604	Pnkd
Q8BH04	-0.192342	0.0768098	Pck2
Q922Y1	-0.122113	0.076868	Ubxn1
Q8BVI5	-0.245566	0.0769489	Stx16
Q924X2	-0.760961	0.0771212	Cpt1b
O08796	-0.188135	0.0771237	Eef2k
Q61268	-0.499729	0.0772053	Apoc4
Q9D0R9	-0.284784	0.0773944	Wdr89
Q8BTI7	0.276216	0.0774098	Ankrd52
Q9CQ54	-0.365617	0.0774455	Ndufc2
Q9JLM4	0.397076	0.0774769	Zmym3
Q8K013	-0.393046	0.0775721	Gtpbp10
Q9CXW3	0.159313	0.0777334	Cacybp
P53996	0.914006	0.077807	Cnbp
O88561	-0.223455	0.0779613	Slc27a3
Q60598	-0.173552	0.0780856	Cttn
Q923D3	1.1538	0.0781358	Parm1
Q99J77	0.247226	0.0781975	Nans
Q62084	0.415189	0.0782268	Ppp1r14b
O55126	-0.247133	0.0786653	Nipsnap2
O88845	0.163857	0.0791176	Akap10
O88573	-0.432532	0.0799091	Aff1
Q8C6I2	0.798136	0.0804733	Sdhaf2
Q9Z0Y1	-0.327888	0.0805153	Dctn3
Q8BHX1	-0.449858	0.080736	Haus1
Q9R0X0	-0.253367	0.0807799	Med20
P54265-3	0.493334	0.0807908	Dmpk
Q9WV32	0.221469	0.0809999	Arpc1b
P04117	-0.324183	0.081077	Fabp4
Q6ZQ82	-0.195948	0.0811723	Arhgap26
Q8C163	0.195866	0.0815887	Exog
B1AUE5	-0.203515	0.0816795	Pex10
Q80SZ7	-0.575898	0.0820457	Gng5
Q8CCJ9;Q8CCJ9-4	1.52804	0.0821186	Phf20l1
Q8C3W1	-0.251458	0.0821412	0.0821412
Q6NXM2	0.260045	0.0821552	Rcbtb1
P08101-2	0.623213	0.0822996	Fcgr2
Q9WTL8;Q9WTL8-2;Q9WTL8-4;Q9WTL8-3	-0.367937	0.0824496	Bmal1
Q8BNW9	-0.123766	0.0824738	Kbtbd11
Q6XUX1;Q6XUX1-2;Q6XUX1-3	0.188041	0.0828551	Dstyk
Q9QUI6	-0.352254	0.0829334	Ackr1
Q6NS59	-0.18156	0.08309	Fam135a
O70496	0.435445	0.0832229	Clcn7
Q8K310	-0.132689	0.0833417	Matr3
Q8CI15;Q8CI15-2;Q8CI15-3	0.389297	0.083379	Sphk1
Q91W53	-0.395071	0.083401	Golga7
P83093	0.356943	0.0835789	Stim2
P60229	-0.16454	0.0836812	Eif3e
Q570Y9	-0.286413	0.0840279	Deptor
O70133-2	-0.0777345	0.0840692	Dhx9
Q9CQG1	0.412479	0.0841793	Chac2
Q8BRK9	0.148254	0.0843942	Man2a2
Q3UHB1	0.243411	0.0844428	Nt5dc3
Q61263	0.920851	0.0847202	Soat1
Q8VCL2	-0.255992	0.0847729	Sco2
Q8K2C7	0.508368	0.0848982	Os9
Q6PCM1	-0.163269	0.0850201	Kdm3a
Q64514-2	0.107081	0.085222	Tpp2
Q9EPL2-2	-0.179555	0.0852377	Clstn1
Q925F2	-0.205538	0.0854638	Esam
Q8VCD5	-0.353127	0.0855507	Med17
Q9WVB0-2	0.235155	0.08559	Rbpms
Q99PW4	-0.38812	0.0856825	Tp53rkb
Q3UMW8	0.263047	0.0856924	Cln5
P57746	0.315893	0.0857199	Atp6v1d
Q3UW53	0.141006	0.0858298	Niban1
P30204	0.710676	0.085837	Msr1
P70195	0.159262	0.0859118	Psmb7
Q3U2P1	0.13149	0.0859218	Sec24a
Q8VE92	-0.15906	0.0860161	Rbm4b
Q3U1J1-2	-0.135366	0.0860704	Tfpt
Q4G0F8-3	-0.663766	0.0860895	Ubn1
Q9ET22	0.234964	0.0862407	Dpp7
Q9CXS4	-0.731952	0.0863205	Cenpv
B2RSH2	-0.182776	0.0865674	Gnai1
Q9DC51	-0.12875	0.086628	Gnai3
Q68FF6	-0.138915	0.0866525	Git1
Q3UYI5	-0.171482	0.0867117	Rgl3
Q66T02;Q66T02-2	0.331233	0.0868475	Plekhg5
Q8R0Z5	-0.323752	0.0871011	Slc25a28
Q8BZ52	-0.643712	0.087105	Fsd2
Q9CPW7	-0.449064	0.0871453	Zmat2
Q8BXN9;Q8BXN9-2	0.260093	0.0873077	Tmem87a
P08556	-0.347144	0.0874288	Nras
Q64471	-0.377179	0.0875108	Gstt1
Q61542	0.489321	0.0877851	Stard3
Q8CHX6	0.642582	0.0878946	Mbtps2
Q921L3	-0.239818	0.0883354	Tmco1
Q9QZM0	0.335186	0.0883586	Ubqln2
Q9CTG6	0.594874	0.0884002	Atp13a2
Q91Z22	-0.437332	0.0884841	Tmem123
Q64518-1	-0.440185	0.0890177	Atp2a3
Q9WVF8	-0.38278	0.0892816	Tusc2
Q7TNC9-2;Q7TNC9	-0.12556	0.089344	Inpp5a
P52482;cRAP-P51965	0.547537	0.0894838	Ube2e1
Q5DW34;Q5DW34-2	0.203333	0.0895966	Ehmt1
B2RS91	-0.250839	0.0896307	Rrn3
A0A0G2JDV3	0.167986	0.0905015	Gbp6
Q8BFQ8	0.175313	0.0906227	Gatd1
Q9D8T4	0.548248	0.0907621	Tvp23b
O70423	-0.335524	0.0907933	Aoc3
Q9CQA9	0.21619	0.0909137	Ntpcr
Q8BH97	0.652697	0.0911587	Rcn3
Q9D853	-0.324084	0.0911872	Eef1akmt2
Q8R370	-0.207017	0.0912159	Ushbp1
Q9CZ13	-0.251658	0.0914429	Uqcrc1
O88895	-0.242954	0.0914509	Hdac3
Q9WV91	0.392553	0.0914668	Ptgfrn
Q8R3C0	0.167621	0.0914888	Mcmbp
O55026	-0.235176	0.0917446	Entpd2
Q2PFD7;Q2PFD7-2;Q2PFD7-5	0.287905	0.0922102	Psd3
Q9EQG9	0.192221	0.0922173	Cert1
B1AVH7	-0.174287	0.0923388	Tbc1d2
Q80Z24	-0.600163	0.0923765	Negr1
Q9JLF7	0.415436	0.09248	Tlr5
Q9QY01	-0.246077	0.0924828	Ulk2
O88796	-0.30898	0.0924989	Rpp30
Q9R0E2	0.307521	0.0927009	Plod1
Q9DB20	-0.31705	0.0927645	Atp5po
Q6P1G2	0.316909	0.0928346	Kdm2b
Q80UP5	0.251868	0.0929784	Ankrd13a
E9PVB5;E9PVB5-2	0.178587	0.0930801	Ttc17
Q3TVI8	-0.40199	0.0932308	Pbxip1
Q61029	-0.263199	0.093264	Tmpo
Q03963	0.160701	0.0934217	Eif2ak2
Q3TWW8	-0.358785	0.0935254	Srsf6
Q80VP1;Q80VP1-2	-0.180364	0.0935393	Epn1
E9PXF8;E9PXF8-2	-0.147665	0.093609	Sbf2
P27600	-0.385142	0.0936748	Gna12
Q8K1A0	-0.601078	0.0936838	Mettl5
P15261	-0.212818	0.093704	Ifngr1
Q62266	-1.94682	0.0937769	Sprr1a
P60603	-0.365695	0.0938824	Romo1
Q8CI66	0.336346	0.0939112	Stoml1
Q91VR8	0.472253	0.0940395	Brk1
Q3U1T3	0.264097	0.0941412	Brms1l
Q3TCJ1	-0.19623	0.0947521	Abraxas2
O35874	-0.470796	0.0947662	Slc1a4
Q8R059	-0.177788	0.0948496	Gale
Q69ZN6	0.503655	0.0949196	Gnptab
Q9JHS3	0.364997	0.0950177	Lamtor2
Q3U1J4	-0.145414	0.0950259	Ddb1
P61804	-0.182825	0.0952183	Dad1
Q7M759	0.377715	0.0954493	Abhd17b
Q9R1E0	0.160788	0.0955221	Foxo1
P35951	0.33007	0.0956519	Ldlr
Q8C735	0.151659	0.0956911	Lin9
Q99LD9	-0.154888	0.0957597	Eif2b2
Q9R0K7	0.526072	0.096	Atp2b2
P61255	0.308484	0.0961915	Rpl26
Q00493	0.630901	0.0962353	Cpe
Q8K4L3	0.222762	0.0963212	Svil
P70290	-0.184505	0.0964126	Mpp1
Q80TN5	0.211788	0.0965038	Zdhhc17
Q64373-3;Q64373;Q64373-4	0.163476	0.0965285	Bcl2l1
Q99KU0	0.315625	0.0965724	Vmp1
Q8K400	0.132246	0.0965794	Stxbp5
Q9CY28	0.133324	0.0966781	Gtpbp8
Q3U276	-0.37475	0.0968513	Sdhaf1
Q3V3Q7	-0.108749	0.0968815	Pacs2
Q9Z2V4	-0.669584	0.0970639	Pck1
P54923	0.158713	0.0971374	Adprh
Q8BIF9	-0.46932	0.0973571	Znf787
O88673	-0.354168	0.0974092	Dgka
Q61656	-0.130369	0.0977991	Ddx5
Q9R1V7;Q9R1V7-2	0.476842	0.0978361	Adam23
Q99J95	-0.19907	0.0978483	Cdk9
O70589-3	-0.138796	0.097866	Cask
Q8BSA9	-0.260583	0.0979389	Tyw3
Q80ZD3;Q80ZD3-2	0.508066	0.0980166	Slc26a11
Q9D658	-0.352812	0.098091	Ptp4a3
Q9DBT4-2;Q9DBT4	-0.300173	0.0982531	Entpd4
Q8CI61	0.211682	0.0982959	Bag4
Q9R118	0.307442	0.0984784	Htra1
Q505F1	0.217996	0.0984797	Nr2c1
Q8CD10	0.229036	0.0985124	Micu2
Q7TMQ7	0.183041	0.0989555	Wdr91
Q91V36	-0.294857	0.0989907	Nrbp2
O08677-2	0.629906	0.0991485	Kng1
Q8K3C0	0.873282	0.099609	Rnasek
Q8VEB2	-0.204154	0.0996652	Sav1
Q8CFA1	-0.327054	0.0997006	Irak2
Q9D0E1;Q9D0E1-2	-0.201168	0.099779	Hnrnpm
Q3SXB8;Q3SXB8-2	-0.135086	0.0998572	Colec11
Q8C6G1	0.381852	0.0999276	Cfap410
Q8K448	-0.19382	0.100233	Abca5
Q8VDP3;Q8VDP3-3	0.11994	0.100288	Mical1
Q61789	-0.384966	0.100398	Lama3
Q6VVW5	-0.230988	0.10051	Npr2
Q8CIB5	-0.235075	0.100543	Fermt2
Q8VE18	-0.0776703	0.100647	Smg8
P49282-3;P49282-2	-0.182312	0.100797	Slc11a2
Q9D1G5	-0.25336	0.100874	Lrrc57
Q3U0K8;Q3U0K8-3	0.148181	0.101012	Ogfod1
Q9QXX0	-0.276673	0.101076	Jag1
Q9CWZ3-2	-0.234922	0.101209	Rbm8a
A2A9C3	-0.127388	0.101285	Szt2
Q8K4G5;Q8K4G5-2	-0.238321	0.101309	Ablim1
G5E872	-0.302194	0.101361	Rnpepl1
P15864	-0.326287	0.101504	H1-2
Q9QY24	-0.308544	0.101661	Zbp1
Q9Z0K8	-0.476427	0.101793	Vnn1
P57784	-0.141018	0.101827	Snrpa1
Q8R2H9	-0.938422	0.101991	Phospho1
Q61510	-0.22141	0.102127	Trim25
Q60992	0.169203	0.102226	Vav2
O35929	0.193653	0.102287	Rem1
Q3TWN3	0.131284	0.102384	Cnnm2
Q91X51	0.398483	0.102406	Gorasp1
Q9CZT4	-0.363027	0.102454	Polr3e
Q8BHF7	0.285796	0.102516	Pgs1
Q8R316;Q8R316-2	-0.209318	0.102688	Hbp1
Q9Z2Z6	-0.346307	0.102794	Slc25a20
Q920E5	0.31993	0.102846	Fdps
Q9QZ25	-0.326376	0.102972	Vnn3
P01844	1.20135	0.103416	Iglc2
Q8CGF1	-0.138331	0.103473	Arhgap29
Q9EPL8	-0.0847516	0.103504	Ipo7
P15307	0.286354	0.103726	Rel
Q60751	-0.212679	0.10389	Igf1r
Q8R2G4-8	-0.336664	0.103925	Art3
P33896	-0.707681	0.104026	Ifnar1
Q8K248	-0.847782	0.104243	Hpdl
Q8BG81	-0.241468	0.104299	Poldip3
Q64462	-0.259109	0.104362	Cyp4b1
Q60749	0.235463	0.104703	Khdrbs1
Q8CDB0	0.635834	0.104848	Mknk2
P63034;P63034-2;P63034-3	0.481487	0.10488	Cyth2
Q09200	0.557779	0.104962	B4galnt1
Q80X41;Q80X41-3;Q80X41-5	-0.153998	0.105248	Vrk1
P14847	0.676982	0.105259	Crp
E9PZJ8	0.137379	0.105293	Ascc3
Q9D7E4	-0.354339	0.105491	0.105491
Q91ZT5	0.47771	0.105539	Fgd4
Q922Q4	0.0987655	0.105552	Pycr2
Q8R1N0	0.277937	0.105622	Znf830
Q91YP0	-0.24321	0.105851	L2hgdh
Q9QYR9	-0.378704	0.106237	Acot2
P54754	0.458253	0.106265	Ephb3
P98083	-0.213478	0.106431	Shc1
P63323	-0.132198	0.106627	Rps12
Q99L27	-0.134628	0.106759	Gmpr2
Q9WTZ0	-0.296335	0.106964	Uxt
Q3V3R4	-0.302546	0.107071	Itga1
B1AVY7	-0.259595	0.107158	Kif16b
Q9D1Q1	0.411322	0.107187	Mphosph6
Q8VE19	-0.174397	0.107225	Mios
Q3TXU5	-0.31467	0.107254	Dhps
O88822	0.34507	0.107372	Sc5d
A2AN08;A2AN08-3	0.0762678	0.107441	Ubr4
Q9CWQ0	0.421259	0.107441	Dph5
Q9D7J6	0.316725	0.107452	Dnase1l1
Q69ZQ2	-0.201411	0.107808	Isy1
Q3U5Q7	-0.224937	0.107809	Cmpk2
P50172	-0.491443	0.10797	Hsd11b1
O35711;O35711-2;O35711-4	0.213057	0.108023	Ppfibp2
Q80TM9	-0.194872	0.108125	Nisch
Q8CIM8	-0.157404	0.108145	Ints4
Q62417	-0.211808	0.108259	Sorbs1
Q80ZJ1	0.260794	0.108406	Rap2a
Q8BSZ2	-0.4347	0.108487	Ap3s2
Q9JHJ8	-0.435514	0.108487	Icoslg
P16882-2	-0.434871	0.108551	Ghr
O08967	0.326637	0.108863	Cyth3
Q99JI6	-0.17189	0.109097	Rap1b
Q6GV12	-0.257454	0.109201	Kdsr
Q8VIM9	0.289832	0.109212	Irgq
Q8C9W3	0.368884	0.109329	Adamts2
Q91XE4	-0.212251	0.109414	Acy3
B2RUJ5-3;B2RUJ5	-0.429784	0.109637	Apba1
Q9Z2Y3-2;Q9Z2Y3-3	-0.556368	0.109724	Homer1
Q9R194	-0.278793	0.109813	Cry2
Q3V038	0.228446	0.110096	Ttc9
Q91ZU1	0.208015	0.110349	Asb6
Q64281-2;Q64281	0.582975	0.110436	Lilrb4a
P61358	0.260288	0.11072	Rpl27
Q9Z1G4;Q9Z1G4-2;Q9Z1G4-3	0.214124	0.111018	Atp6v0a1
O88939	-0.278717	0.111141	Zbtb7a
A2A8Z1	-0.215245	0.111165	Osbpl9
Q6ZQ08;Q6ZQ08-4	-0.107435	0.11124	Cnot1
Q6IFZ6	-1.31448	0.111289	Krt77
P48036	-0.16508	0.111355	Anxa5
Q60772	0.269834	0.111388	Cdkn2c
P83887	0.262435	0.111589	Tubg1
P61982	-0.143395	0.111607	Ywhag
P51437	0.93686	0.111806	Camp
Q9ERI2	-0.34895	0.111853	Rab27a
Q6NWV3;Q6NWV3-2	0.249604	0.112119	Ift122
P62259	-0.15453	0.112491	Ywhae
Q569Z6	-0.175348	0.112734	Thrap3
Q8VDY9	-0.494688	0.112751	Caap1
Q921N7	-0.500236	0.11284	Tmem70
Q8BZ98-2	0.248011	0.112853	Dnm3
Q9D1K2	0.597855	0.113366	Atp6v1f
P55284	-0.233989	0.113368	Cdh5
Q91WK7	0.321236	0.113398	Ankrd54
Q8BJ48	0.351401	0.113835	Nagpa
Q8R191	-0.774609	0.113956	Syngr3
Q8CD15	0.293229	0.113965	Riox2
O88307	0.344714	0.114078	Sorl1
Q61907;Q61907-2	0.326116	0.114111	Pemt
Q9JHU9	0.323239	0.114164	Isyna1
P59108	0.139369	0.114182	Cpne2
Q921L5	0.153937	0.114194	Cog2
G5E8F4	0.237963	0.114322	Fpgt
Q8BUY9	-0.223193	0.11447	Pggt1b
P17742	-0.246926	0.114555	Ppia
P52019	0.482694	0.114964	Sqle
Q0VEJ0	0.402412	0.11507	Cep76
O70370	0.64106	0.115244	Ctss
Q80XK6	-0.203734	0.115246	Atg2b
Q812F8	0.156683	0.115395	Mgat4b
Q9CPP0	0.505508	0.115401	Npm3
Q8JZZ6	0.203769	0.115444	Ammecr1l
Q05D44	0.135174	0.115515	Eif5b
Q64669	-0.232085	0.11552	Nqo1
Q9Z2D3	0.51376	0.115754	Gsdme
O88708	0.286781	0.115764	Orc4
Q69ZH9	0.283948	0.115981	Arhgap23
O54901	-0.11969	0.115983	Cd200
Q3UGR5	-0.244863	0.115988	Hdhd2
P56480	-0.226877	0.11611	Atp5f1b
Q8CIE6	0.088756	0.116287	Copa
Q91VC4	-0.158849	0.116386	Plvap
Q9D8X1	-0.349992	0.1167	Cutc
Q8VDP4	-0.19605	0.116712	Ccar2
Q9QZW0-2	-0.283035	0.116713	Atp11c
Q8K2C9	0.235039	0.116805	Hacd3
Q61191	-0.0623076	0.116914	Hcfc1
Q8BP92	0.684633	0.117019	Rcn2
Q5HZH2	0.522518	0.117159	Tsr3
Q9Z0S1	-0.190199	0.11716	Bpnt1
Q8C9B9	-0.207575	0.117223	Dido1
Q9QUI0	0.224055	0.11727	Rhoa
Q9WTK3	-0.193808	0.117304	Gpaa1
P97792	0.43227	0.117508	Cxadr
P70452	-0.142473	0.11768	Stx4
Q8BR65	-0.269033	0.117752	Suds3
Q4ACU6	-0.2171	0.117759	Shank3
Q9CQ43-2	-0.360182	0.117791	Dut
Q8VBT6	0.473436	0.117801	Apobr
P28667	0.410566	0.11782	Marcksl1
Q6NXJ0	-0.205466	0.117848	Wwc2
P70700	-0.397507	0.117979	Polr1b
P04939	0.471637	0.11824	Mup3
Q8VE96	0.381831	0.118245	Slc35f6
Q7TSQ8	-0.158286	0.118401	Pdpr
P60335	-0.151255	0.11843	Pcbp1
P63254	-0.205463	0.118433	Crip1
P19324	0.414037	0.118489	Serpinh1
P13020-2	-0.46107	0.118549	Gsn
Q3TIU4	-0.135518	0.118625	Pde12
Q8CGN5	-0.277704	0.118833	Plin1
Q3U5F4	-0.150282	0.11887	Yrdc
Q9DB34	-0.178205	0.118872	Chmp2a
Q9JI38	-0.264502	0.118885	Pus3
O70258-2	-0.179845	0.118899	Sgce
Q9EQU5-2	2.49057	0.118937	Set
Q99N16	0.348383	0.118964	Cyp4f3
Q9QWR8	-0.271657	0.119108	Naga
O88597	0.233703	0.119148	Becn1
Q9CYZ8;Q9CYZ8-2	0.271211	0.119186	Ssbp2
Q91VR2	-0.172972	0.119483	Atp5f1c
Q641P0	0.239254	0.119576	Actr3b
A1L3P4	0.530143	0.119706	Slc9a6
Q91XV3	0.766848	0.119874	Basp1
Q8CBC4	0.319654	0.120182	Cnst
Q9CQW2	0.199256	0.120228	Arl8b
Q3UTJ2-2	-0.684263	0.120417	Sorbs2
Q99M07	0.469218	0.120418	Coa5
Q8K358	-0.216718	0.120526	Pigu
Q3U308	-0.260894	0.120713	Ctu2
Q61235	-0.27893	0.120817	Sntb2
O88643	0.452899	0.120906	Pak1
Q14AI6	-0.548824	0.120987	Rpusd3
Q99MS7	0.357539	0.121142	Ehbp1l1
P97813	-0.102345	0.121196	Pld2
Q3UR97	-0.300099	0.121352	Snx21
P10833	-0.224447	0.121366	Rras
Q9QX11;Q9QX11-2	-0.106825	0.121662	Cyth1
Q80ZM7	0.121201	0.121793	Gtf2a2
P47750	-0.454523	0.121881	Tshr
Q3TLD5	-0.204553	0.122075	Uri1
P59913	-0.355338	0.122293	Pcmtd1
Q5HZJ0	0.345456	0.122452	Drosha
Q61490	0.368271	0.122601	Alcam
Q8K2Y3	-0.424437	0.122667	Eva1b
Q8R1V4	-0.20446	0.122776	Tmed4
Q76LS9;Q76LS9-2	0.388809	0.122798	Mindy1
Q8CI71	0.107858	0.122823	Vps50
P18572;P18572-2	-0.179835	0.122952	Bsg
Q8C0L6	-0.380534	0.12301	Paox
Q64737	-0.143316	0.123034	Gart
Q7TSI1	0.2771	0.123288	Plekhm1
P97820	0.286878	0.123291	Map4k4
Q9R0L7	-0.187725	0.123423	Akap8l
Q9DBZ1-2	0.318573	0.123552	Ikbip
Q9D6X6	0.368146	0.124001	Prss23
Q6Q477;Q6Q477-2	-0.179185	0.124222	Atp2b4
Q9D0I4	0.1637	0.124372	Stx17
Q3USB7	-0.243828	0.124459	Plcl1
Q8VCX6	-0.302214	0.12463	Kptn
Q62059-3	-0.648095	0.124837	Vcan
Q9ES97;Q9ES97-2	-0.196419	0.12487	Rtn3
P63005	-0.124924	0.125015	Pafah1b1
Q8K3B1	-0.311365	0.125081	Fbxo45
Q8C0E3	0.98262	0.125134	Trim47
Q9QYE9-2;Q9QYE9-4	0.380623	0.12525	Plekhb1
O08917	-0.192852	0.12533	Flot1
Q9CWK3	-0.261234	0.125449	Cd2bp2
Q9D2G5	0.426781	0.125484	Synj2
P51830	-0.294178	0.125681	Adcy9
Q3TIV5	0.278353	0.125803	Zc3h15
Q61216	0.120131	0.125984	Mre11
Q9ESN9;Q9ESN9-4;Q9ESN9-6;Q9ESN9-5	-0.217644	0.126009	Mapk8ip3
Q9CYH2	-0.202426	0.126041	Prxl2a
Q8VCZ2	-0.29886	0.126053	Tmem45b
P35689	-0.512165	0.126219	Ercc5
Q5RJ54	-0.377928	0.12622	Zscan26
P54797	0.247155	0.12637	Tango2
O54951	-0.333724	0.126457	Sema6b
Q99MZ3	0.281318	0.126485	Mlxipl
A2AJ15	0.237277	0.12661	Man1b1
P03953;P03953-2	-0.568947	0.126698	Cfd
Q69ZC8	-0.618038	0.12676	Gpalpp1
P15655	-1.23853	0.126775	Fgf2
Q8R3Y8-2;Q8R3Y8	-0.252334	0.126978	Irf2bp1
Q9Z1P7	-0.211179	0.127002	Kank3
Q60766-2;Q60766	-0.395362	0.127337	Irgm1
P29391	0.895913	0.127408	Ftl1
P47879	0.264557	0.127428	Igfbp4
Q61739	-0.464979	0.127926	Itga6
Q9JKN1	-0.326555	0.128228	Slc30a7
O70281	0.268582	0.128269	Tpst1
Q00899	-0.26109	0.128317	Yy1
O08912	0.309113	0.128713	Galnt1
P27601	-0.326216	0.129018	Gna13
P58466	-0.401916	0.129125	Ctdsp1
P45376	-0.103733	0.129272	Akr1b1
Q9CR08	0.154944	0.129322	Pop4
Q8R361	0.298847	0.12934	Rab11fip5
Q9D4V7	-0.292717	0.129386	Rabl3
P62482	0.493895	0.129405	Kcnab2
Q60790	-0.139662	0.129443	Rasa3
Q923Q2	-0.226447	0.129623	Stard13
Q8BG60-2	-0.32135	0.129653	Txnip
Q6NZR5	-0.106492	0.129704	Skic2
Q9JIZ9	-0.273916	0.12971	Plscr3
Q3UH93	0.24194	0.130037	Plxnd1
Q5SUC9	-0.423357	0.130048	Sco1
P52623	-0.155858	0.130249	Uck1
Q9D8V7	0.22294	0.1303	Sec11c
P97360	-0.675344	0.130344	Etv6
P31324	-0.268039	0.130426	Prkar2b
Q5SSL4;Q5SSL4-2	0.256126	0.130474	Abr
Q91WK2	0.180184	0.130526	Eif3h
Q61666	0.249676	0.130575	Hira
Q6R0H7	-0.171201	0.130604	Gnas
Q8R409	-0.352671	0.130658	Hexim1
Q3U2S8	0.350062	0.130677	Hvcn1
Q2PZL6	-0.426027	0.130836	Fat4
Q8CJF7	-0.173544	0.130952	Ahctf1
Q3U564	-0.448715	0.131032	Dcp1b
P48455	-0.388426	0.131078	Ppp3cc
Q7TNF9;Q7TNF9-2	-0.361052	0.131079	Fam117a
Q60865	0.131775	0.13109	Caprin1
Q8BMI0	-0.190085	0.131173	Fbxo38
O70591	-0.205651	0.131194	Pfdn2
Q8VI84	0.244439	0.131344	Noc3l
Q8BMJ2	0.0913444	0.131377	Lars1
P14576	0.152145	0.131998	Srp54
Q9CPY0	-0.333932	0.132136	Mrm2
P23591	-0.151261	0.132144	Gfus
Q8VEK0	0.191227	0.132183	Tmem30a
Q91W64	1.65412	0.132197	Cyp2c70
Q8R3V5;Q8R3V5-1	-0.147745	0.132349	Sh3glb2
Q9CWU2	0.24793	0.132609	Zdhhc13
P03958	0.176602	0.132694	Ada
Q5ND29	-0.275234	0.132944	Rilp
Q8R5F7;Q8R5F7-2	-0.127854	0.133177	Ifih1
P19091	0.264512	0.133401	Ar
Q9DCW4	-0.250866	0.133542	Etfb
Q80VQ1	0.286531	0.13358	Lrrc1
Q62073	0.211204	0.133767	Map3k7
Q8BFZ9	-0.205592	0.133787	Erlin2
Q8BGC4	-0.173255	0.13404	Ptgr3
Q91W40	0.935771	0.134232	Klc3
O54879	-0.256541	0.134236	Hmgb3
Q9DBR3-3	0.381214	0.134261	Armc8
B2B9E1	-0.412589	0.134377	Triqk
D3YXK1	-0.25755	0.134531	Samd1
Q8JZL3	-0.325232	0.134546	Thtpa
P61967	0.266832	0.134575	Ap1s1
Q3U0V2	0.198833	0.134643	Tradd
Q8BVZ1	-0.671311	0.134685	Plin5
Q8K010	-0.335098	0.13471	Oplah
Q8BHJ6	0.643506	0.13472	Serinc5
Q8CAQ8-3	-0.161519	0.134771	Immt
Q91VC7	-0.411343	0.134801	Ppp1r14a
O08832	0.200957	0.134866	Galnt4
Q8CCP0	-0.146346	0.135225	Nemf
Q4VC33;Q4VC33-2	0.193604	0.13539	Maea
P97321	0.477149	0.135427	Fap
Q9JJF9	0.306275	0.135588	Sppl2a
Q9CW79	0.207856	0.13572	Golga1
Q8K301	-0.338621	0.135835	Ddx52
Q9CZE3	0.232149	0.135957	Rab32
Q80SU7	-0.284918	0.136055	Gvin1
Q99LX5	-0.182683	0.136234	Mmtag2
O35685	0.121359	0.13626	Nudc
Q9R2B6;Q9R2B6-2;Q9R2B6-3	0.405256	0.136269	St6galnac4
Q31125	0.668104	0.136336	Slc39a7
Q9QYB2;Q9QYB2-2	-0.535813	0.136353	Dach1
P18181	0.381901	0.136437	Cd48
E9Q5K9;E9Q5K9-2;E9Q5K9-3	-0.203919	0.136476	Ythdc1
Q91VL8	-0.0740807	0.136491	Terf2ip
Q8VIJ8	0.166837	0.136598	Nprl3
Q9QXB9	-0.111128	0.136682	Drg2
Q8BRG6	-0.268394	0.136691	Klhl24
Q3UV16	0.355336	0.136697	Itpripl2
Q8CFD5	0.331257	0.136872	Ercc8
Q91WC0	0.10717	0.136938	Setd3
O35129	-0.154858	0.137002	Phb2
P55012	-0.292545	0.137328	Slc12a2
P55098	-0.406733	0.137373	Pex2
Q3UH60	0.113042	0.137676	Dip2b
P33610	0.97556	0.137725	Prim2
Q6NZQ6	0.334653	0.137734	Znf740
P70315	0.246175	0.137911	Was
Q8K4J6	0.134543	0.138105	Mrtfa
P46096	-0.352111	0.138274	Syt1
Q9JKN6	0.296799	0.138383	Nova1
Q61285	-0.230693	0.138438	Abcd2
Q9JJ89	0.354351	0.138454	Ccdc86
Q91WI7-2;Q91WI7	-0.277184	0.138561	Itfg2
Q9CWS1	0.43261	0.138671	Rnf135
Q3UYH7	0.384358	0.138677	Grk3
Q03147	0.290371	0.138968	Cdk7
Q9CXE7	-0.246147	0.139067	Tmed5
Q8VEJ9	-0.195916	0.139244	Vps4a
Q91YI1;Q91YI1-2	0.220093	0.13963	Atg13
Q9JIY2;Q9JIY2-2;Q9JIY2-3	0.266485	0.139659	Cbll1
Q8BHN3-2	-0.139839	0.139763	Ganab
Q8CDN6	0.207578	0.13978	Txnl1
Q9CQ75	-0.309329	0.139831	Ndufa2
Q8VCW4	0.434993	0.139837	Unc93b1
P11404	-1.49076	0.140061	Fabp3
O35516	0.119738	0.140071	Notch2
P22599	0.449128	0.140162	Serpina1b
P48758	-0.18533	0.140238	Cbr1
Q99KV1	0.254278	0.140263	Dnajb11
Q8BG36	-0.444576	0.140293	Dmrt2
Q80YA3	-0.20754	0.140321	Ddhd1
A2AT37	0.131655	0.140496	Upf2
Q8K209	-0.194782	0.140847	Adgrg1
Q00915	0.721481	0.140949	Rbp1
P39688	-0.113746	0.141174	Fyn
Q8R5A3	0.548626	0.141303	Apbb1ip
Q99LJ7	-0.0898933	0.141308	Rcbtb2
Q9JJE4	-0.350152	0.141405	Paqr4
Q6RI63	-0.298578	0.141408	Fam120b
P24270	-0.233612	0.141508	Cat
Q9QYI3	-0.138564	0.141508	Dnajc7
Q9WVD4	-0.283179	0.141512	Clcn5
Q8C0C0	-0.299436	0.14152	Zhx2
Q8C1A3	0.701872	0.141574	Mtrr
Q8BIV3	-0.252834	0.141777	Ranbp6
Q8BHZ4	0.277162	0.141797	Znf592
O70494;O70494-2;O70494-3	0.565724	0.141927	Sp3
Q6PD10	-0.22608	0.141983	Ip6k1
P23336	0.189857	0.14212	Ggta1
Q9EP89	0.164401	0.142132	Lactb
O35593	0.0957262	0.142342	Psmd14
Q6PD31	0.250339	0.142402	Trak1
Q9D1K7	-0.340931	0.142537	Adissp
Q8VBU8;Q8VBU8-4	0.426856	0.142692	Banp
Q60860	-0.201136	0.142756	Ltc4s
Q99JY4	-0.346365	0.142902	Trabd
Q99020	-0.203409	0.143032	Hnrnpab
Q6VH22	-0.323678	0.143314	Ift172
A2RT67	-0.252942	0.143378	Dennd3
Q80SW1	-0.193361	0.143504	Ahcyl1
Q0HA38	-0.510795	0.143685	Ttc21b
Q8CGC4	-0.598914	0.143935	Lsm14b
Q6NWW9	0.246061	0.143955	Fndc3b
Q9D0V8	-0.421356	0.144198	Cinp
Q9CPW9	-0.264925	0.144233	Metap1d
P30677	1.34375	0.144249	Gna14
Q8R2W9	0.345471	0.144251	Pank3
Q9JLV6	-0.177612	0.144287	Pnkp
P85094	0.16717	0.144412	Isoc2a
Q9D666	-0.176344	0.144741	Sun1
O08609	0.428661	0.144771	Mlx
Q08024-2	0.216	0.144797	Cbfb
Q6P8I6	-0.365248	0.144821	Cox11
P61793;P61793-2	0.631677	0.145045	Lpar1
Q61735	-0.347961	0.145061	Cd47
Q80YV4-2	-0.181025	0.145093	Pank4
Q921J2	-0.279731	0.145293	Rheb
P81117	0.46478	0.145296	Nucb2
P27546-2	0.386916	0.145441	Map4
Q91WP0	0.329385	0.145513	Masp2
P26231	-0.182489	0.145523	Ctnna1
Q8BYR2	-0.346093	0.145707	Lats1
Q9QXG9	0.216195	0.145912	Tinf2
Q8BMF3	0.228449	0.145961	Me3
P50518	0.167796	0.145979	Atp6v1e1
Q9R0H0	-0.380724	0.146002	Acox1
Q99MP8	0.156973	0.146027	Brap
Q99K74	-0.36059	0.146115	Med24
Q9CQY5	-0.184267	0.146475	Magt1
Q6VNS1	-0.464841	0.146482	Ntrk3
Q8VDJ3	0.18258	0.146741	Hdlbp
Q9JHE7	0.232383	0.146747	Tssc4
Q91XM9-4;Q91XM9-7;Q91XM9-2;Q91XM9;Q91XM9-6;Q91XM9-3;Q91XM9-8	0.335209	0.14688	Dlg2
Q8R0N6	-0.219844	0.146881	Adhfe1
Q8CG70	0.445731	0.146994	P3h3
P60670	0.114823	0.147064	Nploc4
O88531	0.248391	0.147118	Ppt1
O08532	-0.372101	0.147185	Cacna2d1
Q8BTV1	-0.286694	0.147357	Tusc3
Q9CXT6	0.37453	0.147396	Kdm8
Q8K2Z8	-0.265423	0.147412	Ube2q2
Q8BRT1	-0.119498	0.147503	Clasp2
Q8C547	0.125661	0.147661	Heatr5b
Q8JZZ7;Q8JZZ7-2	0.344123	0.147662	Adgrl2
P70302	-0.167964	0.1477	Stim1
Q8VCG9	-0.111568	0.147968	Rfxap
P61082	-0.19263	0.14807	Ube2m
A2APV2	-0.215665	0.148339	Fmnl2
Q9CR09	-0.218957	0.148354	Ufc1
Q9WV54	0.302128	0.148382	Asah1
P07934	-0.958308	0.148412	Phkg1
Q61543	0.217283	0.148442	Glg1
Q3TDQ1	-0.127012	0.148485	Stt3b
Q9WU20	-0.206442	0.148522	Mthfr
E9Q0S6	-0.18583	0.148645	Tns1
Q9DC53	-0.175489	0.148725	Cpne8
Q9QWT9;Q9QWT9-2	0.121998	0.148786	Kifc1
Q9CX99	-0.528299	0.148821	Grap
Q8BZS9-2	0.130145	0.148828	Dhx32
Q9CXD9	0.662807	0.14903	Lrrc17
P42230	-0.112736	0.149042	Stat5a
P09055	-0.157506	0.149045	Itgb1
Q9CQ89	0.324917	0.149153	Cuta
Q7TQH0	0.487499	0.149158	Atxn2l
Q75N62	-0.149712	0.149292	Gimap8
A2BE28;A2BE28-2	0.194733	0.149356	Las1l
Q8C8U0-3	0.842032	0.149442	Ppfibp1
Q9QYT7	0.333888	0.149527	Pigq
Q9D1L0	-1.03634	0.149569	Chchd2
O35218	0.095177	0.149741	Cpsf2
Q9JHU2	-0.254828	0.149745	Palmd
Q9DBB8	-0.217686	0.149861	Dhdh
Q9DBE0	-0.372112	0.150082	Csad
Q3U1C4	0.386529	0.150094	Secisbp2
Q8VCH6	0.53646	0.150275	Dhcr24
Q6T3U4	0.553124	0.150437	Npc1l1
Q61024	-0.44276	0.150564	Asns
Q9Z0G0	0.323248	0.150582	Gipc1
Q8CBW3;Q8CBW3-2;Q8CBW3-3;Q8CBW3-4	-0.166174	0.15101	Abi1
Q8R3Q6	-0.302298	0.151011	Mix23
Q69ZS0;Q69ZS0-3	-0.19915	0.151298	Pdzrn3
O70439	-0.158903	0.151424	Stx7
Q4VAE3	-0.195983	0.151586	Tmem65
Q91XB0	0.235507	0.151739	Trex1
P54310-2	-0.234452	0.151769	Lipe
P35802	1.15871	0.151866	Gpm6a
P51912	-0.290373	0.151959	Slc1a5
Q91W29	0.375172	0.152048	Cox4i2
P13705	-0.144799	0.152124	Msh3
Q9R0L6-2	-0.192284	0.152349	Pcm1
P48453;P48453-2	-0.259908	0.152436	Ppp3cb
Q9WTX7	-0.312849	0.152627	Fhl5
Q501J2	-0.386748	0.152834	Antkmt
O09039	0.214425	0.152856	Sh2b3
Q9D2C2;Q9D2C2-2	0.24158	0.152885	Saal1
Q8R0P4	-0.204138	0.153089	Aamdc
Q9D051	-0.33385	0.153181	Pdhb
Q8R0W6	0.305306	0.153252	Ndfip1
P50396	-0.274916	0.15347	Gdi1
P62774	0.599556	0.153492	Mtpn
P58044	0.526766	0.153577	Idi1
P06537	-0.15323	0.153694	Nr3c1
A2ARA8	-0.399338	0.153739	Itga8
Q06770	0.437976	0.153742	Serpina6
Q60716-2;Q60716	0.350473	0.153771	P4ha2
Q3TAP4	0.247587	0.153807	Ap5b1
Q505F5	-0.186205	0.154039	Lrrc47
G5E870	0.122386	0.15406	Trip12
Q8BHB4	-0.253559	0.154061	Wdr3
Q8R0V5	1.50901	0.154173	Ido2
A2BH40	-0.0927344	0.154244	Arid1a
Q7TS75	-0.311327	0.154271	Amer1
Q99LH2	0.233234	0.15428	Ptdss1
Q9EPV8	-0.416272	0.154317	Ubl5
Q6QI06	-0.15152	0.154651	Rictor
Q61160	-0.222437	0.154921	Fadd
Q8R317;Q8R317-2	0.526908	0.155054	Ubqln1
Q9ERU9	-0.0641015	0.155201	Ranbp2
P11531	-0.213821	0.155207	Dmd
Q8BL65	-0.269741	0.155267	Ablim2
O35682	-0.147376	0.155499	Myadm
Q6PAQ4	-0.400737	0.155601	Rexo4
B0F2B4	0.108578	0.155724	Nlgn4l
Q62422	0.25323	0.155756	Ostf1
Q9CWN7	0.303826	0.155764	Cnot11
F6VAN0	-0.409104	0.155989	Atf6
P62878	-0.268908	0.15606	Rbx1
O54865	-0.203182	0.156088	Gucy1b1
P35282	-0.139748	0.156106	Rab21
P56392	-0.712865	0.156169	Cox7a1
P58854	-0.10281	0.156207	Tubgcp3
O08983	0.273124	0.156221	Hps1
Q08048;Q08048-2	-0.10878	0.156324	Hgf
P35601;P35601-2	0.20933	0.156449	Rfc1
Q8VEA8	0.599537	0.156504	Rab7b
P47757-4;P47757-2	0.176221	0.156635	Capzb
Q9R0M6	0.21458	0.15667	Rab9a
Q9DCL9	-0.132824	0.156742	Paics
P16125	-0.482565	0.157173	Ldhb
O88888	-0.283568	0.157187	Apba3
Q8R4V2	0.671004	0.157204	Dusp15
P53564-3	0.11172	0.157416	Cux1
P19639	1.48172	0.157441	Gstm3
Q922Q2	0.459517	0.157718	Riok1
Q8K0D7	-0.117193	0.157865	Get1
Q8C7X2-2	0.161283	0.157906	Emc1
P70257-1	0.766421	0.158004	Nfix
Q9QUK3	0.401029	0.158116	Cln8
Q6ZWM4	0.322072	0.158129	Lsm8
Q8CHY3	-0.374851	0.15818	Dym
O08586	-0.188739	0.158311	Pten
O70443	-0.264941	0.158365	Gnaz
P97379	0.286718	0.158365	G3bp2
Q8BGZ4	-0.155796	0.158456	Cdc23
Q8VHH5	-0.139808	0.15865	Agap3
O35954	-0.168632	0.158686	Pitpnm1
Q3UMB5	-0.132758	0.158815	Smcr8
P11881-2;P11881-4;P11881-6;P11881-8	0.119425	0.158832	Itpr1
Q921J4	0.263717	0.158895	Ube2s
Q5SV85	0.302488	0.158918	Synrg
Q8BKX1;Q8BKX1-2;Q8BKX1-3	0.226316	0.158969	Baiap2
Q99J56	-0.288553	0.159105	Derl1
Q62179	-0.201938	0.159247	Sema4b
P54071	-0.287323	0.159259	Idh2
Q8JZX4	-0.175355	0.159278	Rbm17
Q6IME9	-1.48995	0.159408	Krt72
O35864	-0.163039	0.159433	Cops5
Q9D1H7	0.201971	0.159541	Get4
A2AMZ4	-0.324388	0.159573	Ndufaf8
Q64455	0.301328	0.159706	Ptprj
Q78J03	0.151088	0.159919	Msrb2
Q8K1X4	0.436758	0.159999	Nckap1l
Q9CR35	1.73764	0.160014	Ctrb1
P35283	-0.149889	0.160079	Rab12
Q3UIA2-3	-0.366896	0.160135	Arhgap17
P70429	0.744986	0.16014	Evl
Q8CDG5	-0.201713	0.160157	Crebrf
P60487	-0.279704	0.160165	Pdxp
P20491	0.562834	0.160237	Fcer1g
P70288	0.248219	0.16024	Hdac2
Q9JK92	0.384594	0.160369	Hspb8
Q8CEI1	0.508143	0.160422	Bola3
P01845	0.723164	0.160452	Iglc3
O08582	-0.120821	0.160563	Gtpbp1
P18760	0.210526	0.160584	Cfl1
Q9Z2C4	-0.193009	0.160625	Mtmr1
Q11011	-0.140324	0.160697	Npepps
Q8BU27	0.228518	0.160859	Ppm1m
Q8VHQ9	0.432874	0.160897	Acot11
Q91WM6	-0.603542	0.160965	Eva1a
O08648-2	0.0999708	0.161095	Map3k4
Q9CY21	0.378299	0.161156	Bud23
Q80TE4;Q80TE4-2	-0.25859	0.161458	Sipa1l2
Q8CE50	0.308405	0.161494	Snx30
Q99KN2	0.240693	0.161507	Ciao1
Q9CW03	-0.135493	0.161516	Smc3
Q8C0I1	0.108347	0.16156	Agps
P56501	-0.636767	0.161735	Ucp3
Q9D771	0.685241	0.161865	Pacc1
O35231	0.271906	0.162105	Kifc3
Q64277	0.374014	0.162262	Bst1
Q9CSH3	0.130223	0.162274	Dis3
Q9CZR4	0.0524029	0.162342	Cmtm8
Q9CW42	0.658428	0.162598	Mtarc1
Q8BV13	0.463215	0.162744	Cops7b
Q9DAJ4	-0.246537	0.16277	Wdr83
Q6RUT7	0.748547	0.162803	Uqcc4
O55137	0.73978	0.162868	Acot1
P45878	-0.229858	0.163063	Fkbp2
Q9DB75;Q9DB75-2	-0.311543	0.163144	Cdip1
D3YZG8	-0.381109	0.163151	Mthfd2l
Q5NBU8	0.175819	0.163855	Xaf1
O70433	0.490324	0.163945	Fhl2
Q99LX0	-0.186819	0.164002	Park7
Q05860-5	0.47283	0.164079	Fmn1
P15532	-0.151552	0.164177	Nme1
Q52KR3;Q52KR3-6	0.368809	0.164264	Prune2
Q61982	-0.294557	0.164302	Notch3
Q9QY33	-0.247138	0.164329	Tspan3
O54804;O54804-2	0.413138	0.164454	Chka
Q5SSI6	-0.19414	0.164612	Utp18
Q8BU00;Q8BU00-2	0.305006	0.164662	Ikzf5
P35441	-0.326472	0.164966	Thbs1
Q80U78-2	-0.135327	0.165017	Pum1
Q8R180	0.106341	0.165116	Ero1a
P57791	-0.252885	0.165172	Rce1
Q8C142	0.218332	0.165465	Ldlrap1
Q8CFJ9	-0.134601	0.165512	Wdr24
Q03350	-0.511852	0.165682	Thbs2
Q8CD91	0.533697	0.165897	Smoc2
Q8BVP5	-0.279294	0.165986	Csnk1g2
Q8BIA4	0.134103	0.166004	Fbxw8
Q60676	-0.13204	0.166021	Ppp5c
P61458	0.599661	0.166024	Pcbd1
P70318	0.115179	0.166143	Tial1
Q8VE10	0.355699	0.16618	Naa40
Q91YT0	-0.258843	0.166507	Ndufv1
Q91VY9	0.250037	0.166626	Znf622
Q9Z2S7	-0.393062	0.166649	Tsc22d3
Q9CXK9	0.301443	0.166671	Rbm33
Q8C761	0.149798	0.166704	Dync2i1
Q64318	-0.224655	0.166705	Zeb1
E9PVX6;E9PVX6-2	0.320438	0.167043	Mki67
P47930;P47930-2	0.106404	0.167066	Fosl2
Q91V09	-0.221277	0.167277	Wdr13
Q8JZV9	0.438306	0.167352	Bdh2
Q78ZA7	-0.207762	0.167505	Nap1l4
P55937	0.161617	0.167673	Golga3
Q922Q1	-0.214628	0.167775	Mtarc2
Q8BJ83	-0.521165	0.167889	Tm2d3
Q99LE1	0.372628	0.167907	Rilpl2
Q8BVU5	-0.166779	0.168061	Nudt9
Q9CWU6	-0.315468	0.168136	Uqcc1
Q9D2H6;Q9D2H6-2	-0.194815	0.168399	Sp2
Q921M7	0.184819	0.16845	Cyrib
Q811I0	0.218526	0.168732	Atpaf1
Q8BVF7;Q8BVF7-2	0.305582	0.168733	Aph1a
Q80XJ3	0.130063	0.168777	Ttc28
Q7TMV3	0.241208	0.16885	Fastkd5
Q91X96	0.196154	0.169013	Rabif
Q08122-4	0.102391	0.169019	Tle3
Q8BVU0	-0.110616	0.169273	Lrch3
Q9JL26	0.219136	0.169293	Fmnl1
P56400	0.557986	0.169321	Gp1bb
Q9DCM7	0.245262	0.169416	Nacc2
Q9WV85	-0.394205	0.16943	Nme3
Q7TQ62	-0.251068	0.169597	Podn
P60469	-0.294714	0.169683	Ppfia3
Q505D7	-0.134777	0.169739	Opa3
P42125	-0.421895	0.17007	Eci1
Q6PEE3	-0.199547	0.170092	Rrm2b
P06345	0.544945	0.170195	H2-Ab1
P58682	0.510746	0.170305	Tlr8
Q9R0N0	-0.270107	0.170473	Galk1
Q71FD5	-0.335482	0.1705	Znrf2
Q9D824	-0.308199	0.170708	Fip1l1
Q921D4	0.451458	0.170724	Med6
Q61979	-0.324227	0.17081	Nnat
Q3TBD2	0.297718	0.170987	Arhgap45
Q8CIG8	0.146938	0.171067	Prmt5
Q8VDM6	-0.104487	0.171279	Hnrnpul1
Q99JB8	-0.452768	0.17149	Pacsin3
P61963	-0.145677	0.171544	Dcaf7
O35144	-0.236337	0.171548	Terf2
Q05909	-0.239759	0.171856	Ptprg
Q9CQ69	-0.334192	0.171857	Uqcrq
Q3U962	0.226137	0.171928	Col5a2
Q01705;Q01705-3	-0.230281	0.172286	Notch1
P00158	-0.647323	0.172364	Mt-Cyb
O55060	0.19408	0.172455	Tpmt
Q08024	0.476966	0.172545	Cbfb
Q99J09	0.107553	0.172552	Wdr77
P97484	0.449168	0.172594	Pirb
Q8BK08	-0.266566	0.172785	Tmem11
Q3TDN2	0.151202	0.17279	Faf2
Q8R1B4	-0.0518132	0.172793	Eif3c
P59041	-0.182687	0.172805	Dnajc30
Q9QZI8	0.256711	0.173167	Serinc1
Q9QZE5	0.115698	0.173275	Copg1
P01804	1.07872	0.173287	0.173287
Q80ZU0	-0.255555	0.173291	Arl5a
Q62192	0.710469	0.173326	Cd180
P68181-4	-0.102483	0.173639	Prkacb
Q62165	-0.188493	0.173747	Dag1
Q9D2N4-2	-0.273495	0.17391	Dtna
Q60930	-0.125775	0.173941	Vdac2
Q8CI33	-0.110663	0.174039	Cwf19l1
P18242	0.313905	0.174085	Ctsd
Q8C7Q4	-0.261517	0.174179	Rbm4
Q6KAR6	-0.129859	0.174198	Exoc3
Q8BX07	-0.156706	0.174326	Ctdsp2
P33434	0.194605	0.17452	Mmp2
P62960	0.371669	0.174721	Ybx1
P56564	-0.652086	0.174902	Slc1a3
P28828	-0.165571	0.175163	Ptprm
Q9D4J7	0.425941	0.175275	Phf6
Q91VR7	-0.382459	0.175468	Map1lc3a
O88495	1.49159	0.175477	Gpr50
Q8BH65	0.113274	0.17548	Dennd6a
Q8VDD9	0.180281	0.175492	Phip
Q8VED2	-0.42075	0.175861	Bloc1s4
Q6P9S7	0.35585	0.17594	Galnt10
Q61144-2;Q61144	0.296612	0.176069	Psen2
Q3UIU2	-0.429881	0.176085	Ndufb6
Q8VC31	-0.108944	0.176158	Ccdc9
Q8K4Q8	0.52962	0.176288	Colec12
P43274	-0.372442	0.176327	H1-4
Q8R3P0	-0.338951	0.176377	Aspa
Q8K2F0	-0.277404	0.176685	Brd3
O54784	-0.132849	0.176926	Dapk3
Q00651	0.403134	0.176928	Itga4
P07091	0.28876	0.177289	S100a4
Q8BZ20	0.169642	0.17731	Parp12
P70388	0.10421	0.177427	Rad50
P35330	-0.199163	0.177436	Icam2
Q8BG48	0.276332	0.177584	Stk17b
P59383	1.48869	0.177639	Lrrn4
Q9ER80	-0.223643	0.177717	Rtp4
P51612	-0.289277	0.177741	Xpc
Q8R5K4;Q8R5K4-2	-0.253369	0.177747	Nol6
Q99LG2	0.324214	0.177963	Tnpo2
Q5RJG7	-0.211163	0.17799	Crppa
Q9Z0G9	0.259214	0.178073	Cldn3
Q8C4V1	0.195806	0.178097	Arhgap24
Q9ER63	0.732668	0.178101	Tnfrsf23
Q6PB44;Q6PB44-2	-0.130202	0.178412	Ptpn23
Q8CE33;Q8CE33-2	0.202321	0.178451	Klhl11
Q8BLB7;Q8BLB7-2	-0.283995	0.178562	L3mbtl3
Q8BIX3	0.228834	0.178687	Arl14ep
Q8K183	0.115465	0.178869	Pdxk
Q33DR3	0.303183	0.178997	Pdss2
Q8K2Q9	0.333397	0.179151	Shtn1
Q9JKW0	-0.336553	0.179249	Arl6ip1
Q91VK1	-0.257641	0.179455	Bzw2
P70206	-0.0888643	0.179484	Plxna1
Q9JIF7	0.146456	0.18004	Copb1
O35887	0.489302	0.180117	Calu
Q8R3U1;Q8R3U1-2	-0.179689	0.18037	Plaat3
Q9R1Q7	-0.401336	0.180575	Plp2
P52795	-0.13738	0.180585	Efnb1
P98063	0.238373	0.180709	Bmp1
Q91WU0	-0.575597	0.180755	Ces1f
A0A140LIF8	0.313776	0.18078	Irgm2
P0C6B7	0.434365	0.180797	Igsf6
Q9Z1S8	-0.18474	0.18117	Gab2
P39054-2	-0.350369	0.181527	Dnm2
Q6PAJ1	0.168967	0.181588	Bcr
P56379	-0.459691	0.181641	Atp5mj
Q8BHB0	-0.266011	0.1818	Nod1
Q9JLM8	0.550412	0.182004	Dclk1
Q8R105	0.282997	0.18206	Vps37c
Q5U458	-0.111423	0.182142	Dnajc11
Q9D162-3;Q9D162;Q9D162-2	0.2941	0.182399	Ccdc167
Q6P7W5	-0.336938	0.182403	Tsen2
Q8BJ05	-0.166607	0.182764	Zc3h14
Q8QZY1	-0.193827	0.182912	Eif3l
Q60787	0.310025	0.183025	Lcp2
Q5DU37	0.195238	0.183316	Zfyve26
Q7TMF3	-0.318421	0.183348	Ndufa12
P60867	-0.290312	0.183591	Rps20
Q68FH0-2	-0.244712	0.183703	Pkp4
Q3URQ7-2;Q3URQ7	0.217278	0.183804	Mthfsd
P70387	0.435836	0.183861	Hfe
P47955	0.862191	0.183925	Rplp1
Q921C5	0.103769	0.184057	Bicd2
Q9D6Y4	0.226013	0.18407	Borcs8
Q8BKX6	0.0684226	0.184148	Smg1
Q8BWD8	-0.304764	0.184163	Cdk19
P62137	-0.183289	0.184193	Ppp1ca
P34884	-0.296097	0.184306	Mif
Q9R061	0.250648	0.184345	Nubp2
Q9Z2M7	-0.129228	0.184392	Pmm2
Q8VDV3	0.336484	0.184405	Rab3il1
O88384	-0.117802	0.185029	Vti1b
P58006	0.270029	0.185078	Sesn1
Q9D020-1	-0.223065	0.185204	Nt5c3a
Q8C5K5	0.313791	0.185306	0.185306
Q8C050-2;Q8C050	-0.229149	0.18542	Rps6ka5
Q9D6L8	-0.306222	0.185665	Ppil3
P47199	0.188028	0.185679	Cryz
Q99JF5	0.261146	0.185759	Mvd
P62835	-0.216651	0.185798	Rap1a
Q91VC9	-0.323858	0.18588	Ghitm
Q8BWY7	-0.133732	0.185947	Slc39a11
Q9WUE4	-0.137571	0.186021	Nprl2
P62821	-0.172292	0.186093	Rab1a
Q8K0P3	0.277613	0.18619	Meak7
P62892	0.727918	0.186351	Rpl39
Q9D8T2	0.253698	0.186354	Gsdmd
P47757	-0.326229	0.186445	Capzb
Q3UJB0	-0.153745	0.186483	Sf3b2
Q61069	-0.28021	0.18649	Usf1
Q99KB8	-0.180704	0.18664	Hagh
Q9ESN6	0.252369	0.186869	Trim2
Q91WF3	-0.287267	0.186884	Adcy4
Q9DC63	-0.189305	0.186944	Fbxo3
Q8BH70	-0.296252	0.187157	Fbxl4
P11930	-0.166118	0.187536	Nudt19
Q6P9S0	-0.349015	0.187599	Mtss2
Q5SRY7;Q5SRY7-2	-0.293509	0.187739	Fbxw11
Q9D2Q3	-0.367684	0.187949	Paat
Q61599	0.304559	0.187952	Arhgdib
P61021	-0.126373	0.187988	Rab5b
Q9JIS8	-0.0656738	0.188185	Slc12a4
O70145	0.378781	0.188207	Ncf2
P28659-4	-0.148034	0.188286	Celf1
Q6DFW0	-0.15317	0.188443	C9orf72
Q9DB10	0.540108	0.188569	Smdt1
Q8CGE8	0.32332	0.188587	Ifi205a
Q505D1	-0.199629	0.188592	Ankrd28
Q9CQX5	-0.191367	0.188725	Cldnd1
Q00731;Q00731-6	-0.74239	0.188747	Vegfa
O35980	0.145773	0.188905	Nthl1
Q9CR56	-0.171918	0.188946	Nkiras2
P41778;P41778-2	0.228614	0.189215	Pbx1
P80316	-0.103852	0.189261	Cct5
P46935	-0.166982	0.189524	Nedd4
Q9D0R8	-0.11007	0.189664	Lsm12
Q01768	0.171699	0.189718	Nme2
Q9WVM8	1.34318	0.18976	Aadat
Q91YX5	0.364677	0.190015	Lpgat1
Q8BG30	-0.161944	0.190283	Nelfa
Q9JHR7	0.14327	0.190312	Ide
Q63932	0.133691	0.190372	Map2k2
Q8BMG8	-0.311062	0.190413	Slc25a32
P22907;P22907-2	0.111069	0.190442	Hmbs
O88838	0.239858	0.190499	Spsb2
P30051	-0.298426	0.190656	Tead1
Q922B1	-0.252018	0.190813	Macrod1
Q8R400	0.702967	0.190841	Adig
Q64522	-0.601031	0.19086	H2ac21
Q6P9R2	-0.178354	0.190916	Oxsr1
P70695	-0.550555	0.190973	Fbp2
Q8R349	-0.0897396	0.191091	Cdc16
P27577	0.315766	0.191374	Ets1
Q3UHI4	-0.21963	0.19141	Tmed8
Q9D3N8;Q9D3N8-2	-0.250928	0.191841	Grtp1
Q5JCS9	-0.167983	0.191865	B3gnt3
Q9D7R2	-0.374316	0.191901	Pmepa1
Q689Z5;Q689Z5-2	-0.124785	0.191988	Sbno1
Q9JMA1	0.233636	0.191996	Usp14
Q149F3	0.562295	0.19201	Gspt2
Q3ZT31	0.236511	0.192032	Snx25
Q9QY06-2	0.189044	0.19218	Myo9b
A6PWY4	-0.118334	0.192313	Wdr76
O70348	-0.209782	0.1926	Dxo
Q921Q3	0.126311	0.192791	Alg1
E9Q557	-0.861892	0.192846	Dsp
Q0VGY8	0.209059	0.192987	Tanc1
Q8C052	0.11623	0.193073	Map1s
Q8K297	0.287957	0.193152	Colgalt1
Q8CHP5;Q8CHP5-2	-0.19496	0.193164	Pym1
Q6A068	-0.085858	0.19317	Cdc5l
Q8C267	-0.0796506	0.193336	Setdb2
Q7TS72	-0.223866	0.193528	Itpkc
Q8CIE4	-0.0830357	0.193665	Parp10
P23708;P23708-2	-0.362809	0.193779	Nfya
Q3UJD6	0.16864	0.193869	Usp19
Q6PB93	0.117736	0.194032	Galnt2
Q9WV76	0.227479	0.19411	Ap4b1
P19783	-0.171907	0.194184	Cox4i1
P56371	0.338753	0.194644	Rab4a
Q9QYC0-2	0.37428	0.19474	Add1
Q8BYK6;Q8BYK6-3	0.320275	0.194769	Ythdf3
Q8BWT5	-0.122903	0.195062	Dip2a
P53368	1.32044	0.195182	Nudt1
Q8R016	0.155026	0.195569	Blmh
Q8BU85	-0.207064	0.195579	Msrb3
P48962	-0.251395	0.196067	Slc25a4
Q8BQZ5	-0.250651	0.196104	Cpsf4
Q9CR51	0.483704	0.196336	Atp6v1g1
Q65Z40	-0.131639	0.196336	Wapl
Q9EPE9	0.0885787	0.196399	Atp13a1
Q80ZK0	0.365071	0.196528	Mrps10
P59110	-0.254154	0.196641	Senp1
Q64337	0.331216	0.196678	Sqstm1
Q6ZQ73	-0.507098	0.196822	Cand2
Q9QXG2	0.181615	0.197121	Chm
Q9WUB0	-0.146166	0.197167	Rbck1
P46467	0.0837714	0.197379	Vps4b
P46061	0.105597	0.1974	Rangap1
Q62048	0.626417	0.197486	Pea15
Q9CQH7	0.314935	0.19785	Btf3l4
Q8BX57;Q8BX57-2	-0.245688	0.197971	Pxk
Q9D6W8	0.193214	0.198388	Borcs6
Q9CR27	0.217953	0.198657	Washc3
Q8R3V6	-0.193061	0.198857	Cuedc1
Q8BK48	0.722382	0.198914	Ces2e
Q8K3G9	-0.114764	0.199104	Appl2
Q923B6	-0.28196	0.199163	Steap4
Q6PCP5-2	-0.275391	0.199239	Mff
Q924Y0	1.29492	0.199323	Bbox1
Q3TYX2	0.389139	0.199452	Lrrn4cl
Q8BRV5	-0.320178	0.199493	Kiaa1671
Q9DBD5	0.175862	0.199522	Pelp1
P15209	-0.262324	0.199629	Ntrk2
Q8BTY1	0.262305	0.199809	Kyat1
Q8VBT0	-0.16039	0.199843	Tmx1
P09528	0.418625	0.199952	Fth1
P16858	-0.195156	0.199973	Gapdh
Q8VC28	0.371292	0.200033	Akr1c13
Q9DB85	-0.214567	0.200134	Rrp8
Q8BUB6	0.180622	0.200168	Ust
Q8BTH8	0.139317	0.200327	Csnk1g1
Q8K2B0	-0.283481	0.200342	P3h4
P35979	-0.142381	0.200552	Rpl12
B2RXV4	0.182578	0.200943	Flvcr1
Q62087	-0.163201	0.20125	Pon3
Q8K2H2	-0.154461	0.201314	Otud6b
F8VQB6	0.336743	0.201392	Myo10
Q5SV06	-0.57339	0.20163	Spata22
Q6A051	0.153933	0.201769	Atrnl1
Q62188	0.162157	0.201781	Dpysl3
Q8C129	-0.183268	0.201917	Lnpep
Q80ZJ6;Q80ZJ6-2	-0.118715	0.202517	Zer1
Q922J9;Q922J9-4	-0.107364	0.202534	Far1
A2ALW5	0.201686	0.202552	Dnajc25
P08905	0.591771	0.202608	Lyz2
Q9JMG3;Q9JMG3-2	-0.283386	0.202623	Tmub1
Q9JIH2	0.139074	0.202962	Nup50
Q69ZW3;Q69ZW3-2	-0.187536	0.202972	Ehbp1
Q9CX80	0.192582	0.20303	Cygb
Q8C5H8-4	0.62685	0.203368	Nadk2
Q9CQB7	-0.306101	0.203459	Lyrm1
Q6IR34-5;Q6IR34;Q6IR34-3;Q6IR34-2	-0.326389	0.203537	Gpsm1
Q9D659	-0.256257	0.203584	Vsir
Q8VCT3	0.125267	0.203591	Rnpep
Q8BYH7	-0.215963	0.20369	Tbc1d17
Q9JHU3	-0.305323	0.20411	Cdk20
Q64430	0.105608	0.204368	Atp7a
O55134	-0.386036	0.204383	Pcdh12
Q62440;Q62440-2;Q62440-3	-0.446664	0.204556	Tle1
Q9D0B5	0.331818	0.204582	Tstd3
P56695	0.372126	0.204651	Wfs1
Q32NY4	-0.0750982	0.204829	Cnnm3
Q9JJL3	0.841127	0.204903	Slco1b2
Q8BPM6	0.585605	0.204944	Ric3
Q4VGL6	-0.155993	0.204947	Rc3h1
Q62261-2	-0.376336	0.204964	Sptbn1
O35492	-0.223033	0.20509	Clk3
Q3TQB2;Q3TQB2-2	-0.380211	0.205115	Foxred1
Q6GYP7;Q6GYP7-2	-0.18586	0.205133	Ralgapa1
Q60929-3	-0.129687	0.205299	Mef2a
P18872-2	-0.288959	0.205382	Gnao1
Q9JK81	-0.118256	0.205416	Myg1
Q8C0C7	0.0902765	0.205549	Farsa
Q6A037	0.174265	0.205563	N4bp1
Q04736	-0.199942	0.205612	Yes1
Q62433	-0.349561	0.205703	Ndrg1
P68369	1.41613	0.205866	Tuba1a
Q9QZS8-2	-0.172949	0.205877	Sh2d3c
O35451	-0.134062	0.205912	Atf6b
P53798	0.418872	0.205948	Fdft1
Q99JY3	0.136193	0.206057	Gimap4
Q3TJD7	-0.263604	0.206085	Pdlim7
Q61985;Q61985-3;Q61985-2	0.182027	0.206172	Nfe2l1
P62313	-0.252916	0.206236	Lsm6
Q62277	-0.439976	0.206243	Syp
P61750	-0.271	0.206257	Arf4
Q8VEK6	0.432859	0.206272	Ing3
Q8CHC4	0.0855777	0.20636	Synj1
O35594	-0.208763	0.20647	Ift81
Q8C437-3;Q8C437	0.352949	0.206526	Pex5l
Q91VS7	-0.337728	0.206576	Mgst1
Q9D2L5	0.391138	0.206618	Cpxm2
Q9R0Q3	0.265579	0.206773	Tmed2
Q9CXJ4	-0.290515	0.206831	Abcb8
Q8BMD6	-0.310789	0.207015	Tmem260
Q9QUN3	0.793097	0.207162	Blnk
Q8CEC6	-0.165798	0.207338	Ppwd1
Q8R5F8	-0.286672	0.207406	Eps8l1
Q9D2X0	-0.25265	0.207681	Ankrd39
Q91YR9	0.325698	0.20775	Ptgr1
O35969;O35969-2	0.523918	0.208202	Gamt
P35737	0.329513	0.208206	H2-DMb1
Q6PHZ2-4	0.278836	0.208432	Camk2d
Q9CQG2	0.182944	0.208487	Mettl16
Q8BJY1	-0.129321	0.208514	Psmd5
Q8CI95	-0.14276	0.208659	Osbpl11
Q8BGR2	0.119708	0.208681	Lrrc8d
Q99LL5	0.264842	0.208862	Pwp1
P35279-2	0.196313	0.208872	Rab6a
O70251	0.273064	0.208982	Eef1b
Q8K0C9	-0.250105	0.208995	Gmds
Q61411;cRAP-P01112	-0.256553	0.209387	Hras
Q8BP40	-0.224647	0.209421	Acp6
Q64133	0.153836	0.209624	Maoa
Q8VIK5;Q8VIK5-2	-0.268471	0.209967	Pear1
Q8BH64	-0.199182	0.21007	Ehd2
Q61189	0.259983	0.210273	Clns1a
P01749	0.822786	0.210337	Ighv1-61
Q9ESY9	0.672323	0.210398	Ifi30
Q9D113	-0.274516	0.210577	Dnlz
Q9JJI8	0.294887	0.210653	Rpl38
Q8BWY2	-0.325351	0.211011	Clec1a
Q8VEJ4	-0.199723	0.211095	Nle1
Q5SSW2	0.235909	0.211156	Psme4
P01869;P01868	0.70102	0.211201	Ighg1
Q5EBG8	0.537775	0.211248	0.211248
Q8VDX6	-0.229875	0.211438	Rxylt1
Q78JN3	-0.598465	0.211964	Eci3
Q01341	-0.209931	0.212068	Adcy6
Q925I1	-0.146999	0.21207	Atad3a
E9Q634	0.598608	0.212101	Myo1e
Q8BG73	0.518877	0.212122	Sh3bgrl2
P55288	0.62462	0.212288	Cdh11
Q9CZJ1	0.386272	0.212311	Utp11
P16675	0.22599	0.212502	Ctsa
Q91YW3	0.128394	0.212519	Dnajc3
P61460	0.126638	0.212571	Depdc5
Q9EQH2	-0.188915	0.212763	Erap1
Q9EQC1	0.261266	0.212783	Hsd3b7
Q9Z1P8	0.196883	0.212799	Angptl4
Q8BYI8	-0.131265	0.2129	Fam234b
Q5DU05;Q5DU05-3;Q5DU05-2	-0.332014	0.212922	Cep164
Q6PGG2	0.297403	0.212934	Gmip
Q2TBA3-2	0.331811	0.212943	Malt1
P11835	0.44477	0.213324	Itgb2
O70493	-0.15409	0.213361	Snx12
P13516	0.436951	0.213433	Scd1
Q8R0L9;Q8R0L9-2	-0.143816	0.213433	Tada3
Q9CPX6	-0.125719	0.213484	Atg3
O09044	0.262639	0.213525	Snap23
P63321	-0.208157	0.213758	Rala
O35245;O35245-3	0.154409	0.21377	Pkd2
O88327	-0.307527	0.213889	Ctnnal1
Q8BMP6	0.202589	0.214081	Acbd3
Q99LE3	0.305063	0.214106	Lysmd3
Q9D8Z1	0.147976	0.214304	Ascc1
Q9DC58;Q9DC58-2	0.404841	0.214322	Dram1
Q9JHR9-2	-0.401542	0.214373	Nrip2
P35486	-0.247367	0.214449	Pdha1
Q922U1	-0.154823	0.214494	Prpf3
Q9CQI7	-0.154661	0.214917	Snrpb2
O09005	0.291493	0.214975	Degs1
Q3UVK0	-0.207745	0.214984	Ermp1
Q8BSP2;Q8BSP2-2;Q8BSP2-3	-0.356719	0.215076	Ncaph2
Q8CCA0	-0.412394	0.215211	Dcun1d4
Q8BFS9	0.439676	0.215253	Asnsd1
P08113	0.0993791	0.215306	Hsp90b1
Q9Z239	0.636268	0.215423	Fxyd1
Q9DBV4	0.360302	0.215703	Mxra8
Q3UYC0	0.19621	0.215718	Ppm1h
Q8C4S8	0.148611	0.215824	Dennd2a
P50544	-0.424014	0.216056	Acadvl
O35671	-0.146861	0.216264	Itgb1bp1
Q8C754	0.111551	0.216692	Vps52
P05532;P05532-2	0.172674	0.2167	Kit
Q9R1J0	0.355724	0.216805	Nsdhl
Q99J78	0.281592	0.217198	Def8
Q9QZH3	-0.327591	0.217389	Ppie
Q8BQR4;Q8BQR4-2	-0.358344	0.217469	Kansl2
P19785	0.280077	0.217508	Esr1
O89051	0.248191	0.217526	Itm2b
Q8CB62	0.672612	0.21753	Cntrob
Q9CQZ6	-0.385361	0.217559	Ndufb3
Q8N9S3-2	0.583752	0.217642	Ahsa2
Q9CPR4	0.273207	0.217663	Rpl17
Q45VK7;Q45VK7-2	-0.235681	0.217866	Dync2h1
Q91VD1	-0.188775	0.21809	Lgals12
Q9QZ49	0.192536	0.218245	Ubxn8
Q3TIR1;Q3TIR1-2;Q3TIR1-3	-0.132695	0.218283	Trappc13
Q3U3N6	-0.157042	0.218333	Tepsin
Q8BL97;Q8BL97-2;Q8BL97-4	0.152269	0.21849	Srsf7
Q7TMY4	-0.268989	0.218768	Thoc7
Q8VEL0	-0.22609	0.218861	Mospd1
Q8BXA5	0.312797	0.219433	Clptm1l
P70662;P70662-3	-0.28588	0.21947	Ldb1
P46735	-0.257666	0.219708	Myo1b
P70699	0.345754	0.21971	Gaa
O35153	0.521629	0.219755	Bet1l
Q9Z1T6;Q9Z1T6-1	0.14506	0.21979	Pikfyve
Q9WUU7	0.260831	0.219864	Ctsz
O70194	-0.1484	0.219942	Eif3d
O54940	0.385873	0.219943	Bnip2
O08600	-0.144827	0.22002	Endog
P70698	0.0891919	0.220113	Ctps1
P61222	0.0782179	0.220227	Abce1
Q91V81	-0.145094	0.220284	Rbm42
P10922	-0.260202	0.220304	H1-0
Q9D8Y7	0.505658	0.220334	Tnfaip8l2
Q8R0Y6	0.152106	0.220507	Aldh1l1
Q8K3Z9	-0.192315	0.220514	Pom121
P10493	-0.185368	0.220718	Nid1
Q9JKP8	-0.411358	0.220746	Chrac1
Q9QZC2	0.169141	0.220781	Plxnc1
Q9JKS4;Q9JKS4-3	-0.783015	0.221078	Ldb3
O54774	0.190575	0.221245	Ap3d1
Q9JIY0	0.424207	0.221256	Plekho1
Q02248	-0.112581	0.221376	Ctnnb1
Q8BH95	-0.294539	0.221401	Echs1
O35387	-0.293348	0.221446	Hax1
Q3U0V1	-0.135749	0.221501	Khsrp
P23950	0.469237	0.221569	Zfp36l1
O35083	-0.267957	0.221818	Agpat1
Q9DB00	-0.0415329	0.221852	Gon4l
P61294	0.184749	0.222089	Rab6b
Q9JKK8	0.204142	0.22216	Atr
Q9Z140	0.551597	0.22217	Cpne6
Q6PAC3	-0.197663	0.222333	Dcaf13
Q8BGV0	-0.279311	0.222336	Nars2
P47968	0.221398	0.222462	Rpia
Q9D8U4	-0.239499	0.222592	C1qtnf2
Q8CF60	-0.352614	0.222725	Znf263
Q9CY66;Q9CY66-3;Q9CY66-2	-0.223812	0.22274	Gar1
Q9CPY1	0.445774	0.222787	Mrpl51
Q8BJ63	0.234015	0.222983	Ap5m1
P30412	0.428505	0.223011	Ppic
P35285	0.141331	0.223036	Rab22a
B2RXR6	-0.117597	0.223063	Ankrd44
P54822	-0.103649	0.223081	Adsl
Q8R2U6	0.228498	0.223085	Nudt4
P51410	0.19482	0.22312	Rpl9
P97447-2	-0.414262	0.223246	Fhl1
Q9D1I5	0.251577	0.223363	Mcee
P34152;P34152-2;P34152-4	-0.191789	0.223407	Ptk2
P70193	-0.124694	0.22341	Lrig1
Q8CHP8	-0.153174	0.223417	Pgp
Q8BG51-2	0.262637	0.223506	Rhot1
Q4LDD4;Q4LDD4-2	0.255985	0.223673	Arap1
Q8CGC6	-0.214573	0.223766	Rbm28
Q9EST5;Q9EST5-2	-0.184379	0.223835	Anp32b
P05784	1.087	0.223843	Krt18
Q9D1D4	-0.160514	0.224183	Tmed10
Q99LM2	-0.130583	0.224473	Cdk5rap3
Q5SVL6	0.223773	0.224487	Rap1gap2
Q9Z0P5;Q9Z0P5-2	0.200883	0.224614	Twf2
P61028	0.168848	0.224828	Rab8b
Q8R2Y9	0.432315	0.224845	Nabp2
Q3ULW8	0.184933	0.224893	Parp3
Q6NZB0	-0.143112	0.224934	Dnajc8
Q78IK2	-0.177597	0.225036	Atp5mk
P08249	-0.222215	0.225301	Mdh2
Q9JLF6	-0.427063	0.225511	Tgm1
P11672	-0.196626	0.225566	Lcn2
P10126	-0.0898624	0.225682	Eef1a1
Q8CGC7	0.0748836	0.225806	Eprs1
Q91YR5	0.127854	0.225944	Mettl13
P08226	-0.216378	0.226113	Apoe
Q8BPT6	-0.282933	0.226151	Immp2l
A2A699	0.24336	0.226232	Fam171a2
Q8BGB8	-0.433208	0.226364	Coq4
Q99LI8	-0.119203	0.226424	Hgs
Q9ERI6	-0.168625	0.226651	Rdh14
Q921I2	0.289443	0.226969	Klhdc4
Q8BUK6	-0.0667428	0.226972	Hook3
P15066	-0.32334	0.227144	Jund
O88569	-0.1055	0.22716	Hnrnpa2b1
Q91YT8	-0.159792	0.227168	Tmem63a
Q91W36	0.171103	0.227172	Usp3
Q3UV55	-0.398801	0.227185	Nr1d1
P32020	-0.288004	0.227423	Scp2
Q8CI94	-0.252166	0.227608	Pygb
P00688	0.373456	0.227677	Amy2a5
Q6PGC1	0.0686507	0.227836	Dhx29
Q8K211	0.42776	0.22795	Slc31a1
P01878	0.634403	0.228023	0.228023
Q64449	0.577108	0.228226	Mrc2
Q9QZX7;Q9QZX7-2	-0.238239	0.228242	Srr
Q8C7R4	0.0876796	0.228394	Uba6
P61979-2	-0.689173	0.228543	Hnrnpk
Q8VE94	0.567086	0.228669	Fam110c
Q9CQE1	0.164788	0.228818	Nipsnap3b
Q9WTX8	-0.107695	0.228846	Mad1l1
P14152	-0.125179	0.228877	Mdh1
P0CL69	-1.03695	0.228929	Znf703
Q9CYV5	0.29751	0.228961	Tmem135
P27784	0.495794	0.229022	Ccl6
Q3UZ39-2	-0.213747	0.229117	Lrrfip1
Q64511	-0.126078	0.22919	Top2b
Q8BPM0	0.0856531	0.229243	Daam1
O55229	-0.100419	0.229402	Chkb
P97772;P97772-2	-0.890327	0.229467	Grm1
O54754	0.0992985	0.229477	Aox1
Q61093	0.425673	0.229479	Cybb
Q8VDG7	0.096098	0.229833	Pafah2
Q62036	-0.173789	0.229834	Cep131
P39054	0.0396775	0.229858	Dnm2
Q8BTU1	-0.281964	0.230659	Cfap20
P62320	-0.195377	0.230663	Snrpd3
Q9CZG3	0.381771	0.230676	Commd8
Q9DCN7	0.286662	0.230915	Rnft1
P01649	1.06188	0.230985	0.230985
O88492	-0.301529	0.230989	Plin4
Q8R3B1	-0.132116	0.231174	Plcd1
P27870	0.415132	0.231496	Vav1
Q80UG1	0.271382	0.231549	Fads6
Q9Z0E0	-0.19579	0.23156	Ncdn
Q07079	0.219192	0.231651	Igfbp5
Q99N89	-0.345697	0.231833	Mrpl43
Q91W18-2;Q91W18;Q91W18-3	0.181013	0.231859	Tdrd3
Q3TL26	-0.32953	0.231877	Tfb2m
P97315	-0.278039	0.231935	Csrp1
Q9D4H2	0.122022	0.232024	Gcc1
Q6PEM6	0.309045	0.232158	Gramd2b
Q9QZR5;Q9QZR5-2;Q9QZR5-4	0.295711	0.232173	Hipk2
Q924A2	-0.173579	0.232173	Cic
Q8CE90;Q8CE90-6;Q8CE90-7	0.338535	0.232225	Map2k7
Q9DB52	0.257032	0.232299	Pabir1
Q9D289	-0.243215	0.232348	Trappc6b
Q8BTI9	-0.193805	0.232352	Pik3cb
Q6PHU5-2;Q6PHU5	-0.292915	0.232363	Sort1
P09925	-0.149153	0.23239	Surf1
Q8BHL5-2	0.20484	0.232408	Elmo2
P51859	-0.162894	0.232476	Hdgf
P35546	0.444729	0.232844	Ret
Q9Z0X4	0.197858	0.232907	Pde3a
O70435	-0.0793505	0.23314	Psma3
Q80W47	-0.174774	0.233159	Wipi2
P10630;P10630-2	0.183208	0.233174	Eif4a2
P63085	0.114054	0.233307	Mapk1
Q9ESJ1	-0.167052	0.23345	Cables1
Q8CG71	-0.374086	0.23362	P3h2
Q9D7V9	0.191762	0.233621	Naaa
Q8BKU8;Q8BKU8-3	-0.288065	0.233666	Tmem87b
Q78KK3	-0.469758	0.233727	Slc67a1
Q80X90	-0.0755702	0.233882	Flnb
Q9Z139	0.407756	0.234078	Ror1
Q62425	-0.375258	0.234097	Ndufa4
Q8BIF0;Q8BIF0-2	-0.629901	0.234228	Cd99l2
Q8CDM8	-0.148324	0.234364	Fhip2a
Q62137-2;Q62137	-0.168176	0.234472	Jak3
Q923D5	-0.11587	0.234533	Wbp11
O35664	-0.215831	0.234888	Ifnar2
O88879	0.199713	0.235014	Apaf1
Q6ZQE4	0.320093	0.235076	Nemp1
Q5DU56;Q5DU56-3	-0.408985	0.235194	Nlrc3
Q3UG20	-0.29672	0.235295	Kmt2e
Q9R0B9	-0.505485	0.235365	Plod2
Q6PGF3	0.118072	0.235454	Med16
P01801	0.502215	0.235668	0.235668
Q99MD6	-0.295244	0.235732	Txnrd3
Q9CQS8	-0.196975	0.235775	Sec61b
Q9ES56	-0.217643	0.235888	Trappc4
Q8R0G9	0.0651292	0.235908	Nup133
Q91XA2	0.371626	0.235913	Golm1
Q8VCI5	0.439471	0.236102	Pex19
Q9DBN5	-0.211146	0.236177	Lonp2
Q8CFG8	-0.471424	0.23633	C1s2
Q3UHH2	-0.382868	0.236396	Slc22a23
P70340	0.310934	0.236455	Smad1
Q8R2E9	0.259952	0.236629	Ero1b
Q5FWI3	-0.153493	0.236884	Cemip2
Q6KAU7;Q6KAU7-2;Q6KAU7-3	0.157029	0.237016	Plekhg2
Q922Z0	-0.243546	0.237107	Ddo
Q80ZM3	-0.446636	0.237126	Etfbkmt
Q497H0	0.348476	0.237191	Zfand3
Q8CFH6	-0.190759	0.237268	Sik2
A2AQ19	-0.205134	0.237383	Rtf1
P70207	-0.14237	0.237544	Plxna2
O88622	-0.153678	0.237644	Parg
O88738;O88738-2;O88738-3	0.094553	0.237715	Birc6
Q8CC12;Q8CC12-2	-0.222685	0.2379	Cdan1
Q60823	-0.148382	0.237961	Akt2
Q8VC26	0.378177	0.238151	Tlcd2
Q8BGS1	-0.255722	0.238264	Epb41l5
Q9D8B3	-0.141036	0.238359	Chmp4b
Q9D4H9;Q9D4H9-1;Q9D4H9-3	-0.195228	0.238698	Phf14
P60764	-0.220046	0.238771	Rac3
Q8C0D0	-0.196867	0.238871	Trub1
Q6PEB4	0.311467	0.238931	Osgepl1
Q8VHK1	-0.122617	0.239078	Caskin2
Q9Z0E6	-0.0872391	0.239408	Gbp2
O70451	-0.376982	0.239492	Slc16a7
Q3UHA3	0.183162	0.239511	Spg11
Q9CQA1	-0.149606	0.239613	Trappc5
O55192	-0.459118	0.239656	Slc6a2
Q9ERG2	-0.128878	0.239842	Strn3
Q8BJ37	0.288563	0.239971	Tdp1
Q9DCN1	-0.211192	0.240048	Nudt12
O55143	-0.262543	0.240079	Atp2a2
Q9CQU3	0.0819165	0.240473	Rer1
Q9CYP7	0.291647	0.240536	Sesn3
Q9CQE7;Q9CQE7-2	0.177484	0.24073	Ergic3
Q9QYI5	-0.220001	0.241016	Dnajb2
Q9JLI6	0.202738	0.241044	Scly
Q99M01	-0.296643	0.241176	Fars2
Q91VN0	-0.142237	0.24137	Lrp5
P05208	1.27825	0.241483	Cela2a
P01675;P01676;P01677;P01678;P01679	0.57878	0.241542	0.241542
Q8K2I1	0.189821	0.241761	Fntb
Q3TW96	0.273247	0.241925	Uap1l1
Q921F2	-0.0884684	0.241959	Tardbp
P30557-3	0.331489	0.242005	Ptger3
O70310	0.139798	0.242009	Nmt1
[truncated: 6,975 more rows]

## Sheet: Supplementary Table S6
Supplementary Table S6: Untargeted Proteomics in BAT of female HFD-fed ATMBKO mice vs. WT littermates housed at RT (23 °C).
Accession (Uniprot)	log2FoldChange	pvalue	Genes
Q69ZS0;Q69ZS0-3	-3.6677	6.17595e-10	Pdzrn3
P51829	7.009926076	7.95E-09	Adcy7
Q91WJ7;Q91WJ7-2	-4.85884	1.65143e-08	Spats2l
O08736	-2.71634	4.65001e-07	Casp12
Q8VE09	3.52931	1.14429e-06	Ttc39c
P20065;P20065-2	-3.46163	1.51173e-06	Tmsb4x
O88327	2.20546	1.74926e-06	Ctnnal1
O70433	-4.21482	4.58514e-06	Fhl2
P29594	2.26789	2.44055e-05	Casp2
P19639	7.66232	2.47027e-05	Gstm3
Q9D9A7;Q9D9A7-2	-2.62692	2.94388e-05	Ptges3l
Q62048-2	-1.16781	3.76378e-05	Pea15
Q80WB5	-4.33499	6.68468e-05	Ntaq1
P51658	2.70259	6.88704e-05	Hsd17b2
Q6P5G3;Q6P5G3-2	0.619071	7.55482e-05	Mbtd1
Q9D1I2	0.402354	0.000141614	Card19
Q3TDX8	0.656524	0.00022687	Cyb5r4
Q9D4H1	0.306092	0.000245624	Exoc2
Q9Z175	-1.51684	0.000253231	Loxl3
Q8K1L0	-2.45604	0.000293849	Creb5
Q8R2V2	-2.3674	0.00030432	Iffo2
Q6PAL8	0.41827	0.000304839	Dennd5a
Q9WUP7-2	-2.61579	0.000358729	Uchl5
Q06138	0.276764	0.000462066	Cab39
Q78HU7	-1.97717	0.000490061	Gypc
Q80XE1-1;Q80XE1	-1.31612	0.000538532	Ric8b
Q7TPN9	-0.550631	0.000578178	Prr14
P38647	-0.18656	0.000837779	Hspa9
Q8K268	-0.192978	0.000907993	Abcf3
Q9CQX8	-0.510185	0.00105652	Kgd4
Q8QZY9	-0.807281	0.00107883	Sf3b4
Q60I26	0.552751	0.00111845	Als2cl
Q00731;Q00731-6	1.78271	0.0012183	Vegfa
Q8CB87	0.403419	0.00122666	Rab44
Q8BGJ9	0.488784	0.00157731	U2af1l4
O54988-2	-0.315503	0.00158854	Slk
Q8CJ69	-0.555524	0.00168454	Bmper
Q8BGD8	-0.787591	0.00171306	Coa6
Q9ES00	0.277337	0.00180674	Ube4b
Q922Q6	0.981128	0.0018391	Abhd14a
Q99JZ7	0.956504	0.00194362	Errfi1
Q3UQU0	-0.505677	0.00196398	Brd9
P62835	-0.329336	0.00196858	Rap1a
P61957	-0.46154	0.00219687	Sumo2
O35551	-0.396649	0.00223414	Rabep1
A2AWP8;A2AWP8-2;A2AWP8-3;A2AWP8-4	1.81987	0.00230741	Arhgef10l
Q91VB4	0.393123	0.00234622	Hps3
Q9D5R2	0.498144	0.00253369	Wdr20
O08677	0.797129	0.00256183	Kng1
Q8C1A9;Q8C1A9-2;Q8C1A9-3	1.34292	0.00273608	Abhd18
Q80U04;Q80U04-2	-0.679783	0.00278417	Pja2
Q9DBD5	0.470542	0.00283031	Pelp1
O35207;Q9CPY4	-0.50999	0.00287729	Cdk2ap1;Cdk2ap2
P63158	-0.393615	0.00296241	Hmgb1
Q8VE99	0.311301	0.00305296	Vma22
P61027	-0.244641	0.00308552	Rab10
P70271	0.351055	0.00315099	Pdlim4
Q99K41	0.64481	0.00331863	Emilin1
A0A0G2JDV3	-0.440793	0.00336628	Gbp6
P56183;P56183-3	0.525816	0.00337377	Rrp1
O35680	-0.65223	0.00348669	Mrps12
Q9D2P4	-0.612973	0.00349535	Urm1
P06798	1.07187	0.00363422	Hoxa4
A1L3C1;A1L3C1-2	-0.726135	0.00365869	Garin5a
Q61337	0.646714	0.00367494	Bad
Q99020	-0.377368	0.00371586	Hnrnpab
Q91VE0	0.301347	0.00390572	Slc27a4
Q9CQC9	-0.430879	0.00393796	Sar1b
Q922D4-2;Q922D4	-0.222438	0.00393856	Ppp6r3
P31324	-0.20584	0.00400431	Prkar2b
Q8BFS9	1.20266	0.0040677	Asnsd1
Q80SZ7	-0.267696	0.00431399	Gng5
P18525	1.58211	0.00441926	HVM54
Q149L6	0.669697	0.00446019	Dnajb14
Q8WTY4	-0.413068	0.00448194	Ciapin1
Q8VCI5	-0.947453	0.00480243	Pex19
Q8VC03	0.28674	0.00485709	Eml3
A2ARA8	1.08312	0.00487005	Itga8
Q91X78	-0.286678	0.00489587	Erlin1
P70207	0.304092	0.00507059	Plxna2
Q8BL86	0.317694	0.0051814	Mblac2
Q9WU56	-0.319766	0.00519794	Pus1
Q9Z127	0.319313	0.0052561	Slc7a5
[truncated: 7,903 more rows]

## Sheet: Supplementary Table S7
Supplementary Table S7: Untargeted Proteomics in iWAT of female HFD-fed ATMBKO mice vs. WT littermates housed at RT (23 °C).
[truncated: 8,784 more rows]

[truncated: 2 more sheets: Supplementary Table S8, Supplementary Table S9]
